# Supplementary material for: Genetic architecture of the tomato fruit lipidome
Source: PNAS Nexus. 2025 Dec 24;5(1):pgaf401. doi: 10.1093/pnasnexus/pgaf401 (PMC12781095; doi:10.1093/pnasnexus/pgaf401)
Supplement: pgaf401_Supplementary_Data [file pgaf401_supplementary_data.zip]

Archive with 2 entries (2 files):
- PNASNEXUS-PNASNEXUS-2024-01465RR-s02.pdf
- PNASNEXUS-PNASNEXUS-2024-01465RR-s01.xlsx
