# Supplementary material for: Genetic architecture of the tomato fruit lipidome
Source: PNAS Nexus. 2025 Dec 24;5(1):pgaf401. doi: 10.1093/pnasnexus/pgaf401 (PMC12781095; doi:10.1093/pnasnexus/pgaf401)
Supplement: pgaf401_Supplementary_Data [file pgaf401_supplementary_data.zip › PNASNEXUS-PNASNEXUS-2024-01465RR-s01.xlsx]

## Sheet: S1_2015
	DataSet S1: Lipid content of the GWAS panel from 2015 harvest season
	IDs reported in Zemach et al., 2023, PJ	Accession IDs used in this study	TS numbers	biological status	DAG 34:2	DAG 34:3	DAG 36:4	DAG 36:5	DGDG 32:0	DGDG 32:1	DGDG 32:2	DGDG 32:3	DGDG 34:0	DGDG 34:1	DGDG 34:2	DGDG 34:3	DGDG 34:4	DGDG 34:6	DGDG 36:1	DGDG 36:2	DGDG 36:3	DGDG 36:5	DGDG 36:6	DGDG 38:4	DGDG 38:5	DGDG 38:6	MGDG 32:0	MGDG 34:0	MGDG 34:1	MGDG 34:2	MGDG 34:3	MGDG 34:6	MGDG 36:2	MGDG 36:3 (1)	MGDG 36:3 (2)	MGDG 36:4	MGDG 36:5	MGDG 36:6	MGDG 38:5	PC 32:0	PC 32:1 (1)	PC 32:1 (2)	PC 32:2 (1)	PC 32:2 (2)	PC 32:3	PC 34:1	PC 34:2	PC 34:3	PC 34:4 (1)
m/z					615.496	613.48	639.496	637.48	910.647	908.631	906.615	904.6	938.678	936.662	934.647	932.631	930.615	926.584	964.694	962.678	960.662	956.631	954.615	986.678	984.662	982.647	748.594	776.625	774.61	772.594	770.578	764.531	800.625	798.61	798.61	796.594	794.578	792.563	822.61	734.57	732.554	732.554	730.539	730.539	728.523	760.586	758.57	756.554	754.539
adduct					[M+Na]+	[M+Na]+	[M+Na]+	[M+Na]+	[M+NH4]+	[M+NH4]+	[M+NH4]+	[M+NH4]+	[M+NH4]+	[M+NH4]+	[M+NH4]+	[M+NH4]+	[M+NH4]+	[M+NH4]+	[M+NH4]+	[M+NH4]+	[M+NH4]+	[M+NH4]+	[M+NH4]+	[M+NH4]+	[M+NH4]+	[M+NH4]+	[M+NH4]+	[M+NH4]+	[M+NH4]+	[M+NH4]+	[M+NH4]+	[M+NH4]+	[M+NH4]+	[M+NH4]+	[M+NH4]+	[M+NH4]+	[M+NH4]+	[M+NH4]+	[M+NH4]+	[M+H]+	[M+H]+	[M+H]+	[M+H]+	[M+H]+	[M+H]+	[M+H]+	[M+H]+	[M+H]+	[M+H]+
RT					10.29	9.56	9.67	8.95	8.72	7.95	7.21	6.58	9.76	8.93	8.18	7.51	6.77	5.75	9.98	9.2	8.5	6.99	6.4	8.52	7.83	7.2	9.56	10.6	9.76	8.98	8.27	6.33	10.03	9.17	9.3	8.4	7.71	7.06	8.62	8.75	8	8.13	7.26	7.41	6.62	9.01	8.22	7.54	6.81
	CC00157	10951	TS-683	S. lycopersicum	1.49046e+06	972265	1.30575e+06	1.14539e+06	1.11533e+07	NA	169746	262834	582431	1.70749e+06	9.79015e+07	1.08422e+08	408885	247158	NA	9.54832e+06	2.12656e+07	1.02785e+08	3.29957e+08	57295.6	161613	483711	2.9e+06	126261	4.02979e+06	2.26992e+07	2.30385e+07	4.61553e+06	2.19282e+06	75563.1	2.3454e+06	7.64155e+07	1.55792e+08	3.91498e+08	40933.9	3.48136e+06	4.30369e+06	87027.5	4.7163e+06	284309	2.63629e+06	5.38538e+07	1.7571e+09	1.05974e+09	2.42993e+06
	CC00304	10845	TS-174	S. lycopersicum	1.7048e+06	1.2012e+06	1.33437e+06	712280	3.92633e+06	NA	191031	896009	198761	651277	7.38373e+07	6.90785e+07	664115	1.17154e+06	NA	4.83785e+06	1.2733e+07	4.45892e+07	3.635e+08	11307.5	48787.4	605862	538372	NA	318866	9.89259e+06	1.14766e+07	1.11203e+07	745888	778819	1.06235e+06	3.12433e+07	6.97165e+07	4.13571e+08	5868.7	6.43502e+06	3.86545e+06	168555	6.84895e+06	476658	2.74426e+06	1.95134e+07	1.6249e+09	1.034e+09	998707
	CC00371	10891	TS-667	S. lycopersicum	1.31203e+06	2.18707e+06	693945	1.15503e+06	7.68452e+06	106240	29584.2	195951	348202	2.92141e+06	1.1342e+08	1.16082e+08	781188	63852.3	NA	1.07075e+07	1.8655e+07	7.12891e+07	2.69626e+08	118647	311195	732574	1.37925e+06	46514	3.10065e+06	1.378e+07	1.98361e+07	2.20084e+06	1.13e+06	130354	2.30483e+06	5.48318e+07	1.29137e+08	3.02144e+08	103434	2.0873e+06	1.19688e+07	NA	5.16655e+06	207031	3.20195e+06	3.38659e+07	1.35951e+09	1.21596e+09	7.0603e+06
	CC00375	10893	TS-666	S. lycopersicum	1.39178e+06	605118	992621	575470	1.71487e+07	39067.2	219028	378601	2.56335e+06	3.91495e+06	7.57954e+07	1.16097e+08	593824	39318.3	263203	1.57271e+07	3.16612e+07	8.13951e+07	2.51741e+08	37362	29426.1	601053	2.16667e+06	402170	1.81915e+06	2.40852e+07	1.88111e+07	1.4655e+06	4.2939e+06	4.57038e+06	2.57751e+06	1.09043e+08	1.04449e+08	2.74203e+08	NA	1.04144e+07	6.81129e+06	441759	1.39612e+07	586055	3.80912e+06	2.66473e+08	1.54111e+09	7.10662e+08	750441
	CC00389	10912	TS-103	S. lycopersicum	920134	872320	407945	518741	5.23361e+06	82953.5	108087	283239	186542	2.09037e+06	9.84297e+07	1.07157e+08	796763	180113	8548.53	6.33113e+06	1.31441e+07	5.69307e+07	2.65926e+08	67313	168144	571893	1.1312e+06	15190.6	4.47478e+06	1.69699e+07	2.12813e+07	3.8278e+06	887691	74563.4	1.38271e+06	3.37853e+07	8.81348e+07	2.66702e+08	84664.6	6.91491e+06	7.0484e+06	NA	3.98717e+06	130954	3.03305e+06	3.02944e+07	1.34707e+09	1.01346e+09	3.43002e+06
	CC00422	10932	TS-125	S. lycopersicum	1.94669e+06	783951	2.14039e+06	864882	8.7195e+06	162510	72297.6	138392	307398	3.07753e+06	1.47922e+08	1.49436e+08	357345	7713.49	81044.7	1.48849e+07	2.54053e+07	6.25091e+07	1.62996e+08	63049.2	207583	468915	3.9731e+06	132072	6.90617e+06	9.97434e+07	9.61453e+07	579479	7.09061e+06	4.84959e+06	7.4136e+06	1.26378e+08	1.85077e+08	2.77993e+08	302973	5.74236e+06	1.05974e+07	1.13847e+06	1.09821e+07	2.3857e+06	2.98685e+06	2.25133e+08	2.10134e+09	8.90172e+08	2.40827e+06
	CC00448	11264	TS-55	S. lycopersicum	1.82747e+06	1.02839e+06	960794	557495	9.91885e+06	27499	259673	368922	571409	2.24726e+06	8.55487e+07	8.1974e+07	388629	176649	10203.4	7.67958e+06	1.38389e+07	5.73974e+07	2.18518e+08	54556.7	116456	401515	2.67001e+06	42964.4	4.62531e+06	2.73744e+07	2.08398e+07	4.8641e+06	1.57904e+06	170189	1.79685e+06	6.42599e+07	9.60866e+07	2.44808e+08	82566.6	1.33042e+07	6.5303e+06	4672.42	8.70313e+06	390150	3.13971e+06	3.87076e+07	1.50694e+09	7.85829e+08	1.79158e+06
	CC00465	10974	TS-663	S. lycopersicum	2.20571e+06	952994	1.42383e+06	773836	1.07905e+07	119414	93832.5	75603.7	580863	3.77879e+06	1.24416e+08	7.11271e+07	414133	9321.53	34749.5	9.94951e+06	1.16051e+07	5.29112e+07	1.65673e+08	7406.68	14586.7	171993	2.16619e+06	143033	4.42096e+06	3.09561e+07	1.89507e+07	1.70322e+06	2.93042e+06	1.48937e+06	1.731e+06	9.33999e+07	1.07137e+08	2.1941e+08	NA	8.97437e+06	8.30018e+06	18740.6	8.70445e+06	847825	2.32342e+06	7.41075e+07	1.77102e+09	5.90343e+08	1.94677e+06
	CC00488	11147	TS-665	S. lycopersicum	1.22334e+06	1.04482e+06	693090	659717	6.0925e+06	83530.7	56286.4	319980	230685	646809	8.17056e+07	8.94958e+07	735003	360224	NA	5.45202e+06	1.41965e+07	2.97164e+07	2.94789e+08	NA	32185.1	543371	1.52406e+06	NA	1.59155e+06	1.84851e+07	2.94866e+07	9.31412e+06	1.13101e+06	344371	2.42018e+06	3.15529e+07	7.3698e+07	4.65067e+08	25105.4	6.04082e+06	8.47647e+06	NA	5.19572e+06	204431	2.19888e+06	5.35173e+07	1.53772e+09	7.37929e+08	3.17296e+06
	CC00512	11048	TS-198	S. lycopersicum	1.42092e+06	886128	921152	722639	1.12609e+07	81730.9	60804.6	246603	476990	3.28188e+06	9.09188e+07	9.01058e+07	732092	227698	9135.29	6.41165e+06	1.15828e+07	4.63624e+07	2.52538e+08	#DIV/0!	52562.8	499145	3.33541e+06	382327	5.54052e+06	2.45025e+07	2.00347e+07	5.86236e+06	1.35121e+06	457990	1.20378e+06	5.72963e+07	7.92262e+07	3.22716e+08	38165.1	6.9279e+06	7.38481e+06	426438	5.51766e+06	544886	2.32832e+06	5.96258e+07	1.61484e+09	7.72084e+08	2.80361e+06
	CC00526	10986	TS-127	S. lycopersicum	2.33208e+06	720430	5.76937e+06	1.4718e+06	5.97541e+06	66794.1	124709	99682	384198	5.08285e+06	8.20037e+07	6.24087e+07	511118	118865	211819	1.01902e+07	9.78894e+06	5.09208e+07	1.48163e+08	NA	NA	38756.1	2.16993e+06	130040	5.3051e+06	2.1424e+07	1.1198e+07	2.63211e+06	2.00214e+06	1.11051e+07	324326	7.14131e+07	7.29517e+07	1.32894e+08	NA	2.63439e+06	7.62102e+06	828441	3.75584e+06	385684	1.07878e+06	4.05906e+08	1.42709e+09	5.01205e+08	1.73092e+06
	CC00530	11000	TS-241	S. lycopersicum	2.71523e+06	530172	2.67852e+06	540629	4.96943e+07	488714	675053	455927	4.88399e+06	4.28385e+07	1.7462e+08	1.31222e+08	1.23239e+06	65611.2	120289	2.66806e+07	3.13804e+07	1.11463e+08	2.87389e+08	51112.4	86510.8	382406	6.75302e+06	1.00942e+06	2.70191e+07	7.12031e+07	2.51496e+07	2.5814e+06	8.28325e+06	3.11663e+07	1.57399e+06	3.97314e+08	2.38688e+08	3.81333e+08	32771.5	1.20548e+07	9.63603e+06	1.75481e+06	2.49896e+07	1.73094e+06	2.36981e+06	1.86927e+08	2.24745e+09	3.47847e+08	1.70818e+06
	CC00534	10994	TS-167	S. lycopersicum	1.74656e+06	1.33303e+06	927092	693177	1.41599e+07	307071	72642.7	169109	577508	9.80633e+06	1.09024e+08	1.06047e+08	1.43524e+06	350343	88744.3	6.43306e+06	1.36443e+07	3.53424e+07	2.97496e+08	NA	3858.47	456157	3.90149e+06	156254	9.41563e+06	2.5606e+07	2.93088e+07	7.81677e+06	1.0756e+06	1.08846e+06	1.3294e+06	4.713e+07	8.08507e+07	3.7376e+08	NA	1.1046e+07	1.80433e+07	186126	7.48539e+06	467610	3.25407e+06	1.12844e+08	1.75961e+09	8.65109e+08	5.58591e+06
	CC00537	18117	TS-32	S. lycopersicum var cerasiforme	1.41686e+06	1.59778e+06	1.22006e+06	1.63459e+06	1.40819e+07	60937.8	10490.9	378662	454104	124907	4.45124e+07	1.22745e+08	1.04722e+06	201595	NA	2.62587e+06	1.72622e+07	2.02163e+07	3.31588e+08	NA	NA	575504	3.78616e+06	50741.4	434558	3.0929e+07	6.98338e+07	6.95272e+06	1.32515e+06	181806	7.1166e+06	3.98085e+07	9.25054e+07	6.81266e+08	62956.1	1.75182e+07	1.52246e+07	196884	7.43505e+06	695586	6.28202e+06	3.39632e+07	2.11901e+09	1.47417e+09	1.28452e+07
	CC00550	10982	TS-68	S. lycopersicum	657416	565108	668609	565086	1.8673e+07	333614	66338.9	425212	967815	1.76223e+07	4.89836e+07	1.61437e+08	1.95043e+06	672063	1.0459e+06	4.75264e+06	2.35571e+07	2.17901e+07	3.4996e+08	NA	NA	483837	6.68312e+06	207104	1.39583e+07	2.1672e+07	4.05168e+07	1.08826e+07	5.75345e+06	3.37995e+07	989990	1.09515e+07	5.1603e+07	4.27629e+08	NA	3.85554e+06	1.80265e+07	2.48411e+06	4.86623e+06	128689	2.34623e+06	1.00161e+09	1.04972e+09	5.00348e+08	8.63396e+06
	CC00556	11125	TS-166	S. lycopersicum	2.3816e+06	1.1706e+06	1.25508e+06	702185	1.36555e+07	112451	158046	227974	825719	2.65945e+06	1.02827e+08	9.62248e+07	696259	756796	NA	1.17117e+07	1.98535e+07	8.13951e+07	2.44046e+08	119453	173920	820410	1.89904e+06	39358.6	1.93712e+06	3.83923e+07	2.51496e+07	2.30402e+07	2.89075e+06	1.12294e+06	2.12764e+06	9.62215e+07	1.42529e+08	3.84718e+08	205102	1.05175e+07	6.70149e+06	212859	8.61461e+06	1.10476e+06	2.24874e+06	3.62773e+07	1.67468e+09	7.47186e+08	2.75581e+06
	CC00558	10642	TS-725	S. habrochaites	7.76695e+06	1.92761e+06	1.00101e+07	3.00501e+06	1.17835e+07	382341	515070	651395	2.53315e+06	1.29171e+07	1.51103e+08	2.25425e+08	4.1041e+06	1.74758e+07	1.01055e+06	5.1445e+07	5.76673e+07	9.75088e+07	8.51091e+08	342752	860963	1.21245e+07	976958	194166	4.06903e+06	3.7786e+07	4.48307e+07	5.02263e+08	8.95846e+06	4.85753e+06	1.0474e+07	8.69656e+07	1.6052e+08	1.34977e+09	1.38596e+06	7.47386e+06	9.02311e+06	2.77335e+06	4.19887e+07	1.58293e+06	3.92791e+06	2.60754e+08	3.35263e+09	9.97206e+08	7.55456e+06
	CC00561	10999	TS-224	S. lycopersicum	1.39217e+06	1.04593e+06	975588	697417	1.76379e+07	396963	573062	250810	1.23443e+06	3.87155e+06	1.80839e+08	1.49704e+08	722312	17081.2	85934.5	2.39609e+07	3.00687e+07	6.97099e+07	2.00684e+08	27478.2	54712.4	76025.7	2.35416e+06	109165	2.79325e+06	6.39781e+07	4.78189e+07	1.50896e+06	8.97707e+06	6.7454e+06	6.55935e+06	1.04018e+08	1.43649e+08	2.50648e+08	4929.35	1.68514e+07	3.28835e+07	294707	1.86605e+07	630542	6.14851e+06	1.10923e+08	1.99535e+09	9.35508e+08	1.2582e+07
	CC00565	10676	TS-50	S. pimpinellifolium	794699	493895	1.0439e+06	875886	3.67694e+07	1.38438e+06	665946	1.36715e+06	3.09177e+06	3.15978e+07	1.55424e+08	2.16129e+08	5.68268e+06	4.27965e+06	1.64698e+06	2.63413e+07	6.46741e+07	1.9713e+08	6.30641e+08	42107.4	254958	1.08869e+06	7.6418e+06	628722	1.23304e+07	4.58805e+07	4.01388e+07	2.94365e+07	6.23503e+06	4.72437e+07	3.89289e+06	1.34123e+08	2.38744e+08	6.0016e+08	178473	9.79318e+06	3.4332e+07	3.91097e+06	1.32836e+07	647717	3.3214e+06	1.05663e+09	1.91073e+09	8.33809e+08	6.26551e+06
	CC00574	10989	TS-135	S. lycopersicum	878423	627925	600913	406206	3.63784e+06	NA	15659.2	114789	119995	1.0763e+06	5.82918e+07	5.63265e+07	199971	216480	11234.3	4.01546e+06	6.85505e+06	2.52718e+07	1.64524e+08	7339.06	29370.4	193372	1.32058e+06	3288.54	1.37765e+06	1.13071e+07	1.10144e+07	3.20128e+06	1.13772e+06	34156.9	907945	2.18207e+07	4.03007e+07	1.48159e+08	12522	4.76485e+06	3.73222e+06	51121.3	2.51466e+06	418754	1.25909e+06	2.23426e+07	1.26654e+09	7.00992e+08	1.23692e+06
	CC00581	10633	TS-708	S. cheesmaniae	6.46178e+06	3.31619e+06	9.08314e+06	3.02733e+06	1.4579e+07	73007.3	489951	946821	5.71841e+06	3.42284e+07	6.08365e+07	9.10799e+07	1.72124e+06	257834	1.77498e+06	1.98366e+07	3.36162e+07	1.48787e+08	5.05334e+08	NA	91747	668947	2.60076e+06	2.21729e+06	4.00203e+07	4.57479e+07	2.53312e+07	4.48239e+06	9.62536e+06	1.47453e+08	481618	2.71719e+08	2.27837e+08	6.71669e+08	19908.6	1.46067e+07	7.01866e+06	8.55815e+06	1.31787e+07	1.81675e+06	2.6885e+06	1.10462e+09	1.77427e+09	7.22624e+08	796845
	CC00585	10650	TS-361	S. pimpinellifolium	614087	378898	1.12865e+06	811946	6.92869e+06	20901.4	511123	322884	667151	715818	7.49081e+07	1.22526e+08	591151	1.02721e+06	212796	1.50847e+07	4.71726e+07	2.40459e+07	4.52669e+08	42472.6	NA	1.11984e+06	415410	15639.8	103963	1.22423e+07	2.3681e+07	2.49774e+07	2.65843e+06	111478	5.97718e+06	2.45806e+07	3.38638e+07	6.30348e+08	16257.3	1.8981e+06	5.25811e+06	3.27925e+06	2.4275e+07	234165	6.3728e+06	4.21929e+07	2.17631e+09	8.60822e+08	9.21142e+06
	CC00590	11022	TS-152	S. lycopersicum	1.73005e+06	565831	1.16106e+06	512256	5.4022e+06	NA	45956.2	49171.3	218932	1.25092e+06	6.44294e+07	3.93736e+07	340463	58004.7	NA	7.10916e+06	8.60748e+06	7.57117e+07	1.93712e+08	5906.49	83201.4	106216	612396	15158.4	1.76084e+06	2.10916e+07	9.2908e+06	2.52886e+06	1.90915e+06	454829	1.05168e+06	6.77377e+07	9.9554e+07	2.56615e+08	23373.4	1.35626e+07	6.0213e+06	NA	6.49247e+06	1.20509e+06	1.501e+06	4.69906e+07	1.97958e+09	7.96806e+08	1.37018e+06
	CC00597	10773	TS-131	S. lycopersicum var cerasiforme	2.05059e+06	454163	2.4444e+06	297677	6.54923e+07	255074	478820	537506	8.34544e+06	9.33696e+07	1.52162e+08	1.79555e+08	2.21167e+06	161156	616866	2.75911e+07	3.64213e+07	1.32175e+08	3.46479e+08	15569.2	12448.2	352396	1.7983e+07	3.25511e+06	8.59168e+07	7.65571e+07	3.78563e+07	3.70825e+06	1.32278e+07	9.4686e+07	980511	3.64415e+08	2.06019e+08	4.464e+08	8991.93	2.10853e+07	5.73981e+06	2.43514e+06	7.72296e+06	1.04961e+06	1.01975e+06	1.90296e+08	1.77187e+09	3.95049e+08	3.44156e+06
	CC00598	10996	TS-201	S. lycopersicum	1.86139e+06	767724	1.46816e+06	695128	2.6266e+07	168828	332142	202397	1.90869e+06	1.52147e+07	1.33106e+08	1.38527e+08	554440	222871	154033	1.51081e+07	2.39934e+07	6.02592e+07	2.31636e+08	83378.9	136557	456958	5.95336e+06	242736	1.53781e+07	4.84226e+07	3.14924e+07	5.81798e+06	4.59336e+06	7.99471e+06	2.29944e+06	1.04885e+08	1.4823e+08	3.47194e+08	116047	5.41246e+06	8.30537e+06	1.18474e+06	1.15328e+07	657433	2.30912e+06	2.5658e+08	1.8736e+09	6.4115e+08	1.16779e+06
	CC00610	10779	TS-289	S. lycopersicum var cerasiforme	1.3915e+06	689654	1.14953e+06	623668	1.48977e+07	54792.2	270648	123889	744007	1.03305e+07	1.08151e+08	6.00472e+07	521536	NA	75263.2	1.00516e+07	1.15786e+07	8.28664e+07	1.76602e+08	9721.12	45259.3	49688.8	3.31684e+06	128270	8.13533e+06	2.65118e+07	1.00598e+07	1.1001e+06	1.37928e+06	7.16658e+06	181402	1.26802e+08	1.23289e+08	1.68204e+08	NA	3.58109e+06	5.86007e+06	956357	6.60886e+06	414131	1.67494e+06	2.25541e+08	1.38694e+09	3.70349e+08	686957
	CC00610	10780	TS-289	S. lycopersicum var cerasiforme	1.58722e+06	1.43838e+06	1.24516e+06	1.17824e+06	5.86449e+06	8756.69	259308	483074	273143	1.97297e+06	1.048e+08	1.01757e+08	495516	558363	19999.2	8.89024e+06	1.65278e+07	7.42302e+07	3.31311e+08	54874.7	165240	623649	1.24555e+06	6430.35	1.77457e+06	2.45628e+07	2.27003e+07	1.10015e+07	1.93325e+06	567265	1.96508e+06	8.66861e+07	1.35428e+08	3.88182e+08	131294	3.92277e+06	6.65662e+06	63252.7	8.38906e+06	514165	3.62162e+06	6.74004e+07	1.74309e+09	1.06518e+09	2.04827e+06
	CC00659	10984	TS-69	S. lycopersicum	1.21222e+06	915213	1.13606e+06	1.00641e+06	1.28584e+07	NA	96954.4	439681	495917	1.74617e+06	7.2069e+07	1.08726e+08	368879	354462	NA	5.30538e+06	1.78584e+07	3.89456e+07	2.45034e+08	NA	NA	423341	5.40407e+06	149158	3.28051e+06	2.8566e+07	3.48743e+07	6.58318e+06	2.11125e+06	896715	2.95625e+06	5.64062e+07	9.78834e+07	3.57068e+08	17362.7	4.68123e+06	4.76719e+06	343412	5.31268e+06	673941	1.77784e+06	8.44716e+07	1.75029e+09	9.27775e+08	1.42457e+06
	CC00660	11004	TS-249	S. lycopersicum	1.25024e+06	679936	888474	622481	4.09326e+06	NA	33658.6	186268	197198	785787	7.06984e+07	9.01289e+07	354771	160059	7815.28	7.19445e+06	1.44537e+07	1.90064e+07	2.05402e+08	NA	NA	263856	790443	NA	318778	1.51607e+07	2.30442e+07	4.45937e+06	1.32307e+06	89046.1	2.98086e+06	1.99663e+07	3.71104e+07	2.80783e+08	1379.32	5.25055e+06	2.8506e+06	112440	3.33598e+06	936768	1.10899e+06	4.69601e+07	1.63821e+09	7.39209e+08	1.37315e+06
	CC00663	10675	TS-23	S. pimpinellifolium	8.43267e+06	2.42271e+06	4.46292e+06	910721	4.27691e+07	670279	606431	1.02148e+06	4.09655e+06	2.75294e+07	1.03507e+08	2.05434e+08	6.99775e+06	1.08008e+06	1.64738e+06	1.40438e+07	5.39528e+07	1.95399e+08	6.85548e+08	43672.4	310121	1.46168e+06	9.25311e+06	1.05979e+06	4.23212e+07	8.24679e+07	5.79642e+07	1.88014e+07	2.51947e+07	9.72343e+07	3.08293e+06	1.38644e+08	2.74957e+08	8.5784e+08	437252	2.00649e+07	3.40477e+07	1.04492e+07	5.55976e+07	3.85222e+06	8.05137e+06	1.41017e+09	2.65425e+09	7.81085e+08	672266
	CC00666	10993	TS-153	S. lycopersicum	1.51964e+06	788281	1.67989e+06	1.23832e+06	1.5039e+07	NA	51188.8	128682	623646	2.85417e+06	6.90304e+07	7.90591e+07	255257	26314.8	9664.93	7.37205e+06	1.73087e+07	2.60897e+07	1.92186e+08	NA	NA	117938	6.31766e+06	197692	3.34472e+06	2.1264e+07	1.6165e+07	981971	1.41351e+06	251477	1.53994e+06	5.015e+07	5.28932e+07	2.19456e+08	NA	1.23657e+07	6.1467e+06	83310	4.2578e+06	836965	1.16921e+06	7.23782e+07	1.90114e+09	8.23184e+08	2.10879e+06
	CC00674	10710	TS-437	S. pimpinellifolium	2.319e+06	1.63563e+06	3.71967e+06	2.53875e+06	3.7361e+07	24839.8	769598	2.63143e+06	6.52981e+06	4.35214e+07	8.57003e+07	2.07193e+08	3.35078e+06	3.01183e+06	5.37949e+06	1.0738e+07	1.24493e+08	2.05695e+08	9.62803e+08	NA	679548	2.54834e+06	4.42902e+06	782846	1.89403e+07	3.44511e+07	5.34788e+07	2.12486e+07	4.38727e+07	6.28109e+07	5.70027e+06	6.56363e+07	2.68034e+08	1.11908e+09	216325	1.3562e+07	3.82287e+07	7.73668e+06	3.54678e+07	526858	1.91677e+07	1.67117e+09	1.44586e+09	9.85702e+08	2.73404e+06
	CC00683	10685	TS-145	S. pimpinellifolium	1.60596e+06	1.17996e+06	1.71034e+06	2.05103e+06	1.89426e+07	180438	391252	720427	2.12832e+06	3.0243e+06	1.02563e+08	1.39741e+08	2.0986e+06	780075	213675	1.58836e+07	3.60643e+07	1.18679e+08	4.04948e+08	50219.5	257391	540051	3.37342e+06	1.00118e+06	3.52511e+06	3.45513e+07	3.51571e+07	5.93508e+06	4.66613e+06	5.97657e+06	3.72382e+06	1.20804e+08	1.71178e+08	4.84839e+08	142869	2.48241e+07	1.76061e+07	980871	1.82902e+07	566854	1.25543e+07	2.81812e+08	1.79144e+09	1.20711e+09	6.58611e+06
	CC00696	18129	TS-87	S. lycopersicum var cerasiforme	1.62705e+06	1.30504e+06	1.26496e+06	1.30724e+06	6.01432e+06	52129.4	NA	115866	154990	241801	5.62553e+07	1.04782e+08	903150	255764	NA	4.34377e+06	1.27886e+07	3.42467e+07	3.03716e+08	NA	NA	117449	1.58436e+06	11075.7	604223	2.11621e+07	2.96519e+07	6.7125e+06	1.35866e+06	1.09313e+06	2.85134e+06	4.94755e+07	9.30586e+07	4.03571e+08	NA	4.12769e+06	6.18143e+06	452764	4.26646e+06	257333	1.251e+06	3.70859e+07	1.79692e+09	9.17603e+08	3.76793e+06
	CC00699	10643	TS-723	S. habrochaites	3.67173e+06	1.51316e+06	3.8606e+06	2.55788e+06	5.97979e+06	337074	1.55778e+06	283416	1.31596e+06	1.60684e+07	2.36064e+08	1.75055e+08	2.47213e+06	7.23014e+06	4.29693e+06	7.16038e+07	5.0871e+07	8.46859e+07	6.62494e+08	990818	889610	6.27953e+06	247193	55852.3	2.49843e+06	3.38686e+07	3.53633e+07	2.7062e+08	5.82071e+06	4.97624e+06	7.27559e+06	6.48114e+07	1.08869e+08	1.00765e+09	656567	3.25494e+06	7.74406e+06	9.77411e+06	2.08298e+07	2.12304e+06	3.15786e+06	2.47434e+08	3.03969e+09	1.0717e+09	1.76092e+06
	CC00699	10643	TS-723	S. habrochaites	2.12065e+06	1.2418e+06	2.07991e+06	1.81514e+06	8.56539e+06	448584	414607	157341	970870	8.19595e+06	1.38289e+08	1.92694e+08	3.9197e+06	3.14246e+06	1.50594e+06	3.72069e+07	5.50845e+07	1.13126e+08	6.16922e+08	246760	1.34728e+06	5.01435e+06	480478	139336	1.96361e+06	2.95139e+07	4.34179e+07	1.06133e+08	3.73797e+06	1.6715e+06	9.83898e+06	6.46913e+07	1.26529e+08	8.73149e+08	1.64971e+06	2.04857e+06	1.36983e+07	1.03559e+06	1.70029e+07	1.26002e+06	5.11768e+06	1.90615e+08	2.39266e+09	1.33154e+09	3.68865e+06
	CC00703	10644	TS-724	S. habrochaites	4.11196e+06	517037	1.93792e+07	2.75709e+06	4.632e+06	243679	45749.8	81040	1.004e+06	7.12394e+06	1.26983e+08	1.11763e+08	2.58517e+06	1.74821e+06	2.10211e+06	6.5251e+07	4.90303e+07	4.98696e+07	5.22931e+08	895868	622310	6.32572e+06	377071	36307.7	2.68348e+06	4.45514e+07	2.30658e+07	6.64341e+07	1.54906e+07	1.95632e+06	7.31902e+06	5.4549e+07	8.02903e+07	7.62169e+08	1.26808e+06	3.14882e+06	8.01094e+06	3.89183e+06	2.60387e+07	3.65196e+06	2.22638e+06	1.84466e+08	2.79931e+09	6.49718e+08	5.93869e+06
	CC00729	10664	TS-146	S. neorickii	6.54841e+06	1.74226e+06	1.94947e+07	4.37233e+06	1.00487e+07	117372	975641	1.67119e+06	1.59659e+06	1.32842e+07	1.72001e+08	1.47989e+08	1.60167e+06	5.85851e+06	2.59961e+06	5.70432e+07	3.92925e+07	1.85526e+08	6.38181e+08	245100	647266	1.65959e+06	697297	41944.8	1.40678e+06	3.3289e+07	2.57502e+07	1.53998e+08	5.79815e+06	2.97027e+06	7.08033e+06	1.10523e+08	2.32218e+08	9.08728e+08	802931	4.27294e+06	6.40772e+06	974637	3.26455e+07	2.77398e+06	8.22721e+06	2.22097e+08	2.66918e+09	1.26015e+09	5.80973e+06
	CC00744	11006	TS-256	S. lycopersicum	1.05157e+06	656273	1.13723e+06	768695	2.41038e+07	69930.5	178760	554666	2.03614e+06	3.56469e+06	5.5173e+07	1.26522e+08	1.1955e+06	204124	39289.6	8.38049e+06	3.64333e+07	4.3008e+07	2.76016e+08	107108	386357	3.28304e+06	8.12468e+06	506074	6.63948e+06	3.25398e+07	3.20086e+07	4.38876e+06	2.78414e+06	1.16671e+06	3.32659e+06	5.04911e+07	8.07374e+07	3.86838e+08	744442	5.94922e+06	8.83487e+06	497161	8.49184e+06	592421	2.52839e+06	1.44826e+08	1.91123e+09	9.33508e+08	2.83831e+06
	CC00750	10781	TS-304	S. lycopersicum var cerasiforme	1.69475e+06	181669	1.84825e+06	115466	2.977e+07	116030	299015	197623	2.3216e+06	2.04135e+07	1.58358e+08	9.90214e+07	754911	7285.73	51115.6	2.04007e+07	1.38114e+07	1.0647e+08	2.14039e+08	255368	150815	260777	8.54298e+06	906609	2.28211e+07	6.21904e+07	1.67576e+07	1.145e+06	5.75938e+06	1.97797e+07	53392.4	3.54011e+08	1.83078e+08	2.56052e+08	57509.1	4.39004e+06	2.29051e+06	608202	6.76556e+06	714235	630507	6.17358e+07	1.65165e+09	1.60505e+08	3.76206e+06
	CC00759	10638	TS-707	S. chmielewskii	3.49338e+06	3.37193e+06	6.53177e+06	4.91352e+06	1.09269e+07	65916.5	323436	824075	1.15204e+06	4.89414e+06	9.249e+07	1.45696e+08	1.34813e+06	1.36375e+06	658724	2.55541e+07	3.23611e+07	1.38878e+08	5.42688e+08	494747	2.87618e+06	3.336e+06	721215	17509.9	1.64618e+06	1.91595e+07	3.49258e+07	3.12213e+07	1.85954e+06	1.85672e+06	6.80873e+06	4.71568e+07	1.72457e+08	7.96124e+08	3.90137e+06	6.44835e+06	1.13596e+07	1.74738e+06	4.99541e+07	749655	6.09384e+07	2.33207e+08	2.648e+09	2.21118e+09	4.87574e+06
	CC00840	10927	TS-2	S. lycopersicum	811205	754389	387203	432364	4.74518e+06	93065.7	34782.6	197105	186250	3.55375e+06	9.74451e+07	7.80337e+07	927119	328460	56628	6.99494e+06	1.00891e+07	4.01965e+07	2.58043e+08	20761.4	64752.7	393771	758002	NA	1.77064e+06	1.2659e+07	1.41131e+07	5.53157e+06	790116	59913.7	964607	3.47755e+07	7.31021e+07	2.9595e+08	NA	5.57872e+06	7.62354e+06	168844	4.7437e+06	311589	2.58756e+06	3.62888e+07	1.42394e+09	7.8724e+08	2.61791e+06
	CC00855	10955	TS-132	S. lycopersicum	3.04463e+06	369823	2.97667e+06	191260	4.7915e+07	330687	888137	323666	2.9715e+06	8.77007e+07	2.32407e+08	1.24941e+08	1.45147e+06	68490.1	158983	2.76798e+07	2.03182e+07	1.73073e+08	3.26374e+08	154326	132812	334797	1.07791e+07	780789	4.20988e+07	7.56637e+07	1.24717e+07	1.86425e+06	4.34078e+06	4.22036e+07	19379.3	5.53357e+08	2.33796e+08	2.28997e+08	NA	9.90383e+06	9.63626e+06	1.16065e+06	1.3888e+07	1.17156e+06	981166	1.5319e+08	2.19891e+09	2.07369e+08	1.00526e+06
	CC00878	10957	TS-72	S. lycopersicum	1.90828e+06	921271	1.3039e+06	991086	2.0238e+07	141242	57354.9	340316	865503	6.97906e+06	9.11633e+07	1.0114e+08	1.6873e+06	48601.9	NA	8.02281e+06	1.70359e+07	6.66176e+07	2.36399e+08	10390.2	88818.8	402615	5.75541e+06	222569	8.01066e+06	4.58115e+07	2.64168e+07	3.50568e+06	3.6554e+06	4.0079e+06	1.60387e+06	1.46656e+08	1.68e+08	3.22755e+08	50626.5	9.30217e+06	1.9979e+07	143187	9.51301e+06	460275	3.35916e+06	1.72236e+08	1.80431e+09	8.0721e+08	1.02073e+07
	CC00940	10954	TS-549	S. lycopersicum	1.89657e+06	768902	2.28685e+06	729041	3.2562e+07	175471	325484	194357	2.12554e+06	3.75311e+07	1.39696e+08	1.20724e+08	849195	43994.2	45439.1	1.73033e+07	1.96572e+07	9.95859e+07	2.99455e+08	84390	144772	498223	6.46066e+06	613648	2.56849e+07	5.324e+07	2.18299e+07	1.85698e+06	3.824e+06	2.49331e+07	347295	2.89834e+08	1.79509e+08	3.11335e+08	41499.5	1.36741e+07	1.25689e+07	626010	1.20639e+07	1.6252e+06	2.23062e+06	1.00923e+08	2.06523e+09	5.61618e+08	1.38061e+06
	CC00951	11040	TS-232	S. lycopersicum	2.25255e+06	972265	1.8349e+06	966433	3.8431e+07	145173	167786	603503	2.78294e+06	1.17626e+07	7.04523e+07	1.32798e+08	2.1254e+06	157725	NA	6.90613e+06	2.43577e+07	7.12891e+07	3.57664e+08	NA	35628.4	856159	1.4039e+07	1.23545e+06	1.55066e+07	6.05443e+07	3.99554e+07	5.13499e+06	3.45976e+06	3.78213e+06	2.19062e+06	1.44371e+08	1.58647e+08	4.81932e+08	82263.7	1.15577e+07	1.12943e+07	1.27227e+06	1.86555e+07	745082	3.4553e+06	1.97589e+08	1.89557e+09	7.08036e+08	5.79463e+06
	CC00983	10830	TS-246	S. lycopersicum	1.82685e+06	1.07079e+06	1.06613e+06	577546	3.20173e+07	317723	191122	697985	1.31326e+06	5.54188e+06	1.04981e+08	1.66701e+08	1.81372e+06	180415	NA	1.03485e+07	3.30652e+07	6.46764e+07	3.5005e+08	NA	34828.3	610887	6.95186e+06	292858	8.31664e+06	5.95452e+07	4.98319e+07	6.54675e+06	4.0898e+06	3.7135e+06	5.56296e+06	1.12185e+08	1.65686e+08	5.28754e+08	50501	9.57414e+06	2.72371e+07	NA	1.05487e+07	603398	3.2747e+06	7.40028e+07	2.1787e+09	8.91915e+08	8.46156e+06
	CC01002	10942	TS-93	S. lycopersicum	2.23145e+06	1.20557e+06	1.88287e+06	1.09341e+06	1.7522e+07	117624	307699	396283	771952	3.87742e+06	1.28746e+08	1.35756e+08	1.31046e+06	92195.7	NA	1.40501e+07	2.4107e+07	1.29348e+08	3.61707e+08	108313	233548	655154	4.08803e+06	197611	8.8011e+06	4.32903e+07	2.78684e+07	3.02027e+06	3.05151e+06	1.5766e+06	2.22532e+06	1.45661e+08	2.15687e+08	4.4765e+08	124016	1.31812e+07	1.5941e+07	100455	7.03442e+06	686078	2.78488e+06	1.42492e+08	2.25998e+09	9.59925e+08	1.07552e+07
	CC01004	11119	TS-142	S. lycopersicum	1.63757e+06	625401	1.27103e+06	519849	1.82805e+07	108307	342044	140571	1.28699e+06	7.25679e+06	1.42746e+08	8.26557e+07	719281	53074.8	2596.71	1.54587e+07	1.40298e+07	1.13513e+08	2.14548e+08	155486	222151	337717	3.96422e+06	416425	6.8492e+06	4.49477e+07	1.58731e+07	2.30559e+06	3.16093e+06	1.76168e+06	765008	2.1133e+08	1.94733e+08	2.24309e+08	48923.8	1.2054e+07	5.13278e+06	159647	7.13496e+06	651851	1.88255e+06	2.81016e+07	1.72179e+09	5.28515e+08	2.10941e+06
	CC01027	10840	TS-179	S. lycopersicum	2.46813e+06	1.14922e+06	1.72736e+06	880250	1.7886e+07	9148.31	296612	137034	3.09421e+06	2.56885e+07	1.5408e+08	9.54753e+07	393318	437571	146641	2.25384e+07	2.00815e+07	8.986e+07	2.77828e+08	113655	137869	300720	3.00795e+06	821095	1.91943e+07	5.10367e+07	2.17645e+07	8.14079e+06	5.21638e+06	8.14066e+06	1.88615e+06	1.64703e+08	1.34058e+08	3.47511e+08	101148	9.56443e+06	5.55084e+06	1.02915e+06	8.67461e+06	1.63491e+06	2.09063e+06	7.36394e+07	2.11623e+09	8.63801e+08	601888
	CC01037	10869	TS-735	S. lycopersicum	2.08817e+06	1.93671e+06	1.3285e+06	1.65876e+06	2.30735e+07	66378.3	46044.1	698204	964651	3.04037e+06	5.03824e+07	1.4633e+08	1.37164e+06	354767	2616.79	4.01739e+06	3.02616e+07	2.37018e+07	4.06671e+08	NA	5204.35	815893	7.04439e+06	281306	6.96147e+06	4.07472e+07	5.50193e+07	5.33115e+06	2.12938e+06	441997	4.95127e+06	5.80992e+07	1.01204e+08	5.60269e+08	60038.9	5.24578e+06	1.43973e+07	61960.9	1.31376e+07	280233	7.03367e+06	9.17471e+07	1.93054e+09	1.17079e+09	9.74286e+06
	CC01049	10903	TS-275	S. lycopersicum	1.18839e+06	1.01999e+06	650073	822633	2.93576e+06	34001.8	153450	233329	146231	1.41832e+06	1.17097e+08	1.13737e+08	479066	403093	84845.8	9.12001e+06	1.16467e+07	3.72487e+07	2.84265e+08	37808.1	69936	412659	458661	NA	409675	1.45613e+07	1.62919e+07	5.83049e+06	728031	30982.6	1.07368e+06	2.22858e+07	5.12834e+07	2.65109e+08	24928.9	6.22914e+06	3.52416e+06	121744	5.68985e+06	270111	3.61322e+06	2.46704e+07	1.47624e+09	1.03188e+09	1.69275e+06
	CC01088	11279	TS-691	S. lycopersicum	894943	914546	875338	806246	2.60319e+06	30568.8	202752	329366	190801	1.33885e+06	1.23554e+08	1.07624e+08	896932	1.66985e+06	52577.8	7.71919e+06	1.22429e+07	6.7335e+07	3.83064e+08	12571.7	82754.7	426391	401731	NA	84627.3	1.02226e+07	1.12843e+07	1.76403e+07	562828	271938	646062	3.54365e+07	8.52027e+07	3.94128e+08	388.179	6.9845e+06	3.95072e+06	56430.2	3.92699e+06	323668	2.5443e+06	1.0458e+07	1.47482e+09	1.03863e+09	1.30363e+06
	CC01155	10848	TS-177	S. lycopersicum	1.59056e+06	746052	1.87756e+06	835768	2.69506e+07	51040.1	401154	120584	2.5858e+06	2.23365e+07	1.56252e+08	1.23838e+08	458759	7324.73	23225.9	2.01442e+07	2.41412e+07	1.40022e+08	2.19059e+08	251263	399088	596364	5.04033e+06	694858	2.06151e+07	3.15959e+07	1.38405e+07	676161	2.90819e+06	1.02599e+07	893650	1.98912e+08	2.05215e+08	2.13057e+08	88792.5	4.04632e+06	4.02379e+06	1.05739e+06	9.25089e+06	509989	2.21393e+06	9.71125e+07	1.69808e+09	5.2386e+08	692667
	CC01155	10849	TS-177	S. lycopersicum	1.86226e+06	694516	1.23379e+06	629957	1.33937e+07	97844	314193	96815.3	1.40809e+06	7.8246e+06	1.27059e+08	9.62955e+07	389437	40461.9	NA	2.23373e+07	2.54147e+07	8.49278e+07	1.73088e+08	94774.4	161456	212749	2.22716e+06	127521	6.68282e+06	4.54703e+07	1.9903e+07	3.1386e+06	6.14158e+06	2.27387e+06	2.78141e+06	1.62937e+08	1.85809e+08	2.80816e+08	86399.1	5.17327e+06	7.05559e+06	546026	1.04222e+07	1.06458e+06	2.61797e+06	7.65301e+07	1.76978e+09	5.66278e+08	1.40881e+06
	CC01185	10872	TS-89	S. lycopersicum	681347	374962	626270	421831	7.61593e+06	20109.3	NA	145911	633590	3.15764e+06	6.2902e+07	1.02309e+08	745919	337740	36122.8	5.16419e+06	1.95889e+07	3.45965e+07	2.63751e+08	81570.6	105734	736506	1.34907e+06	16679.1	3.78744e+06	3.31144e+07	2.80778e+07	7.59221e+06	2.78414e+06	1.56664e+06	2.36827e+06	7.39751e+07	1.03688e+08	3.47985e+08	161865	5.987e+06	8.50744e+06	343033	5.53433e+06	501833	1.90191e+06	1.11195e+08	1.74585e+09	8.9712e+08	3.19264e+06
	CC01198	10899	TS-113	S. lycopersicum	1.38267e+06	806787	971084	605647	6.38884e+06	17876.5	184168	516801	341137	2.25226e+06	1.02349e+08	8.03486e+07	480156	786109	47920.3	6.46411e+06	1.07746e+07	5.6805e+07	2.5524e+08	35020	76033.9	435397	2.71686e+06	209492	3.19349e+06	1.61617e+07	1.32173e+07	5.53595e+06	1.22343e+06	652091	997504	4.55802e+07	8.57061e+07	3.02567e+08	47481.2	5.60519e+06	5.95912e+06	31433.1	4.06757e+06	251255	2.02344e+06	4.36367e+07	1.41282e+09	8.52657e+08	2.5624e+06
	CC01230	10938	TS-76	S. lycopersicum	3.2024e+06	241529	3.46498e+06	179068	6.32493e+07	302158	488411	109747	1.63401e+07	1.45983e+08	2.10143e+08	1.17049e+08	818902	NA	66646.2	8.71495e+07	3.82652e+07	1.97643e+08	1.93742e+08	490059	457092	680925	7.52222e+06	3.39139e+06	8.20177e+07	8.92927e+07	1.41081e+07	778697	2.62318e+07	5.12052e+07	1.43821e+06	5.86457e+08	2.89392e+08	2.45435e+08	262090	1.59405e+07	5.09966e+06	2.18632e+06	1.20667e+07	2.50532e+06	780053	1.1046e+08	2.23333e+09	2.35034e+08	1.67018e+06
	CC01270	11020	TS-111	S. lycopersicum	802548	763893	621259	636454	4.87222e+06	21925.7	204011	511398	293488	1.43623e+06	8.56585e+07	7.32633e+07	711129	608968	NA	4.52581e+06	9.1611e+06	5.97978e+07	2.9321e+08	74342.4	144417	534596	1.06411e+06	11428.3	1.77848e+06	1.13239e+07	1.02832e+07	5.82125e+06	511380	64869.5	464168	2.87054e+07	6.39678e+07	2.27051e+08	38408.7	1.13976e+07	4.44923e+06	NA	3.82159e+06	194528	2.51317e+06	2.26831e+07	1.23711e+09	8.78198e+08	4.22283e+06
	CC01356	10907	TS-120	S. lycopersicum	1.85331e+06	1.23642e+06	1.75258e+06	971822	2.1683e+07	40227.9	266497	323417	1.45955e+06	4.48463e+06	8.73679e+07	1.08499e+08	844237	149848	31660.7	9.90832e+06	2.10248e+07	8.57083e+07	3.41363e+08	106224	312220	949326	6.71038e+06	412287	6.59642e+06	4.1965e+07	2.76787e+07	4.29235e+06	3.3245e+06	1.39779e+06	2.3058e+06	1.20279e+08	1.67909e+08	4.27132e+08	334194	6.43156e+06	9.92153e+06	475514	1.16652e+07	601422	3.84227e+06	1.60835e+08	1.96783e+09	8.56779e+08	3.52713e+06
	CC01371	10966	TS-234	S. lycopersicum	2.82264e+06	1.85198e+06	1.519e+06	1.45213e+06	1.0765e+07	136835	24928.5	563912	601281	644560	8.59237e+07	1.062e+08	1.08885e+06	65811.8	4777.66	8.31485e+06	2.33718e+07	3.72425e+07	2.91561e+08	7410.48	72027.4	920239	1.81589e+06	86772.8	470894	3.27339e+07	3.09299e+07	6.22793e+06	2.62592e+06	227545	4.71589e+06	6.16838e+07	9.19534e+07	4.89079e+08	63987.3	3.54218e+07	1.43358e+07	1.0921e+06	1.43153e+07	1.72205e+06	5.96882e+06	5.48352e+07	2.18887e+09	1.13449e+09	7.17513e+06
	CC01392	18115	TS-30	S. lycopersicum var cerasiforme	2.53499e+06	1.61945e+06	2.22429e+06	1.76135e+06	2.54219e+07	99003.6	139966	719707	2.76957e+06	5.41747e+06	6.9871e+07	2.13088e+08	1.01684e+06	749021	48636.6	8.86904e+06	4.88395e+07	3.93785e+07	3.85519e+08	NA	31771.8	1.3954e+06	8.20072e+06	1.40626e+06	7.67848e+06	3.99541e+07	5.51214e+07	1.33058e+07	4.10432e+06	2.17679e+06	9.61909e+06	6.8863e+07	1.03712e+08	5.53511e+08	98674.4	1.01332e+07	4.95941e+06	1.31726e+06	2.5975e+07	998670	7.71882e+06	1.53239e+08	2.20346e+09	1.16527e+09	2.20859e+06
	CC01403	10762	TS-262	S. lycopersicum var cerasiforme	2.01514e+06	344544	2.14174e+06	568612	4.48739e+07	193720	662091	543733	1.82508e+06	8.65036e+06	1.82593e+08	1.17049e+08	1.49235e+06	100090	96696.7	1.35138e+07	1.43065e+07	1.34744e+08	2.90045e+08	11520.3	51958.8	48259.6	1.50501e+07	550263	1.0158e+07	6.58602e+07	3.1056e+07	4.72724e+06	2.54628e+06	5.45924e+06	474846	1.74482e+08	2.23779e+08	4.0101e+08	NA	9.34895e+06	1.18935e+07	1.51726e+06	7.02894e+06	679218	896653	3.14178e+08	1.868e+09	3.35833e+08	2.5088e+06
	CC01409	10767	TS-281	S. lycopersicum var cerasiforme	3.17833e+06	258158	3.04652e+06	54536.7	8.47483e+07	537520	1.18739e+06	268717	8.7606e+06	9.96386e+07	2.70397e+08	1.38476e+08	1.94368e+06	NA	913429	5.23701e+07	1.79693e+07	1.75792e+08	2.78506e+08	209506	161963	135547	2.25284e+07	3.78997e+06	1.00078e+08	1.13764e+08	1.57643e+07	1.11228e+06	2.47846e+07	1.98654e+08	NA	7.33019e+08	2.43579e+08	2.82878e+08	12129	9.45771e+06	5.72793e+06	1.93117e+06	1.63451e+07	983246	476274	1.79302e+08	2.08846e+09	1.39486e+08	907545
	CC01435	18137	TS-134	S. lycopersicum var cerasiforme	2.36329e+06	676697	1.77306e+06	462327	2.13888e+07	287461	342030	73538.4	1.26054e+06	1.04253e+07	1.62227e+08	7.27495e+07	1.22576e+06	149804	145331	1.88662e+07	1.19601e+07	1.18772e+08	2.08412e+08	229835	348235	355522	6.87409e+06	449033	1.05074e+07	4.88033e+07	1.34802e+07	3.48779e+06	3.15201e+06	1.79518e+07	191602	2.87419e+08	2.12057e+08	2.685e+08	176942	6.44041e+06	1.06836e+07	1.10437e+06	5.62007e+06	494379	694447	1.86927e+08	1.83238e+09	2.96279e+08	2.02642e+06
	CC01439	18116	TS-31	S. lycopersicum var cerasiforme	2.21129e+06	556628	3.09481e+06	522879	6.93581e+07	122081	1.17746e+06	436899	9.20184e+06	4.3364e+07	2.08409e+08	1.708e+08	1.38164e+06	35082.8	233751	3.92151e+07	3.41557e+07	2.38719e+08	3.71078e+08	1.51082e+06	1.85808e+06	1.79201e+06	1.37071e+07	2.23503e+06	2.97303e+07	7.92981e+07	2.04099e+07	1.6273e+06	1.107e+07	5.34248e+07	831310	5.21257e+08	3.06278e+08	3.99588e+08	858851	1.65418e+07	3.91683e+06	2.55473e+06	1.75994e+07	1.45499e+06	1.6957e+06	2.30428e+08	2.2044e+09	4.35114e+08	3.16546e+06
	CC01444	10760	TS-261	S. lycopersicum var cerasiforme	1.54264e+06	1.24274e+06	972267	792446	1.65228e+07	94414.1	71297.6	566946	699581	792328	5.86965e+07	1.42094e+08	1.06901e+06	141422	NA	3.61286e+06	2.08853e+07	3.34098e+07	3.50205e+08	17908.4	166690	1.36961e+06	4.50993e+06	195512	1.41525e+06	3.26145e+07	4.19504e+07	4.5282e+06	1.88846e+06	175985	4.37911e+06	5.0161e+07	1.04595e+08	5.45692e+08	354040	9.50413e+06	4.72707e+06	205194	9.36085e+06	686880	4.61971e+06	2.65722e+07	1.84262e+09	1.02025e+09	4.47263e+06
	CC01449	10771	TS-302	S. lycopersicum var cerasiforme	984114	590459	943632	659933	3.13312e+07	32189.1	328633	256423	2.86134e+06	1.30924e+07	1.27228e+08	1.3655e+08	847602	604752	30922.3	2.44265e+07	3.09255e+07	8.90845e+07	3.40662e+08	18767	16714	251703	9.16627e+06	795890	1.00905e+07	5.19379e+07	3.27641e+07	7.76114e+06	5.06846e+06	2.03641e+07	1.32301e+06	3.06862e+08	1.4918e+08	3.77137e+08	NA	8.87869e+06	5.23182e+06	875056	6.45095e+06	620410	1.82579e+06	9.91095e+07	1.6537e+09	7.9036e+08	1.48041e+06
	CC01458	10670	TS-18	S. pimpinellifolium	1.51216e+06	1.8886e+06	4.76467e+06	2.15802e+06	5.68685e+07	546639	1.71219e+06	3.2998e+06	1.6578e+07	2.69991e+08	1.19258e+08	2.2842e+08	2.07254e+06	153828	2.17098e+07	5.64201e+07	7.39697e+07	3.3311e+08	6.7319e+08	NA	429991	1.51571e+06	1.41039e+07	4.26922e+06	1.44856e+08	3.75129e+07	5.41034e+07	2.63046e+06	2.13281e+08	3.19446e+08	3.77774e+06	2.67486e+08	2.25172e+08	7.09238e+08	95522.7	4.79834e+06	5.86451e+07	7.64873e+06	2.28339e+07	183246	2.36692e+07	2.30973e+09	9.0083e+08	9.19603e+08	4.2655e+06
	CC01469	10708	TS-434	S. pimpinellifolium	3.05653e+06	2.62086e+06	3.23031e+06	1.39937e+06	1.75774e+07	249337	85469.4	1.16412e+06	2.27845e+06	2.95634e+07	3.27038e+07	1.35593e+08	3.22992e+06	2.25571e+06	3.98076e+06	2.10502e+07	5.01406e+07	8.69461e+07	9.08223e+08	NA	84804.9	1.79123e+06	1.64327e+06	215626	1.83973e+07	8.12517e+06	3.45807e+07	2.01194e+07	1.57834e+08	1.23539e+07	4.51271e+06	3.12609e+08	6.69236e+07	9.08544e+08	1305.81	7.07304e+06	2.76913e+07	3.35588e+06	8.84893e+06	38063.3	6.09354e+06	1.147e+09	1.06731e+09	9.48805e+08	7.77755e+06
	CC01471	10709	TS-435	S. pimpinellifolium	4.03002e+06	1.29954e+06	6.78053e+06	2.23166e+06	2.15874e+07	577209	387847	590786	2.24289e+06	9.92178e+06	1.20216e+08	1.59569e+08	4.09275e+06	339894	1.45346e+06	1.4546e+07	3.84145e+07	1.75153e+08	6.26007e+08	57014.3	93718	801546	2.6328e+06	437652	8.4208e+06	3.3994e+07	2.63198e+07	5.42203e+06	2.78341e+07	3.01075e+07	1.80535e+06	1.37019e+08	2.10947e+08	5.91197e+08	24095.8	1.69683e+07	2.28794e+07	1.48407e+06	3.50934e+07	773914	8.58505e+06	5.97637e+08	1.83238e+09	6.25987e+08	2.76625e+06
	CC01507	10679	TS-79	S. pimpinellifolium	1.29415e+07	3.40335e+06	2.6039e+07	5.28276e+06	2.55189e+07	436755	344431	1.55059e+06	2.69453e+06	9.37663e+06	1.06245e+08	2.38881e+08	4.69446e+06	1.32787e+07	1.72856e+06	1.73883e+07	8.10433e+07	1.47325e+08	9.39988e+08	NA	214133	1.89473e+06	4.19241e+06	667499	6.88238e+06	3.72448e+07	4.5051e+07	9.6992e+07	8.82173e+06	1.28743e+07	5.82393e+06	7.28066e+07	1.88469e+08	9.56264e+08	160007	3.62934e+07	3.05343e+07	3.59491e+06	4.70639e+07	1.92763e+06	2.12877e+07	9.03743e+08	3.55216e+09	1.98692e+09	5.52087e+06
	CC01514	18121	TS-53	S. lycopersicum var cerasiforme	1.736e+06	979860	1.42131e+06	987851	1.13576e+07	11387.5	356429	152408	340365	4.85171e+06	1.6692e+08	9.69025e+07	173613	4718.8	47920.3	9.97357e+06	8.95743e+06	1.09643e+08	1.97762e+08	75475.8	161613	179369	2.27078e+06	44430	3.88217e+06	2.8848e+07	1.48309e+07	532917	1.32055e+06	1.98953e+06	474831	1.16584e+08	1.51879e+08	2.19461e+08	44885.6	8.0005e+06	6.20889e+06	375757	8.52691e+06	470872	2.77155e+06	8.02787e+07	1.68961e+09	8.47425e+08	1.74181e+06
	CC01525	10704	TS-419	S. pimpinellifolium	2.38625e+06	1.24152e+06	2.53289e+06	2.4801e+06	2.28512e+07	523160	644985	2.15254e+06	1.96521e+06	5.96615e+06	6.59173e+07	1.42309e+08	4.33527e+06	339618	557416	8.98844e+06	4.37245e+07	6.08945e+07	5.69979e+08	NA	41054.3	1.31462e+06	3.70683e+06	306375	3.09287e+06	3.28126e+07	4.52777e+07	7.58473e+06	3.11118e+06	3.92566e+06	6.05729e+06	5.3705e+07	1.22003e+08	7.61639e+08	53006.7	9.87935e+06	4.4745e+07	2.10891e+06	9.77858e+07	879130	3.04796e+07	4.60384e+08	2.46665e+09	9.9987e+08	1.16647e+07
	CC01530	10768	TS-298	S. lycopersicum var cerasiforme	2.93599e+06	571902	4.30206e+06	435791	6.33189e+07	131131	425649	588328	7.30194e+06	7.06925e+07	1.37394e+08	1.41252e+08	1.44719e+06	66602.2	357559	2.58878e+07	2.66505e+07	1.62902e+08	3.9547e+08	216817	264643	605760	1.53703e+07	2.12732e+06	7.17321e+07	7.26621e+07	2.66793e+07	2.93127e+06	8.51165e+06	1.42625e+08	256086	4.20635e+08	2.72305e+08	5.16992e+08	146388	5.15041e+06	3.97717e+06	3.44439e+06	1.21103e+07	1.16891e+06	794136	2.49542e+08	2.1515e+09	3.11909e+08	3.33715e+06
	CC01545	10766	TS-273	S. lycopersicum var cerasiforme	849821	398972	701556	380604	8.50805e+06	8652.36	162934	260272	644730	617864	6.62495e+07	6.91795e+07	366920	179449	NA	5.8806e+06	1.19391e+07	4.22412e+07	2.16621e+08	NA	NA	44329.7	2.46405e+06	145513	834880	2.2563e+07	1.60252e+07	3.70923e+06	1.70255e+06	64420.3	1.82696e+06	5.78213e+07	9.02491e+07	2.83248e+08	2694.98	5.68404e+06	3.25936e+06	86936.9	7.25371e+06	598209	2.02096e+06	2.73043e+07	1.58795e+09	5.72158e+08	1.20266e+06
	CC01552	10712	TS-439	S. pimpinellifolium	3.36297e+06	3.42065e+06	6.4487e+06	4.49112e+06	2.37603e+07	279376	1.02405e+06	2.64109e+06	1.77049e+06	1.03433e+07	5.74647e+07	1.79881e+08	2.13698e+06	172426	728819	6.29464e+06	4.29359e+07	4.96181e+07	5.67068e+08	NA	NA	961948	4.38748e+06	453755	7.36539e+06	2.32387e+07	5.33102e+07	2.99065e+06	1.4745e+06	1.17477e+07	5.83839e+06	1.88583e+07	9.88795e+07	6.93189e+08	8958.5	1.15804e+07	1.75502e+07	5.48096e+06	6.31119e+07	393853	4.1353e+07	7.28565e+08	1.74444e+09	1.55062e+09	4.73572e+06
	CC01554	10764	TS-267	S. lycopersicum var cerasiforme	5.54833e+06	3.48769e+06	9.58692e+06	5.08965e+06	1.64762e+07	174881	537067	2.02148e+06	4.5265e+06	7.20135e+06	5.6891e+07	1.93242e+08	2.32773e+06	12873.5	1.25135e+06	1.07343e+07	6.56396e+07	6.57775e+07	5.85621e+08	#DIV/0!	15903.5	1.9313e+06	2.62977e+06	1.31241e+06	8.44207e+06	2.7675e+07	4.1747e+07	1.27563e+06	8.2374e+06	2.832e+07	7.86403e+06	7.36811e+07	1.16963e+08	5.85841e+08	45665.1	4.53346e+07	2.41947e+07	2.64041e+06	6.03093e+07	1.36356e+06	4.29704e+07	6.83291e+08	2.05565e+09	1.46985e+09	4.17549e+06
	CC01554	107651	TS-267	S. lycopersicum var cerasiforme	3.20597e+06	2.17856e+06	3.65148e+06	3.08447e+06	3.32565e+07	100355	337431	807585	8.26099e+06	2.52021e+07	1.22506e+08	1.78313e+08	674297	NA	312424	3.06708e+07	6.01846e+07	1.11098e+08	3.82916e+08	74973.2	279180	1.02493e+06	5.4861e+06	2.81341e+06	2.48084e+07	4.28465e+07	3.5998e+07	701771	7.77948e+06	8.04439e+06	8.8255e+06	1.15633e+08	1.35208e+08	4.07148e+08	191241	9.34959e+06	2.71653e+06	597518	1.52114e+07	874821	7.41356e+06	4.71705e+07	2.01379e+09	1.27138e+09	3.70887e+06
	CC01554	107652	TS-267	S. lycopersicum var cerasiforme	2.20889e+06	421734	2.38928e+06	347055	4.49279e+07	311546	534950	579167	4.2441e+06	3.86075e+07	1.56595e+08	1.59739e+08	1.19942e+06	103555	360383	2.14613e+07	2.22404e+07	1.23174e+08	3.17493e+08	54208.3	146298	446592	8.04307e+06	1.35153e+06	3.05825e+07	5.4723e+07	2.33373e+07	2.88978e+06	4.04548e+06	1.45197e+07	411767	1.81824e+08	1.70073e+08	3.47772e+08	10617.3	1.25949e+07	3.41351e+06	613613	1.33831e+07	599835	1.92242e+06	9.46278e+07	1.68152e+09	3.25725e+08	2.26538e+06
	CC01557	18119	TS-34	S. lycopersicum var cerasiforme	3.97269e+06	2.95335e+06	2.45637e+06	3.69954e+06	4.16738e+07	173526	583418	1.57015e+06	5.28382e+06	1.15209e+07	8.25266e+07	1.85062e+08	1.64185e+06	70601	155969	1.06169e+07	5.50284e+07	7.12891e+07	4.84177e+08	10406.9	603528	2.44264e+06	7.80878e+06	1.26855e+06	1.04855e+07	3.14863e+07	4.87972e+07	2.55857e+06	3.0307e+06	7.88637e+06	6.62986e+06	2.49715e+07	1.2968e+08	6.62103e+08	842910	2.2703e+07	2.09232e+07	2.87691e+06	4.70639e+07	1.54974e+06	2.51086e+07	5.68484e+08	2.26233e+09	1.46349e+09	3.17023e+06
	CC01559	10770	TS-301	S. lycopersicum var cerasiforme	6.58301e+06	1.68652e+06	5.5222e+06	1.22602e+06	8.0031e+07	374896	1.36688e+06	741934	7.00468e+06	2.34053e+07	2.24013e+08	2.16522e+08	3.97834e+06	89407.8	22694.7	3.31185e+07	4.4078e+07	2.67118e+08	5.47374e+08	134297	461467	607547	1.8157e+07	2.33074e+06	3.15984e+07	9.53268e+07	3.44221e+07	4.62488e+06	5.96773e+06	4.85189e+07	1.33355e+06	3.79626e+08	4.01422e+08	7.3969e+08	161085	8.99892e+06	1.08596e+07	4.85256e+06	1.49055e+07	1.13164e+06	2.2079e+06	6.39261e+08	2.67631e+09	9.62421e+08	1.01794e+07
	CC01640	11285	TS-566	S. lycopersicum	1.3262e+06	1.35708e+06	963115	1.04966e+06	5.48236e+06	33530.3	201610	717207	211370	878420	1.6387e+08	1.28443e+08	677036	938421	38263	9.29098e+06	1.6326e+07	3.58241e+07	3.97913e+08	93133.7	96478.2	574308	1.18792e+06	NA	1.01567e+06	1.71204e+07	2.17541e+07	1.79025e+07	829941	NA	1.72883e+06	2.65784e+07	5.43674e+07	4.86598e+08	884.205	5.03248e+06	6.99388e+06	92207.2	5.29128e+06	567480	2.47216e+06	5.64283e+07	1.79997e+09	1.12506e+09	2.69023e+06
	CC01684	10985	TS-86	S. lycopersicum	1.79161e+06	765800	1.90627e+06	910265	2.36536e+07	42319	160048	231239	1.47268e+06	7.95416e+06	6.99756e+07	9.12331e+07	815163	NA	NA	7.66578e+06	1.67083e+07	5.41362e+07	1.893e+08	NA	9652.44	355769	8.21935e+06	658799	9.338e+06	4.29391e+07	2.15868e+07	756732	2.66064e+06	2.67421e+06	1.21328e+06	1.14966e+08	9.76922e+07	2.48998e+08	24066.5	8.97437e+06	8.64295e+06	693879	1.20631e+07	895437	2.12297e+06	1.7578e+08	1.79026e+09	5.28405e+08	2.77234e+06
	CC01712	11007	TS-259	S. lycopersicum	2.09081e+06	709893	1.42922e+06	546109	1.40136e+07	272122	67160.2	64867.7	1.42097e+06	7.5135e+06	1.19716e+08	6.75863e+07	594443	38350.7	62071.1	1.22188e+07	1.35834e+07	5.75409e+07	1.73854e+08	35577.7	60393.6	215483	2.43253e+06	965252	6.78531e+06	2.76345e+07	1.27832e+07	2.31237e+06	2.97791e+06	1.00696e+06	1.4002e+06	8.62032e+07	1.02043e+08	2.41911e+08	12188.4	1.27351e+07	1.01963e+07	210874	8.65947e+06	702716	1.95723e+06	9.74164e+07	1.67892e+09	6.79258e+08	3.41558e+06
	CC01756	10952	TS-104	S. lycopersicum	1.68243e+06	831680	1.37451e+06	825979	2.68367e+07	163390	436687	399127	1.70439e+06	2.36803e+07	1.7552e+08	1.59586e+08	1.0774e+06	111426	47214.6	2.27341e+07	3.30934e+07	1.37225e+08	3.4045e+08	404917	612244	1.77041e+06	6.87434e+06	703414	1.88237e+07	5.23615e+07	2.29899e+07	3.69581e+06	5.16938e+06	1.46956e+07	1.3532e+06	2.61071e+08	2.31421e+08	3.6903e+08	344626	1.37345e+07	9.44032e+06	201289	8.31441e+06	319700	2.81322e+06	8.50353e+07	1.83238e+09	7.35681e+08	4.20084e+06
	CC01784	10998	TS-213	S. lycopersicum	1.0578e+06	795869	1.13938e+06	954419	3.92499e+06	7050.68	70146.1	267209	141954	419031	5.5081e+07	5.49433e+07	766027	321124	NA	3.87883e+06	7.12794e+06	5.67961e+07	3.06191e+08	NA	36232.4	427996	786973	NA	112679	8.38823e+06	9.24913e+06	1.10561e+07	547201	167031	904407	4.28903e+07	8.68986e+07	4.00935e+08	45.1614	8.13424e+06	4.66234e+06	180131	2.74162e+06	318463	774830	1.64544e+07	1.4359e+09	6.1041e+08	1.71389e+06
	CC01804	11123	TS-88	S. lycopersicum	1.39228e+06	781163	964535	615439	5.80077e+06	43515.4	20683.4	99072.1	171857	1.40562e+06	4.46435e+07	4.56224e+07	791252	614234	2854.72	2.57316e+06	6.74857e+06	2.67161e+07	2.31163e+08	NA	18137	164036	2.44522e+06	31748.2	2.40229e+06	1.32027e+07	1.02451e+07	9.88837e+06	563659	443927	420634	3.3974e+07	6.50424e+07	2.82326e+08	6967.76	8.27191e+06	7.82049e+06	67864	2.27564e+06	449490	657775	9.4685e+07	1.41892e+09	5.02011e+08	2.63658e+06
	CC01835	11057	TS-687	S. lycopersicum	1.12175e+06	633896	1.13449e+06	683125	9.89755e+06	11017.3	69735.3	211658	419685	1.18772e+06	6.571e+07	6.11356e+07	219680	5946.42	#DIV/0!	6.39304e+06	1.09361e+07	3.31518e+07	1.48015e+08	#DIV/0!	23529.9	256798	2.4938e+06	74788.3	2.30183e+06	1.77056e+07	1.23992e+07	514009	1.37072e+06	188994	1.0753e+06	4.00229e+07	4.785e+07	1.41065e+08	466.541	6.11606e+06	4.72615e+06	142052	5.48878e+06	481014	2.19038e+06	7.53049e+07	1.67732e+09	6.44527e+08	1.14586e+06
	CC01844	10858	TS-5	S. lycopersicum	1.91433e+06	831405	1.32418e+06	619820	1.4299e+07	27614.2	247978	233266	926458	2.85862e+06	1.03414e+08	1.09191e+08	314515	113652	NA	1.69444e+07	2.69024e+07	8.57975e+07	1.95132e+08	69942.5	200953	437687	2.08384e+06	105850	3.30299e+06	4.25109e+07	2.87107e+07	3.12924e+06	5.63273e+06	856341	5.54681e+06	1.03464e+08	1.40284e+08	2.786e+08	108288	5.29774e+06	3.94244e+06	214296	1.4105e+07	908767	4.18961e+06	7.25052e+07	1.81565e+09	6.19461e+08	1.2351e+06
	CC01853	11154	TS-136	S. lycopersicum	2.35359e+06	1.18866e+06	1.61688e+06	829235	1.85249e+07	291492	28248.3	228405	783767	5.33279e+06	1.45779e+08	1.32039e+08	1.05481e+06	91673.4	12149.2	9.41787e+06	1.54485e+07	4.74105e+07	2.53847e+08	33140.8	48651.7	336941	4.77258e+06	103650	7.91677e+06	3.46051e+07	2.54195e+07	3.78547e+06	1.25e+06	732067	1.14868e+06	5.96728e+07	8.40659e+07	3.25951e+08	43976.2	5.56196e+07	1.55173e+07	682312	8.3356e+06	1.24517e+06	2.28919e+06	7.98854e+07	2.02869e+09	8.95171e+08	8.70308e+06
	CC01854	11050	TS-688	S. lycopersicum	2.6103e+06	656118	1.99865e+06	536762	4.13461e+07	84262.8	392540	207675	4.0572e+06	1.31708e+07	1.3742e+08	1.23324e+08	906646	272731	49221.2	3.01728e+07	3.09531e+07	1.58376e+08	2.9479e+08	81626.7	120752	360551	1.09223e+07	1.09814e+06	1.8063e+07	8.65218e+07	3.37115e+07	5.31251e+06	9.25566e+06	3.40841e+06	4.35154e+06	2.04673e+08	2.41894e+08	3.5334e+08	84675.2	1.51173e+07	8.64707e+06	1.21413e+06	1.47682e+07	1.85773e+06	1.51865e+06	1.50647e+08	2.3832e+09	5.57171e+08	2.07741e+06
	CC01860	10648	TS-717	S. huaylasense	1.71889e+06	400295	2.32947e+06	924710	2.3648e+06	86769.8	71720.1	256711	571771	9.84051e+06	1.71403e+08	1.14677e+08	930112	3.04678e+06	4.2869e+06	6.45625e+07	3.21115e+07	1.83025e+07	4.65995e+08	468738	121099	2.38095e+06	128348	145492	656975	2.44147e+07	2.37251e+07	9.16878e+07	5.91492e+06	122165	3.84459e+06	3.27156e+07	3.36746e+07	7.0457e+08	81175.1	2.10891e+06	1.75294e+06	1.14209e+06	1.35549e+07	1.27176e+06	1.51181e+06	4.01926e+07	2.3343e+09	6.37557e+08	3.24714e+06
	CC01864	11087	TS-271	S. lycopersicum	2.28636e+06	597138	1.76687e+06	570938	2.55182e+07	131779	137950	182129	1.58529e+06	1.83178e+07	1.21602e+08	7.89971e+07	447695	51359.3	31872	9.53265e+06	1.31406e+07	5.91746e+07	1.58056e+08	NA	NA	92100.8	7.02336e+06	659890	1.50412e+07	2.97746e+07	1.2372e+07	1.90213e+06	1.7412e+06	3.0099e+06	546517	9.2185e+07	9.63869e+07	163350000	NA	1.79995e+07	5.84074e+06	370355	5.94851e+06	779434	1.04934e+06	8.87175e+07	1.92696e+09	4.15455e+08	1.58564e+06
	CC01886	10639	TS-706	S. chmielewskii	966877	472143	4.89827e+06	3.68932e+06	1.27005e+07	238735	601487	963289	2.40228e+06	9.49111e+06	2.48865e+08	2.68835e+08	4.05914e+06	3.00456e+06	1.19779e+06	7.88238e+07	3.16567e+07	2.69245e+08	8.05598e+08	623928	724910	2.75333e+06	280393	NA	636947	5.50258e+07	4.88383e+07	7.14598e+07	5.63284e+06	2.61667e+06	2.39863e+06	1.32e+08	2.43349e+08	1.35343e+09	746341	1.53533e+07	9.68371e+06	5.20673e+06	5.43568e+07	3.45215e+06	9.19922e+06	1.03229e+08	3.81481e+09	1.5655e+09	8.87207e+06
	CC01903	10859	TS-126	S. lycopersicum	1.41319e+06	1.23565e+06	986035	1.06668e+06	5.48109e+06	36275.4	182373	366383	212078	2.38095e+06	1.06036e+08	8.46473e+07	955740	1.30417e+06	107108	7.64655e+06	1.24493e+07	3.15338e+07	3.27462e+08	5676.45	48350.7	380734	1.59935e+06	27094.7	1.24417e+06	1.85671e+07	1.68618e+07	1.35314e+07	997382	87402.7	1.10411e+06	4.77899e+07	8.09973e+07	3.2847e+08	25336.5	4.57457e+06	8.93906e+06	38067.8	5.62213e+06	524433	2.69094e+06	3.66438e+07	1.4559e+09	8.22039e+08	2.27724e+06
	CC01953	10774	TS-83	S. lycopersicum var cerasiforme	1.81004e+06	449782	1.77528e+06	393334	3.06742e+07	156500	207413	270897	2.48178e+06	8.548e+06	1.22685e+08	1.16929e+08	1.1249e+06	47505.6	30719.4	1.78164e+07	2.42741e+07	7.61377e+07	2.57289e+08	NA	17195.2	138491	1.01838e+07	907874	1.05713e+07	4.96647e+07	2.06562e+07	2.15121e+06	4.21246e+06	5.91006e+06	1.08757e+06	1.64228e+08	1.47732e+08	3.1183e+08	NA	8.44646e+06	5.26299e+06	528336	1.00641e+07	837540	1.04087e+06	1.13347e+08	1.93598e+09	3.44571e+08	1.06277e+06
	CC01960	11128	TS-47	S. lycopersicum	1.55642e+06	697824	1.27963e+06	652701	1.24448e+07	26251.5	118072	167027	674331	1.74242e+06	1.1718e+08	9.84439e+07	570985	200266	8519.85	1.27452e+07	1.96098e+07	9.09714e+07	2.64578e+08	113556	208602	684002	2.76641e+06	181961	2.59521e+06	3.48071e+07	2.28648e+07	3.89206e+06	2.78414e+06	540898	2.19047e+06	1.33975e+08	1.6497e+08	3.11958e+08	132856	6.86283e+06	5.01827e+06	219327	6.61101e+06	674155	2.08323e+06	5.63943e+07	1.81241e+09	6.91377e+08	1.0382e+06
	CC01965	10970	TS-673	S. lycopersicum	1.34248e+06	1.1967e+06	1.02026e+06	929637	1.33128e+07	60501.5	140325	285773	992769	2.59577e+06	7.4609e+07	1.2683e+08	905106	365103	NA	1.04725e+07	2.61578e+07	7.96151e+07	2.83169e+08	23332.5	136071	841665	2.58486e+06	116059	4.75929e+06	3.18509e+07	3.10294e+07	7.80625e+06	3.40765e+06	216323	4.56046e+06	1.01073e+08	1.54719e+08	4.03768e+08	106573	4.20732e+06	7.90118e+06	125009	6.3765e+06	649259	3.40753e+06	8.1033e+07	1.55832e+09	9.81448e+08	5.27806e+06
	CC01982	11080	TS-114	S. lycopersicum	2.31778e+06	1.24827e+06	5.77678e+06	1.19561e+06	5.39807e+06	19842.1	74934.3	349909	211005	1.9675e+06	7.73748e+07	9.71777e+07	753245	623378	167335	5.24291e+06	1.28434e+07	1.99635e+07	2.9974e+08	NA	NA	395830	1.13538e+06	NA	438419	1.09484e+07	1.88051e+07	7.06198e+06	564793	160832	1.16485e+06	1.37996e+07	2.7122e+07	3.08363e+08	140.915	5.12044e+06	5.7123e+06	129817	4.31383e+06	621451	2.99806e+06	5.17587e+07	1.53151e+09	1.13559e+09	3.43083e+06
	CC01989	11116	TS-108	S. lycopersicum	1.70237e+06	994139	1.25614e+06	752094	1.07574e+07	44357.5	93595.3	191997	516922	2.09426e+06	9.35309e+07	9.56577e+07	695119	59539.8	NA	6.46034e+06	1.37109e+07	6.13453e+07	3.00175e+08	44114.1	161613	705566	2.41459e+06	89158.8	2.59026e+06	2.41183e+07	2.17311e+07	1.75846e+06	1.39097e+06	259613	1.81477e+06	9.09118e+07	1.14799e+08	3.6191e+08	67867.8	7.67727e+06	4.96444e+06	99082.4	3.49859e+06	496393	1.64827e+06	4.10532e+07	1.70165e+09	8.2587e+08	3.01247e+06
	CC02022	10777	TS-70	S. lycopersicum var cerasiforme	3.60608e+06	570941	3.35136e+06	242894	6.42302e+07	342746	714503	283738	9.30827e+06	8.74632e+07	2.24802e+08	1.58175e+08	641356	21477.7	130373	5.06658e+07	3.95997e+07	1.42663e+08	2.18584e+08	307193	277881	552094	8.32954e+06	2.77272e+06	6.53982e+07	9.88113e+07	2.94392e+07	1.80119e+06	2.06016e+07	4.73168e+07	3.23297e+06	3.79133e+08	2.5619e+08	3.15122e+08	192537	2.40064e+07	4.99741e+06	3.79545e+06	2.13053e+07	2.38084e+06	2.23515e+06	1.19418e+08	2.22599e+09	4.1381e+08	777525
	CC02054	10824	TS-684	S. lycopersicum	1.35339e+06	847162	1.36251e+06	790161	3.76539e+06	NA	207479	235139	123089	266960	6.64608e+07	4.87297e+07	313841	102077	NA	4.55751e+06	7.34494e+06	7.25048e+07	2.72924e+08	25094.3	102239	340407	654454	4643.53	450101	1.35922e+07	9.46518e+06	1.96936e+06	743623	55837	861878	5.67139e+07	1.04588e+08	2.63617e+08	36029.4	1.31823e+07	2.96058e+06	55121.3	2.79221e+06	267175	1.41253e+06	1.43632e+07	1.74774e+09	8.36873e+08	981441
	CC02304	10980	TS-67	S. lycopersicum	2.06403e+06	629232	1.91662e+06	721289	1.05317e+07	84777.2	45473.2	85335.7	545848	7.54028e+06	6.36606e+07	9.70809e+07	365790	186134	221138	5.4739e+06	1.45806e+07	1.78109e+07	1.86346e+08	NA	NA	527464	5.62273e+06	215209	1.85947e+07	2.75545e+07	3.13842e+07	5.06034e+06	1.70322e+06	5.16631e+06	1.50905e+06	2.17298e+07	3.35125e+07	2.36003e+08	29716.6	3.4292e+06	6.13969e+06	1.0672e+06	5.90087e+06	394451	992188	3.44969e+08	1.75221e+09	4.36847e+08	785223
	CC02435	10976	TS-41	S. lycopersicum	1.13651e+06	265454	1.01429e+06	390144	7.81761e+06	49840	239723	49905.6	252834	5.02612e+06	1.32175e+08	6.91768e+07	162798	239339	80769.9	9.19572e+06	7.60951e+06	2.73e+07	1.35215e+08	NA	NA	74324.5	1.67687e+06	51884.4	8.32146e+06	2.10566e+07	1.18116e+07	3.86685e+06	1.00616e+06	920155	459238	2.35087e+07	3.50372e+07	1.29848e+08	NA	7.13772e+06	5.50316e+06	45014	6.30202e+06	465170	1.38663e+06	1.17656e+08	1.59481e+09	4.18713e+08	1.22807e+06
	CC02435	10977	TS-41	S. lycopersicum	2.25886e+06	150536	2.58915e+06	192127	2.79617e+07	22339.4	224921	22295.3	4.40051e+06	1.12652e+08	1.32527e+08	6.25315e+07	123163	NA	367731	3.47483e+07	9.52975e+06	2.17515e+08	1.9063e+08	122027	25810.5	118192	3.23752e+06	1.29151e+06	6.31682e+07	4.3688e+07	4.89391e+06	161388	5.23293e+06	6.76939e+07	NA	4.33227e+08	1.38213e+08	1.07216e+08	NA	2.58564e+06	538466	979792	1.09968e+07	866093	689482	3.37816e+07	1.58482e+09	1.66233e+08	335355
	CC02560	11059	TS-227	S. lycopersicum	856388	609676	579817	512495	1.68836e+07	45686	61291.7	132346	1.10906e+06	4.7528e+06	4.65713e+07	7.43612e+07	207587	69574.7	NA	4.69993e+06	1.43337e+07	1.76793e+07	1.10103e+08	NA	NA	313884	3.33836e+06	259542	5.25313e+06	1.22728e+07	1.34694e+07	1.63071e+06	1.17637e+06	419170	1.19325e+06	2.44427e+07	3.17334e+07	1.46902e+08	NA	5.59038e+06	5.83494e+06	492383	6.50908e+06	310899	2.11838e+06	1.30443e+08	1.41536e+09	6.62532e+08	1.03635e+06
	CC02586	11029	TS-161	S. lycopersicum	3.05034e+06	995862	2.1579e+06	893468	8.4976e+06	21071.2	322209	114458	469065	3.06148e+06	1.54294e+08	9.39133e+07	254287	230218	35307.6	2.72101e+07	2.33488e+07	1.31104e+08	2.41133e+08	232689	195447	255971	1.49995e+06	38250.3	2.48261e+06	5.76039e+07	2.15868e+07	3.68004e+06	7.58855e+06	1.08977e+06	2.76496e+06	1.51552e+08	1.47207e+08	2.58616e+08	87646.2	2.34278e+06	4.53418e+06	538844	1.27727e+07	907157	1.89494e+06	8.74843e+07	2.02194e+09	5.74399e+08	350211
	CC02655	11071	TS-697	S. lycopersicum	2.33536e+06	1.27775e+06	1.43579e+06	1.06298e+06	1.71332e+07	109144	26855.3	116369	1.26491e+06	5.16447e+06	7.99207e+07	8.56381e+07	708618	220885	NA	8.66085e+06	1.82572e+07	3.50371e+07	2.38692e+08	NA	29918.5	313921	3.4609e+06	368924	5.04431e+06	3.5585e+07	2.55228e+07	7.62384e+06	2.99675e+06	372550	3.10413e+06	8.50822e+07	1.04907e+08	3.63951e+08	64057.7	1.44845e+07	8.34196e+06	345118	1.02727e+07	1.13147e+06	2.91949e+06	7.51885e+07	1.91647e+09	7.72184e+08	3.18187e+06
	CC02660	10914	TS-109	S. lycopersicum	1.72828e+06	1.42594e+06	1.18883e+06	1.24574e+06	2.8756e+07	25968.3	824376	564046	1.75823e+06	4.29307e+06	1.15869e+08	1.27023e+08	947684	76526.8	NA	1.59842e+07	2.88957e+07	1.45557e+08	3.25177e+08	402572	1.12322e+06	1.61252e+06	5.34425e+06	325273	4.47462e+06	5.44475e+07	3.39813e+07	2.04591e+06	3.91689e+06	1.76168e+06	3.25061e+06	2.04574e+08	2.48633e+08	3.56067e+08	685185	9.07107e+06	6.81979e+06	646428	2.83475e+07	383162	1.03282e+07	1.18577e+08	1.73536e+09	1.01158e+09	2.76131e+06
	CC02669	10995	TS-176	S. lycopersicum	733750	87454	1.08612e+06	318003	1.80295e+07	309575	338249	101265	1.16078e+06	1.82453e+07	1.46949e+08	6.49304e+07	619354	40145.9	505817	1.20224e+07	8.16968e+06	5.12462e+07	1.18714e+08	155171	188030	301514	3.79559e+06	344853	1.52432e+07	2.88976e+07	8.84877e+06	1.15454e+06	3.7975e+06	2.10708e+07	70279.1	5.40822e+07	5.89875e+07	1.06627e+08	41162.2	6.19296e+06	6.70918e+06	643951	8.74966e+06	282822	1.4854e+06	2.47646e+08	1.50477e+09	2.64646e+08	881002
	CC02724	11027	TS-669	S. lycopersicum	881268	663205	630634	525738	2.82017e+06	NA	112033	136012	310705	1.96913e+06	8.81113e+07	7.32509e+07	431619	673795	195095	1.12333e+07	1.308e+07	3.23441e+07	2.51786e+08	25099.6	79105.2	347887	484248	NA	127007	1.55579e+07	1.2942e+07	7.18605e+06	2.14361e+06	77883.6	1.55777e+06	3.20841e+07	5.0749e+07	2.21789e+08	16727	4.52924e+06	1.16118e+06	29988.4	5.75739e+06	457491	2.61127e+06	2.26343e+06	1.47169e+09	7.6614e+08	2.63151e+06
	CC02728	11150	TS-180	S. lycopersicum	1.75743e+06	1.28706e+06	1.13213e+06	954882	1.38674e+07	36705	102271	226626	933396	1.77261e+06	9.42233e+07	1.01973e+08	778179	137556	2978.27	8.14747e+06	1.95314e+07	5.53289e+07	2.53337e+08	77118.7	206509	690629	3.10437e+06	202696	2.05543e+06	2.38701e+07	2.11327e+07	4.31029e+06	1.93544e+06	155438	3.11336e+06	6.27531e+07	1.20171e+08	3.28656e+08	147925	1.0998e+07	7.742e+06	138763	7.32962e+06	598899	4.24591e+06	3.35745e+07	1.88357e+09	1.05435e+09	6.22098e+06
	CC02732	11156	TS-236	S. lycopersicum	1.49508e+06	877931	1.00749e+06	713722	1.92148e+07	61328.6	39384.6	230719	1.06359e+06	2.008e+06	9.53646e+07	1.48553e+08	656701	81802.2	42417.1	8.77493e+06	2.73543e+07	3.90757e+07	2.71339e+08	NA	97142.1	972152	3.34148e+06	152591	2.8116e+06	3.8005e+07	3.79206e+07	4.92369e+06	3.35618e+06	868067	5.1e+06	1.03582e+08	1.45373e+08	4.12763e+08	163430	9.59838e+06	8.17688e+06	227915	8.17429e+06	728078	2.80349e+06	6.0732e+07	1.84911e+09	8.78316e+08	3.43083e+06
	CC02764	10884	TS-183	S. lycopersicum	1.25476e+06	402537	1.11953e+06	455055	5.31546e+06	38476	276588	172260	357092	2.52888e+06	1.15807e+08	5.37446e+07	496855	543220	132017	1.06866e+07	1.04876e+07	8.56918e+07	2.15757e+08	68332.6	113160	305121	892074	53772.5	1.32287e+06	2.42367e+07	1.04654e+07	6.56288e+06	2.06434e+06	104727	848564	9.16239e+07	1.10317e+08	2.26583e+08	10411.1	7.35595e+06	4.52417e+06	144253	8.62353e+06	509415	1.95935e+06	3.79789e+07	1.54039e+09	5.08441e+08	794253
	CC02860	10776	TS-216	S. lycopersicum var cerasiforme	1.11248e+06	1.02688e+06	38804.9	326031	1.98895e+07	456163	475011	301539	1.84926e+06	2.95553e+07	6.62739e+07	1.02135e+08	2.42561e+06	5867.3	1.4956e+06	7.92958e+06	2.00365e+07	1.12347e+08	3.45302e+08	123339	479100	921632	3.45734e+06	349420	1.93606e+07	2.56549e+07	2.75116e+07	1.52921e+06	4.80758e+07	6.85139e+07	411112	3.70658e+07	1.48452e+08	3.87466e+08	357968	3.49092e+06	2.1844e+07	3.53091e+06	4.79976e+06	70170.6	3.13273e+06	1.10505e+09	7.00121e+08	4.37193e+08	5.61678e+06
	CC02895	11151	TS-78	S. lycopersicum	1.06046e+06	990520	704638	771405	1.10217e+07	68757.8	65718.1	337538	750082	4.54026e+06	6.78308e+07	9.38954e+07	1.2293e+06	343009	10593.3	5.58397e+06	1.60478e+07	3.92672e+07	2.97305e+08	37821.6	119104	618277	1.86117e+06	158956	4.74972e+06	1.57123e+07	1.86968e+07	6.41137e+06	942299	384969	1.45229e+06	6.20737e+07	9.1847e+07	3.62051e+08	78412.8	8.08354e+06	8.87351e+06	45636.3	4.24948e+06	336464	2.22222e+06	4.64682e+07	1.38176e+09	8.21369e+08	6.5039e+06
	CC02898	11111	TS-59	S. lycopersicum	678042	811046	476617	567040	6.76829e+06	NA	137293	219345	258684	1.45178e+06	6.03528e+07	6.15652e+07	817240	327252	NA	5.27183e+06	1.24796e+07	5.26002e+07	2.46184e+08	35919.7	132363	323343	1.20321e+06	20849.2	2.34237e+06	1.38327e+07	1.34486e+07	4.29454e+06	995864	126708	1.41783e+06	6.08067e+07	9.72074e+07	2.66082e+08	80866.3	8.65113e+06	8.43809e+06	14313.4	4.69788e+06	322430	2.63518e+06	2.86881e+07	1.48181e+09	9.60655e+08	7.93477e+06
	CC02898	11112	TS-59	S. lycopersicum	2.80078e+06	577892	3.08697e+06	718974	3.73207e+07	199168	1.36208e+06	103057	8.73076e+06	1.10466e+08	1.67061e+08	6.59347e+07	502859	NA	388799	2.93671e+07	1.15611e+07	2.43288e+08	1.54526e+08	561428	425106	258494	3.79479e+06	1.55253e+06	7.44558e+07	5.04144e+07	8.30194e+06	204997	4.93552e+06	6.18456e+07	147018	3.60515e+08	2.65873e+08	1.47261e+08	46009.3	2.00805e+07	4.48021e+06	2.044e+06	2.22148e+07	1.43595e+06	2.48234e+06	1.75359e+08	1.99793e+09	4.12604e+08	700733
	CC02960	18109	TS-702	S. pimpinellifolium	2.88447e+06	833841	3.16818e+06	1.01768e+06	2.316e+07	265323	393102	168210	733399	1.58561e+06	1.92779e+08	1.15192e+08	1.95728e+06	392169	NA	1.47132e+07	1.38584e+07	2.07074e+08	3.32566e+08	193959	88262	203575	4.42744e+06	116330	2.69815e+06	6.93812e+07	1.80588e+07	7.89274e+06	2.953e+06	2.92088e+06	366006	3.20252e+08	3.33711e+08	3.64109e+08	29155.4	1.06052e+07	1.35235e+07	1.34152e+06	8.62466e+06	1.1938e+06	1.52675e+06	2.18648e+08	2.6718e+09	6.03554e+08	2.93093e+06
	CC02979	11099	TS-254	S. lycopersicum	4.84418e+06	1.40385e+06	3.86791e+06	785768	6.51451e+07	331935	1.65162e+06	959170	9.89917e+06	1.05614e+08	2.2138e+08	2.08018e+08	1.8028e+06	33867.7	NA	4.71628e+07	5.37587e+07	2.60528e+08	3.67692e+08	1.42744e+06	2.03374e+06	2.45712e+06	1.01292e+07	2.7895e+06	7.15733e+07	1.01984e+08	2.78163e+07	2.37465e+06	1.30977e+07	1.87641e+07	3.58525e+06	4.71579e+08	3.10804e+08	4.36119e+08	1.00541e+06	2.05603e+07	5.62303e+06	3.62356e+06	4.29646e+07	3.82229e+06	4.81145e+06	2.04748e+08	2.6366e+09	7.25039e+08	2.48922e+06
	CC02994	18107	TS-701	S. pimpinellifolium	754383	1.25749e+06	194507	2.01528e+06	1.12976e+07	364290	112314	1.11494e+06	749660	7.41053e+06	2.78945e+07	1.30805e+08	3.37727e+06	885158	450345	2.31652e+06	2.68827e+07	3.87278e+07	5.83064e+08	NA	NA	881287	1.49874e+06	66329.3	6.63553e+06	1.16893e+07	4.01099e+07	1.07743e+07	1.0313e+07	4.58134e+06	2.26581e+06	2.63399e+07	6.87412e+07	6.47824e+08	24762.3	1.13429e+07	6.12387e+07	2.0461e+06	1.20412e+07	76673.7	2.04135e+07	8.29557e+08	1.02867e+09	1.34442e+09	1.87352e+07
	CC02998	11105	TS-60	S. lycopersicum	2.43743e+06	725513	2.30228e+06	551217	3.71468e+07	228772	470884	397409	2.78465e+06	1.78053e+07	1.84741e+08	1.50759e+08	1.42511e+06	180772	69729.8	2.27165e+07	3.38372e+07	1.48543e+08	3.92871e+08	338504	415831	1.02524e+06	9.64378e+06	668174	1.59797e+07	6.6505e+07	3.09607e+07	3.93469e+06	6.48972e+06	1.18766e+07	1.52902e+06	2.72577e+08	2.54645e+08	4.49474e+08	240435	1.12966e+07	9.61599e+06	759520	1.33462e+07	1.41366e+06	2.50695e+06	1.42633e+08	2.72078e+09	6.56834e+08	2.05114e+06
	CC03002	11109	TS-255	S. lycopersicum	1.4966e+06	756400	1.03868e+06	620597	1.24893e+07	100670	105519	211620	764655	2.25308e+06	1.26844e+08	1.08771e+08	639552	401618	31293.5	1.08343e+07	1.72719e+07	6.20731e+07	2.94849e+08	80266	127247	583980	3.06309e+06	250678	2.56259e+06	2.99593e+07	2.10251e+07	6.93521e+06	2.39646e+06	331601	2.17013e+06	1.05853e+08	1.36113e+08	3.58743e+08	113648	8.74812e+06	4.36596e+06	156559	3.6198e+06	531934	1.73185e+06	2.59812e+07	1.63133e+09	7.66054e+08	1.55845e+06
	CC03028	11115	TS-159	S. lycopersicum	1.43508e+06	544487	1.03845e+06	392916	1.90925e+07	268540	180024	142222	968373	1.03755e+07	1.33107e+08	1.08735e+08	809454	461050	55555.9	1.08407e+07	1.61564e+07	6.48707e+07	2.40432e+08	126382	160901	545939	4.90308e+06	316363	9.01109e+06	3.53243e+07	2.20313e+07	7.54941e+06	2.28036e+06	4.3487e+06	815160	1.34168e+08	1.347e+08	3.01363e+08	86319.8	6.45196e+06	9.30103e+06	328773	5.47237e+06	513801	1.51086e+06	1.03446e+08	1.68411e+09	5.60308e+08	1.62295e+06
	CC03058	10975	TS-700	S. lycopersicum	1.68966e+06	719285	1.16125e+06	584072	3.76816e+07	187686	139175	141710	4.40172e+06	1.88088e+07	1.48499e+08	1.03408e+08	925349	23833.7	161372	1.6535e+07	1.79732e+07	9.68945e+07	2.24794e+08	23690.5	100840	112328	8.9912e+06	1.5813e+06	1.89839e+07	4.56338e+07	2.23109e+07	1.62955e+06	5.30088e+06	1.08967e+07	1.73703e+06	1.38927e+08	1.75091e+08	3.09522e+08	35470.7	7.43379e+06	9.35731e+06	1.16079e+06	6.36074e+06	721167	1.44385e+06	2.64017e+08	1.76602e+09	5.66489e+08	2.2702e+06
	CC03083	11136	TS-112	S. lycopersicum	2.11367e+06	1.0256e+06	1.53966e+06	913433	1.53925e+07	96569.7	92628.6	223074	721530	7.97663e+06	7.49054e+07	1.08131e+08	806834	206481	45507.1	6.27342e+06	1.83516e+07	4.5149e+07	2.87599e+08	14983.6	56750.2	773676	4.34009e+06	190065	1.14981e+07	3.38898e+07	2.64539e+07	4.46283e+06	2.29504e+06	1.53524e+07	1.16969e+06	1.11347e+08	1.38824e+08	3.676e+08	118125	2.88926e+06	7.47324e+06	1.28596e+06	8.2031e+06	409393	1.80676e+06	2.0426e+08	1.81422e+09	5.79267e+08	1.76948e+06
	CC03126	11106	TS-245	S. lycopersicum	2.44044e+06	358269	2.07527e+06	370632	2.47242e+07	81529.2	395013	130502	2.20006e+06	2.38585e+07	1.96583e+08	9.06427e+07	464590	NA	61656.9	2.18338e+07	1.68352e+07	1.18851e+08	1.86421e+08	154270	161482	258623	3.72792e+06	485273	1.29823e+07	4.4395e+07	1.2205e+07	869418	3.44911e+06	4.71268e+06	427671	2.22381e+08	1.57796e+08	1.71023e+08	20174	1.06151e+07	2.96258e+06	493148	9.07201e+06	753128	1.35036e+06	3.76784e+07	1.8581e+09	2.7469e+08	2.51019e+06
	CC03174	11135	TS-270	S. lycopersicum	1.13183e+06	1.11622e+06	655810	739303	1.44312e+07	141584	NA	236050	672401	4.04919e+06	5.01291e+07	1.32115e+08	1.12844e+06	69525.4	NA	3.5303e+06	2.03765e+07	1.74391e+07	2.82995e+08	NA	NA	736459	2.8424e+06	48462	5.6363e+06	1.46154e+07	3.67442e+07	4.72556e+06	807719	507584	3.3368e+06	2.98284e+07	5.81137e+07	4.70328e+08	16910.3	6.81067e+06	1.91861e+07	21731.4	5.51179e+06	199219	3.06639e+06	5.91249e+07	1.60146e+09	1.20412e+09	8.09705e+06
	CC03221	11010	TS-677	S. lycopersicum	1.57722e+06	1.08816e+06	1.09214e+06	780630	8.34471e+06	NA	52281.7	192994	269442	1.78232e+06	5.30913e+07	7.14879e+07	295274	22003.9	NA	4.20437e+06	1.00424e+07	2.40848e+07	1.47884e+08	NA	NA	193662	3.07011e+06	45465	2.43127e+06	1.50236e+07	1.75416e+07	2.01483e+06	1.06164e+06	630703	1.25922e+06	3.3969e+07	5.00501e+07	2.29467e+08	NA	8.39143e+06	5.69729e+06	38052.5	4.97706e+06	355707	2.00003e+06	7.48467e+07	1.43697e+09	6.98128e+08	1.77962e+06
	CC03222	10813	TS-678	S. lycopersicum	1.57421e+06	1.12737e+06	755299	686816	9.49968e+06	108790	51980.1	373215	538232	2.83756e+06	1.21614e+08	1.56012e+08	1.33259e+06	885446	132399	1.14507e+07	2.72595e+07	2.61578e+07	3.27057e+08	NA	50175.1	541220	751049	39098.8	319471	2.9123e+07	3.40923e+07	1.49739e+07	2.41486e+06	418441	4.00838e+06	3.49298e+07	6.75463e+07	4.69281e+08	65346.3	8.25954e+06	1.00291e+07	613507	1.75363e+07	1.10911e+06	7.8273e+06	1.52418e+07	1.84568e+09	1.32034e+09	3.99204e+06
	CC03274	11121	TS-82	S. lycopersicum	3.56477e+06	701617	3.24273e+06	1.04915e+06	4.47313e+07	73698.5	989929	1.03841e+06	2.90917e+06	7.54248e+06	1.38631e+08	2.04135e+08	960028	69964.8	52918.4	1.73359e+07	4.18971e+07	9.29336e+07	3.56704e+08	NA	14802.9	803163	1.58775e+07	1.94316e+06	1.24405e+07	7.68572e+07	5.14997e+07	3.02079e+06	6.96843e+06	2.60633e+07	4.25249e+06	2.67621e+08	2.39668e+08	5.52451e+08	68315.5	8.93852e+06	6.19366e+06	3.06229e+06	3.7352e+07	898918	4.56191e+06	3.93229e+08	2.18636e+09	4.77369e+08	887685
	CC03274	11122	TS-82	S. lycopersicum	1.51225e+06	706341	996532	562355	5.49481e+06	55296.2	142106	60949.4	190745	1.38885e+06	1.53209e+08	5.81255e+07	243583	74046.4	6805.14	7.54766e+06	6.38687e+06	6.38809e+07	1.7177e+08	59634	47096.9	158200	968962	10315.6	1.47153e+06	2.01164e+07	8.78282e+06	2.21254e+06	922796	114213	398632	6.81832e+07	9.44664e+07	1.58918e+08	NA	7.81739e+06	5.50737e+06	33522.9	3.60906e+06	652093	1.12248e+06	3.21394e+07	1.59794e+09	5.88833e+08	1.84282e+06
	CC03306	11009	TS-674	S. lycopersicum	1.44173e+06	2.03989e+06	1.23693e+06	1.95469e+06	1.63839e+07	369734	163151	2.68097e+06	765569	1.20184e+06	2.93376e+07	1.38297e+08	5.54457e+06	2.18586e+06	NA	1.64829e+06	2.06712e+07	2.81451e+07	5.82549e+08	NA	NA	819979	5.45898e+06	178462	1.92545e+06	2.54259e+07	6.32932e+07	4.18997e+07	992546	1.24883e+06	3.04076e+06	4.45183e+07	6.37899e+07	8.97675e+08	1567.5	2.35689e+07	1.93345e+07	744784	1.73851e+07	480395	1.12944e+07	5.652e+07	2.00088e+09	1.62586e+09	1.33899e+07
	CC03362	10887	TS-671	S. lycopersicum	3.84346e+06	3.53046e+06	1.87495e+06	1.88476e+06	1.28692e+07	195727	51950.1	521155	738632	1.7847e+06	5.21523e+07	1.57813e+08	1.78636e+06	930050	51185.6	3.955e+06	2.88278e+07	2.25402e+07	4.24872e+08	NA	41125.3	1.15078e+06	4.00676e+06	73917.2	1.22638e+06	3.67762e+07	7.45251e+07	1.93552e+07	2.84001e+06	843253	8.20986e+06	3.91453e+07	9.47933e+07	6.7258e+08	173494	1.5778e+07	2.25328e+07	1.52171e+06	1.82908e+07	1.17598e+06	7.55974e+06	1.23185e+08	2.12337e+09	1.3534e+09	8.46699e+06
	CC03384	10661	TS-682	S. corneliomuelleri	2.18993e+06	1.27584e+06	1.49214e+06	926356	2.35358e+07	236240	199628	393774	1.42725e+06	2.46747e+06	1.29963e+08	1.52632e+08	876429	312793	41260.1	9.86592e+06	2.17812e+07	4.54558e+07	2.80345e+08	146844	236905	690532	6.88442e+06	447621	3.73907e+06	3.7766e+07	2.93412e+07	6.82447e+06	2.05659e+06	605422	2.12081e+06	6.46467e+07	9.68852e+07	363000000	190073	6.31829e+06	7.95897e+06	554505	9.06953e+06	647717	2.71474e+06	8.52906e+07	2.13196e+09	9.92666e+08	2.26616e+06
	CC03426	11137	TS-115	S. lycopersicum	1.5189e+06	972265	958283	771167	1.07222e+07	24020.4	17734.1	276435	396022	1.58564e+06	4.91694e+07	8.4411e+07	660006	369228	NA	3.15522e+06	1.24807e+07	2.31628e+07	2.84637e+08	NA	20280.1	599431	3.22618e+06	80039.8	3.75635e+06	2.08051e+07	2.39183e+07	7.69413e+06	919339	749461	1.44754e+06	3.96463e+07	8.29955e+07	3.78481e+08	82729.9	2.28502e+06	6.49088e+06	71981.7	2.91512e+06	164337	1.54454e+06	8.60014e+07	1.50481e+09	7.84086e+08	2.74502e+06
	CC03439	10880	TS-293	S. lycopersicum	2.14056e+06	1.18984e+06	1.21472e+06	834827	3.77888e+06	176948	88768.7	150227	115683	1.13917e+06	9.91941e+07	1.1275e+08	845886	181433	7760.33	9.63791e+06	1.42916e+07	6.38553e+07	2.72863e+08	35051.2	199345	421438	720998	7751.58	183252	3.40556e+07	3.85048e+07	8.91859e+06	2.69135e+06	717044	4.99105e+06	8.40018e+07	1.67927e+08	5.24415e+08	464182	1.98395e+07	1.1887e+07	23654.3	8.70577e+06	2.1047e+06	2.661e+06	3.84177e+07	1.89455e+09	9.13139e+08	2.90254e+06
	CC03456	11124	TS-100	S. lycopersicum	629939	686919	391228	459158	3.7222e+06	8477.46	72306.3	104985	132018	865406	9.22482e+07	6.77434e+07	341449	180772	NA	7.11178e+06	1.09026e+07	5.21505e+07	2.10415e+08	19644.8	96170.2	426043	387794	NA	1.66705e+06	9.4633e+06	1.04131e+07	3.58251e+06	677070	NA	989625	4.26391e+07	8.17524e+07	1.98084e+08	15681	2.51108e+06	3.29867e+06	NA	3.55313e+06	166405	1.87418e+06	2.64228e+07	1.13482e+09	6.56189e+08	1.37497e+06
	CC03463	11070	TS-162	S. lycopersicum	2.641e+06	1.06619e+06	2.28271e+06	1.33243e+06	2.7135e+07	187089	109716	189237	1.47967e+06	9.85665e+06	1.14911e+08	1.13376e+08	805592	30482.7	NA	1.20565e+07	2.46307e+07	4.91534e+07	2.53385e+08	48435.5	201588	1.00469e+06	4.61229e+06	105871	9.00638e+06	4.97772e+07	3.31975e+07	2.25937e+06	4.13735e+06	1.29417e+06	3.35515e+06	1.30425e+08	1.55837e+08	4.07452e+08	248113	2.97771e+07	9.67189e+06	457303	1.46491e+07	2.06294e+06	2.50124e+06	9.30248e+07	2.22721e+09	6.46002e+08	1.88214e+06
	CC03525	11117	TS-64	S. lycopersicum	2.83619e+06	519801	2.63876e+06	169095	4.76725e+07	108910	579592	311068	9.10815e+06	1.10887e+08	1.6786e+08	1.15475e+08	924747	183820	140382	3.12576e+07	3.75381e+07	1.51663e+08	3.51009e+08	109259	161613	460993	1.10856e+07	3.55463e+06	1.03407e+08	9.47932e+07	1.49892e+07	3.76123e+06	6.73863e+06	3.70671e+07	788285	4.20259e+08	2.33756e+08	3.61483e+08	19113.7	6.53112e+06	2.70862e+06	1.14357e+06	1.80959e+07	924820	2.37873e+06	7.0734e+07	2.22721e+09	3.90039e+08	2.00178e+06
	CC03525	11267	TS-64	S. lycopersicum	1.98838e+06	702842	1.86641e+06	787588	2.84059e+07	207694	425284	222752	3.50988e+06	2.35244e+07	1.35127e+08	1.12675e+08	893430	84497.5	106766	1.7318e+07	2.52867e+07	1.20084e+08	2.77531e+08	258510	375717	923532	7.30245e+06	1.91948e+06	1.75567e+07	4.87233e+07	2.14343e+07	2.47789e+06	3.67937e+06	2.74977e+06	2.08288e+06	1.39166e+08	1.61858e+08	3.60694e+08	116624	1.30044e+07	7.61887e+06	594520	1.514e+07	864357	3.47626e+06	8.98004e+07	1.96931e+09	7.10278e+08	3.09975e+06
	CC03533	11142	TS-160	S. lycopersicum	1.56233e+06	609986	1.63849e+06	641674	2.62824e+07	144721	195216	294612	1.92768e+06	6.34994e+06	1.24765e+08	1.54999e+08	1.23874e+06	324664	51295.9	1.68533e+07	3.19764e+07	7.24448e+07	3.16446e+08	129744	184913	698966	7.21355e+06	667533	7.11234e+06	5.70654e+07	3.68861e+07	7.28033e+06	6.1954e+06	3.92566e+06	3.66583e+06	1.8213e+08	1.7429e+08	4.12094e+08	95806.8	8.97437e+06	8.90002e+06	452764	9.92133e+06	813079	2.18092e+06	1.08682e+08	2.03425e+09	6.37866e+08	1.2648e+06
	CC03539	11052	TS-250	S. lycopersicum	4.27692e+06	5.84452e+06	2.51703e+06	4.45521e+06	2.42861e+07	865807	64954.1	2.20791e+06	981850	2.23857e+06	1.14666e+08	1.63006e+08	6.26364e+06	639134	18176.6	5.03745e+06	2.34218e+07	4.51065e+07	3.98262e+08	NA	247412	4.63206e+06	4.16787e+06	116649	587040	3.36835e+07	5.48859e+07	2.8936e+06	1.41523e+06	4.45372e+06	4.24337e+06	6.53921e+07	9.71968e+07	7.66775e+08	552595	1.77454e+07	4.87123e+07	234464	3.67818e+07	1.26349e+06	2.24091e+07	6.09189e+07	2.53962e+09	2.40292e+09	4.54089e+07
	CC03577	10837	TS-58	S. lycopersicum	1.35196e+06	935042	705891	608065	1.88932e+07	114505	242542	148154	1.08274e+06	8.34975e+06	1.1472e+08	1.28038e+08	712948	58223.5	24720	1.3952e+07	1.89427e+07	1.14996e+08	2.21172e+08	131585	226778	310844	3.37042e+06	295757	8.45232e+06	3.01603e+07	1.90454e+07	1.51486e+06	2.01502e+06	821729	1.58105e+06	1.12365e+08	1.70695e+08	1.95037e+08	63081.4	7.30759e+06	6.98357e+06	85806.5	6.30631e+06	298635	2.85103e+06	2.88133e+07	1.51002e+09	8.21357e+08	3.20932e+06
	CC03586	11064	TS-175	S. lycopersicum	1.33308e+06	1.32305e+06	813527	841434	5.68736e+06	NA	55096.9	587811	217251	392931	4.57611e+07	7.53084e+07	583690	1.77402e+06	NA	2.43886e+06	9.51661e+06	3.25006e+07	3.15129e+08	NA	NA	573509	1.37161e+06	12966	1.33476e+06	1.75152e+07	2.27666e+07	1.51798e+07	766783	38480.2	1.38168e+06	2.97095e+07	6.86116e+07	3.69001e+08	16080.4	4.15712e+06	4.42425e+06	46152	5.47849e+06	379324	3.62199e+06	4.55462e+07	1.47154e+09	1.15182e+09	1.92864e+06
	CC03611	11065	TS-173	S. lycopersicum	2.10418e+06	617321	2.22635e+06	783929	2.89224e+07	230278	171606	91954.5	1.87163e+06	1.7333e+07	1.33324e+08	1.0312e+08	726677	126533	59073.5	1.55528e+07	2.18793e+07	1.1826e+08	2.17641e+08	104278	168400	330008	5.45974e+06	744139	1.3473e+07	3.94313e+07	1.75274e+07	2.20087e+06	3.36142e+06	6.90355e+06	1.31875e+06	1.63548e+08	1.56814e+08	2.23727e+08	32399.3	3.82673e+06	7.38597e+06	1.42489e+06	6.30357e+06	490285	1.22025e+06	1.40953e+08	1.81641e+09	4.8759e+08	2.04324e+06
	CC03613	11094	TS-274	S. lycopersicum	1.38164e+06	745632	1.29537e+06	930945	1.49397e+07	84024.4	107832	170957	504925	4.61563e+06	8.81583e+07	6.58104e+07	417659	116280	NA	5.89209e+06	9.72519e+06	5.21368e+07	2.16168e+08	100305	267530	599790	4.02883e+06	79620.6	6.63948e+06	2.73995e+07	1.56574e+07	2.85565e+06	1.11009e+06	1.2344e+06	459796	7.19958e+07	9.94216e+07	1.93552e+08	183470	5.02402e+06	8.16708e+06	153491	4.06583e+06	363686	1.17449e+06	8.84308e+07	1.71978e+09	6.20646e+08	1.91576e+06
	CC03648	11058	TS-157	S. lycopersicum	1.16771e+06	590054	1.19688e+06	775958	4.63437e+06	NA	90053.9	232521	190118	406636	5.91967e+07	6.19977e+07	266681	212960	NA	2.63881e+06	7.46783e+06	2.40077e+07	2.23308e+08	NA	25046.9	308493	1.34223e+06	NA	407879	1.16011e+07	1.09296e+07	4.49659e+06	624217	36944.2	722699	2.2611e+07	4.12578e+07	2.53156e+08	29998.8	9.25836e+06	4.08384e+06	208174	3.36574e+06	666355	1.23253e+06	1.7849e+07	1.71259e+09	7.66916e+08	1.62435e+06
	CC03650	11139	TS-276	S. lycopersicum	1.47882e+06	1.19126e+06	977485	766209	7.40726e+06	116998	4188.39	269295	276077	1.69469e+06	8.62557e+07	1.05106e+08	1.01161e+06	503646	21277.5	5.15334e+06	1.27694e+07	2.71128e+07	2.94048e+08	15617.5	40809.5	487317	3.21212e+06	67227.6	5.90826e+06	1.92536e+07	2.30822e+07	1.06059e+07	512577	253699	1.33119e+06	2.25636e+07	3.91214e+07	3.25332e+08	15959.1	2.01777e+07	9.76431e+06	18866.6	7.92108e+06	359126	2.45505e+06	2.72888e+07	1.66008e+09	1.02084e+09	6.95535e+06
	CC03673	11146	TS-102	S. lycopersicum	858025	445553	576252	303854	5.00752e+06	NA	70894.9	172544	247626	1.03432e+06	7.39299e+07	5.38655e+07	284725	234510	NA	4.49658e+06	8.05119e+06	3.44564e+07	2.13586e+08	37909.4	91985	424781	1.47718e+06	46870.6	1.42398e+06	1.39776e+07	1.1149e+07	4.3572e+06	766285	120646	928003	3.97939e+07	6.72637e+07	2.61065e+08	49488.5	5.39021e+06	2.43265e+06	14848.6	3.49617e+06	463452	1.31858e+06	1.24737e+07	1.36938e+09	6.45145e+08	1.18516e+06
	CC03701	11063	TS-670	S. lycopersicum	772858	621069	391123	346478	1.02811e+07	23797.5	27470.8	110461	258088	3.32816e+06	3.89147e+07	5.67671e+07	218722	18758.6	NA	2.36804e+06	7.8333e+06	1.70261e+07	1.10272e+08	NA	21352.8	411823	2.2756e+06	41136	3.95359e+06	9.5898e+06	1.10807e+07	1.15722e+06	538875	235879	607577	2.15073e+07	3.37875e+07	1.39317e+08	19404.8	4.48252e+06	6.29475e+06	47434.6	3.92951e+06	210520	1.50367e+06	7.78758e+07	1.31803e+09	6.84434e+08	1.28475e+06
	CC03955	10956	TS-206	S. lycopersicum	1.55624e+06	1.10822e+06	959242	766945	7.87345e+06	78931	6899.13	113311	275774	1.22504e+06	6.33925e+07	1.03271e+08	536022	180772	NA	8.47532e+06	1.9454e+07	2.87608e+07	2.27683e+08	NA	52372	391957	1.55636e+06	6758.08	1.14726e+06	3.15098e+07	2.94909e+07	5.02212e+06	2.95189e+06	352898	3.74145e+06	6.81915e+07	1.00909e+08	3.39161e+08	85591.2	9.11532e+06	1.05099e+07	199860	1.02112e+07	1.14373e+06	3.6187e+06	3.70366e+07	1.69304e+09	8.13511e+08	2.56707e+06
	CC04001	11041	TS-251	S. lycopersicum	772855	552845	786780	570523	7.51743e+06	55508.3	15710.9	80257	312493	2.43092e+06	8.04067e+07	7.0044e+07	442102	47092.6	NA	4.48919e+06	7.99745e+06	3.20213e+07	1.87654e+08	22573.4	71423.2	410919	2.16771e+06	42300.5	3.53979e+06	1.09859e+07	1.10177e+07	1.3718e+06	542144	88857.5	491017	2.68653e+07	4.93438e+07	1.78179e+08	45979.8	8.60798e+06	5.58002e+06	180664	3.00345e+06	298816	1.4944e+06	5.30513e+07	1.34469e+09	7.60607e+08	3.52759e+06
	CC04117	10842	TS-170	S. lycopersicum	2.0952e+06	797544	1.80057e+06	783539	2.6056e+07	113404	321290	133258	2.20514e+06	1.57901e+07	1.0782e+08	7.98805e+07	758200	17712	18427	1.45028e+07	1.48835e+07	1.31824e+08	1.89818e+08	140037	139353	200508	6.62891e+06	775018	1.22037e+07	4.88575e+07	1.62507e+07	940653	3.06874e+06	3.10364e+06	835220	1.86671e+08	1.67004e+08	1.78852e+08	35819.3	1.3076e+07	5.056e+06	363276	8.35994e+06	718318	1.80007e+06	5.79314e+07	1.71635e+09	4.71086e+08	1.79236e+06
	CC04118	10843	TS-169	S. lycopersicum	817454	1.18233e+06	451121	655896	8.83196e+06	175529	74442.2	275243	323801	5.99078e+06	1.06246e+08	1.33274e+08	1.25522e+06	316914	15855.4	4.74033e+06	1.25576e+07	2.64815e+07	3.24355e+08	NA	NA	398818	2.17058e+06	42046.7	7.92908e+06	1.3762e+07	2.76898e+07	7.00072e+06	535628	75271.7	1.01884e+06	1.60517e+07	3.72916e+07	3.43826e+08	NA	7.14913e+06	1.14283e+07	11117.2	7.54436e+06	176599	4.71402e+06	6.58929e+07	1.36179e+09	1.25043e+09	6.43823e+06
	CC04206	10789	TS-195	S. lycopersicum	2.62397e+06	1.18965e+06	1.79832e+06	869189	3.00553e+07	139165	761292	533744	4.15707e+06	2.20422e+07	1.6516e+08	1.74747e+08	850058	88245.7	33237.7	3.61278e+07	4.74474e+07	1.46469e+08	3.09867e+08	101620	106458	468212	3.41964e+06	612011	1.05057e+07	6.95255e+07	4.244e+07	3.04823e+06	1.05677e+07	1.5297e+06	5.51799e+06	2.45088e+08	2.36424e+08	4.41357e+08	95019.7	1.57479e+07	4.53089e+06	641821	2.31801e+07	1.20275e+06	5.64288e+06	1.06685e+08	1.79026e+09	7.46612e+08	2.35837e+06
	CC04228	11003	TS-243	S. lycopersicum	4.51784e+06	2.12666e+06	2.58933e+06	1.60652e+06	3.01638e+07	62911.1	268941	654574	1.34627e+06	8.2514e+06	7.05189e+07	1.36153e+08	1.24225e+06	1.33071e+06	80663.7	7.00595e+06	2.18494e+07	4.95411e+07	4.04517e+08	NA	NA	585191	1.5065e+07	424381	1.39887e+07	5.88699e+07	4.83082e+07	1.30461e+07	3.25367e+06	5.32008e+06	2.5861e+06	5.45823e+07	9.04434e+07	4.50975e+08	22287.6	1.51137e+07	1.36479e+07	2.86472e+06	2.38897e+07	1.61901e+06	4.93012e+06	5.51678e+08	2.60114e+09	1.18731e+09	3.07051e+06
	CC04236	11008	TS-288	S. lycopersicum	1.84394e+06	1.17015e+06	1.3783e+06	949785	6.14873e+06	51799.3	NA	160049	221100	994169	7.07495e+07	9.1759e+07	1.02534e+06	216150	NA	6.61047e+06	1.77204e+07	4.24236e+07	3.2976e+08	21896.4	142010	981981	816177	NA	442724	2.20927e+07	2.33982e+07	6.16e+06	1.8204e+06	516044	2.81391e+06	3.49397e+07	7.67658e+07	4.12229e+08	205500	1.69684e+07	1.38332e+07	49964.7	1.00145e+07	1.03526e+06	3.44796e+06	2.58413e+07	2.00339e+09	1.0666e+09	5.23991e+06
	CC04243	10826	TS-110	S. lycopersicum	1.2321e+06	1.43543e+06	610943	781805	6.98411e+06	100572	51965.8	455879	204505	264658	6.45484e+07	1.24634e+08	840180	289784	4646.1	4.33248e+06	2.0585e+07	2.84011e+07	2.92462e+08	NA	NA	208178	1.98898e+06	24180.2	694624	3.37154e+07	6.42625e+07	8.84876e+06	1.97587e+06	41633.8	7.35744e+06	3.30791e+07	1.07202e+08	5.75867e+08	191.445	7.06416e+06	1.02915e+07	64653.6	9.29381e+06	587806	7.60366e+06	5.15036e+07	1.65836e+09	1.3353e+09	7.16414e+06
	CC04710	11011	TS-679	S. lycopersicum	2.43235e+06	855898	2.13172e+06	1.00263e+06	2.22506e+07	243297	417786	251571	1.60541e+06	1.94658e+07	1.15264e+08	1.22978e+08	931695	372721	89473.6	1.51015e+07	2.29104e+07	8.90369e+07	2.43955e+08	NA	NA	242714	5.25011e+06	319518	8.51404e+06	4.81391e+07	2.33888e+07	4.52984e+06	4.60838e+06	4.79057e+06	1.38459e+06	1.71725e+08	9.11168e+07	2.10166e+08	NA	1.42156e+07	1.96222e+07	3.63075e+06	2.01581e+07	2.56888e+06	3.03972e+06	3.21676e+08	2.33372e+09	7.98024e+08	3.71818e+06
	CC04828	10829	TS-695	S. lycopersicum	2.52587e+06	1.34212e+06	1.96328e+06	1.1481e+06	1.90297e+07	39692.7	59590.2	264308	700129	3.622e+06	8.94452e+07	1.24729e+08	772460	146943	NA	6.49962e+06	1.78159e+07	5.23273e+07	3.06756e+08	35341.6	123215	722751	8.17155e+06	292009	6.65445e+06	4.15852e+07	3.42901e+07	5.34401e+06	2.2504e+06	1.44913e+06	2.06908e+06	8.33928e+07	1.41232e+08	4.49298e+08	136056	8.47625e+06	6.67689e+06	236229	5.86029e+06	591153	1.95714e+06	6.12458e+07	2.08521e+09	8.17606e+08	3.88694e+06
	CC04861	10852	TS-698	S. lycopersicum	1.23045e+06	624649	647061	432010	7.62643e+06	67463.6	116751	237740	207811	2.4735e+06	1.05941e+08	7.84755e+07	911120	43280.5	NA	6.83253e+06	9.50287e+06	7.05063e+07	2.25358e+08	65654.7	148460	462643	2.74135e+06	72700.2	2.99515e+06	2.28938e+07	1.62425e+07	1.31691e+06	1.41065e+06	1.04649e+06	728455	7.42367e+07	1.01484e+08	2.28693e+08	169365	1.86015e+07	1.22893e+07	1.02187e+06	5.19408e+06	2.40888e+06	1.79689e+06	6.4092e+07	1.45327e+09	5.93653e+08	3.44212e+06
	CC04939	11047	TS-692	S. lycopersicum	3.13166e+06	231962	4.30583e+06	46385.7	9.11561e+07	280082	1.49937e+06	625800	1.51055e+07	2.18703e+08	2.57507e+08	1.97203e+08	1.03959e+06	8465.01	1.07356e+06	9.08026e+07	3.99685e+07	2.65557e+08	3.62933e+08	125694	80500.6	261837	1.6895e+07	7.41852e+06	1.64449e+08	1.30117e+08	2.17472e+07	1.63468e+06	3.50703e+07	2.67193e+08	88842.6	7.62079e+08	2.9159e+08	3.73284e+08	28012	2.41873e+07	1.95309e+06	4.62154e+06	1.5251e+07	2.35748e+06	876198	1.22215e+08	1.83238e+09	2.3232e+08	655891
	CC04965	11110	TS-128	S. lycopersicum	948687	793999	811837	598089	1.24368e+07	6975.31	271591	800271	495057	2.25295e+06	8.43282e+07	1.12547e+08	660186	577011	15746.8	7.20898e+06	2.0496e+07	4.70734e+07	3.00179e+08	18313.8	47570.4	505560	3.21893e+06	45716.2	3.96932e+06	2.99528e+07	3.26908e+07	9.11353e+06	2.42223e+06	117127	2.49547e+06	4.35516e+07	8.45419e+07	3.97389e+08	18223.3	7.13976e+06	6.58567e+06	218056	6.83296e+06	472860	3.30993e+06	8.20357e+07	1.58407e+09	8.6725e+08	3.85519e+06
	CC05085	11093	TS-138	S. lycopersicum	1.85734e+06	1.30289e+06	1.15416e+06	1.01998e+06	1.78903e+07	92838.5	41540.5	314233	651462	3.28112e+06	5.72479e+07	1.17049e+08	876279	663442	NA	3.61111e+06	1.72648e+07	2.94023e+07	2.7001e+08	NA	63028.8	742788	4.64053e+06	88279.8	5.5212e+06	2.89333e+07	4.57731e+07	1.45957e+07	1.8445e+06	1.1713e+06	3.27061e+06	4.26714e+07	8.14823e+07	3.70066e+08	127943	1.28656e+07	1.28937e+07	49326	6.26023e+06	384296	2.73779e+06	6.61042e+07	1.79848e+09	9.91104e+08	7.59324e+06
	CC05170	11013	TS-680	S. lycopersicum	6.03903e+06	1.31494e+06	1.1743e+07	960281	7.69068e+07	649176	1.90557e+06	1.31728e+06	5.74679e+06	1.89765e+08	1.35605e+08	1.61082e+08	1.36463e+06	255809	2.18022e+06	1.66794e+07	2.57139e+07	1.11623e+08	3.20889e+08	340850	804433	1.30502e+06	3.97592e+07	3.7432e+06	1.61883e+08	6.76597e+07	2.7324e+07	4.06832e+06	3.16357e+07	1.98463e+08	192625	1.56334e+08	1.74772e+08	3.58719e+08	547686	1.14008e+07	2.34887e+07	5.38698e+06	2.97139e+07	1.18049e+06	3.67982e+06	1.97529e+09	1.82447e+09	3.69123e+08	1.72845e+06
	CC05471	10933	TS-189	S. lycopersicum	2.61587e+06	440653	2.69727e+06	325819	5.64637e+07	261837	359492	232043	5.28675e+06	6.22271e+07	1.92183e+08	1.79082e+08	1.58747e+06	363280	161303	2.98942e+07	4.20457e+07	1.28672e+08	3.78594e+08	18599.1	47954.2	274463	1.19648e+07	1.87275e+06	4.8302e+07	7.98494e+07	2.47439e+07	4.95203e+06	7.39044e+06	3.58566e+07	1.27123e+06	3.79685e+08	2.47492e+08	4.56957e+08	13706.3	1.65064e+07	7.77368e+06	1.12491e+06	1.11104e+07	1.16435e+06	1.21388e+06	1.15763e+08	2.35956e+09	3.59874e+08	1.05542e+06
	CC05471	10934	TS-189	S. lycopersicum	1.804e+06	734028	1.58882e+06	663848	3.11921e+07	38840.9	79442.1	324524	1.71753e+06	1.09991e+07	7.0339e+07	1.22714e+08	1.26956e+06	148253	NA	8.85349e+06	2.29858e+07	6.06141e+07	2.76772e+08	35463.3	111957	859058	7.06905e+06	668618	1.60852e+07	4.29379e+07	2.80161e+07	3.66879e+06	2.99975e+06	3.04058e+06	2.09439e+06	1.21197e+08	1.3689e+08	3.99399e+08	90043.8	8.86615e+06	9.6028e+06	502742	7.25623e+06	668421	1.62789e+06	1.32497e+08	1.81547e+09	6.29487e+08	4.80855e+06
	CC05480	11067	TS-172	S. lycopersicum	1.06237e+06	718161	831367	644603	1.1924e+07	NA	86488.6	153935	557619	4.75331e+06	8.63918e+07	7.98346e+07	210750	82195.3	32131.9	7.38091e+06	1.23578e+07	4.73807e+07	1.62467e+08	50462.9	104411	366741	3.68089e+06	70590.3	5.89946e+06	2.34403e+07	1.47204e+07	1.23765e+06	1.54497e+06	1.36886e+06	867230	5.55646e+07	6.82032e+07	1.47216e+08	58166.6	5.02372e+06	5.24482e+06	239734	4.62601e+06	321540	1.58695e+06	1.23139e+08	1.49018e+09	6.72865e+08	2.25945e+06
	CC05550	11079	TS-297	S. lycopersicum	3.21496e+06	1.51197e+06	2.57671e+06	1.47128e+06	2.36538e+07	106657	60236	125188	1.06753e+06	2.06816e+07	9.35294e+07	1.04903e+08	701423	303122	18762	5.73305e+06	1.40599e+07	6.37796e+07	2.47902e+08	172350	214213	755745	9.4238e+06	344951	1.64688e+07	4.1735e+07	2.63072e+07	6.14826e+06	2.67617e+06	4.49859e+06	937035	1.15472e+08	1.36001e+08	2.63591e+08	252085	1.014e+07	6.91443e+06	140213	4.38554e+06	364082	1.22317e+06	1.26239e+08	1.71605e+09	6.26282e+08	2.61298e+06
	CC05578	11061	TS-45	S. lycopersicum	1.09366e+06	767618	808891	579950	4.54057e+06	52891.5	223288	423893	160728	1.30567e+06	1.26114e+08	8.24615e+07	461745	577833	NA	7.0742e+06	9.25034e+06	6.44069e+07	2.67104e+08	39142.6	52571.6	329500	987310	NA	1.13691e+06	1.28677e+07	1.07195e+07	5.39822e+06	596512	50431.6	404244	3.54035e+07	5.51754e+07	2.302e+08	NA	9.25749e+06	5.20966e+06	13311.9	4.37813e+06	313302	1.90437e+06	1.99498e+07	1.39837e+09	8.30114e+08	1.5861e+06
	CC05581	11036	TS-685	S. lycopersicum	2.24145e+06	550265	1.6998e+06	497836	1.88472e+07	138433	350750	126163	1.81775e+06	1.60297e+07	1.46896e+08	7.7883e+07	570113	15257.5	112373	1.33557e+07	1.30664e+07	4.6723e+07	1.88245e+08	54078.9	40820.8	237173	3.89299e+06	247957	1.35495e+07	3.71876e+07	1.60775e+07	1.93544e+06	3.74419e+06	2.66921e+06	1.20992e+06	7.72056e+07	9.65989e+07	2.31145e+08	23482.4	1.88088e+07	7.17674e+06	729526	1.49967e+07	1.03205e+06	1.71666e+06	1.18016e+08	1.968e+09	3.91729e+08	1.19757e+06
	CC05612	11083	TS-285	S. lycopersicum	835119	514193	497643	454534	3.31027e+06	7555.99	218596	134332	218028	770788	9.98544e+07	4.81732e+07	85069	59016.9	5467.95	9.88836e+06	8.36086e+06	4.67522e+07	1.11805e+08	29406.9	90830.7	215849	520498	NA	551543	1.03439e+07	6.15675e+06	961825	981226	154724	579965	3.23967e+07	4.25759e+07	9.8918e+07	19968.2	3.34191e+06	2.15637e+06	NA	3.07187e+06	501165	952548	1.77758e+07	1.15044e+09	5.44632e+08	551161
	CC05701	11014	TS-693	S. lycopersicum	1.80777e+06	994969	1.27536e+06	1.0055e+06	1.22993e+07	NA	32509.5	141596	643031	3.09358e+06	5.18105e+07	7.84987e+07	169184	16771.7	NA	4.11119e+06	1.23364e+07	1.96009e+07	1.41407e+08	NA	NA	223285	2.6257e+06	52581.6	2.59399e+06	1.47062e+07	1.5871e+07	1.32534e+06	1.08468e+06	157134	1.35714e+06	2.4192e+07	3.41834e+07	1.98371e+08	NA	6.89114e+06	5.80542e+06	37997.3	4.69759e+06	541985	1.63439e+06	3.53337e+07	1.7719e+09	7.60133e+08	1.8184e+06
	CC05747	11085	TS-225	S. lycopersicum	1.32721e+06	617395	907539	621183	1.90664e+06	NA	89017.9	186786	89786	440511	6.61855e+07	5.25444e+07	327839	351977	18621.8	5.82161e+06	8.40223e+06	3.88122e+07	2.20076e+08	9653.61	21550.7	220574	291328	5070.9	5509.58	1.16052e+07	8.84004e+06	6.349e+06	947369	251074	921351	3.65488e+07	6.94368e+07	2.52371e+08	25616.7	6.43051e+06	3.10532e+06	111655	5.31361e+06	648862	1.87275e+06	3.25626e+06	1.59618e+09	8.21821e+08	580329
	CC05808	11131	TS-42	S. lycopersicum	2.71704e+06	740728	2.29477e+06	440694	4.45943e+07	271927	356591	293765	2.26081e+06	3.28185e+07	1.5294e+08	1.21859e+08	1.23118e+06	177168	62491.3	1.65827e+07	2.39972e+07	1.01562e+08	3.07534e+08	98155.8	174071	593044	1.42197e+07	767156	2.60876e+07	6.78098e+07	2.41469e+07	3.65109e+06	4.41844e+06	3.48292e+07	490724	3.25513e+08	2.22193e+08	3.64855e+08	127124	9.82331e+06	8.34624e+06	1.00408e+06	9.03665e+06	840031	1.11377e+06	2.22737e+08	2.06152e+09	3.91998e+08	980410
	CC05891	11015	TS-694	S. lycopersicum	1.11975e+06	749752	955688	703752	1.7489e+07	14177.7	28650.6	150824	905841	5.74226e+06	6.0589e+07	8.1971e+07	378324	35350	NA	3.81333e+06	1.08127e+07	2.20548e+07	1.39108e+08	NA	NA	54100.9	5.99484e+06	286765	6.90421e+06	2.10241e+07	1.81808e+07	1.53496e+06	1.19333e+06	484840	1.00251e+06	3.82257e+07	4.79738e+07	1.89871e+08	NA	7.63976e+06	6.26486e+06	270931	6.42532e+06	508947	2.28048e+06	9.16945e+07	1.70057e+09	9.23985e+08	2.80038e+06
	CC06021	10886	TS-200	S. lycopersicum	1.18807e+06	736933	993297	711227	9.37385e+06	8931.59	424407	309580	710694	2.33521e+06	9.71736e+07	7.14764e+07	364978	412104	13039.8	7.59e+06	1.3449e+07	1.13438e+08	3.08943e+08	102465	203995	445205	1.30811e+06	33868.2	2.48987e+06	1.57472e+07	9.76368e+06	6.37965e+06	1.00599e+06	146653	634237	7.75529e+07	1.31027e+08	2.64226e+08	36264.2	8.94235e+06	4.67858e+06	44494.6	6.01927e+06	399757	2.30278e+06	4.92178e+07	1.54803e+09	8.2218e+08	594994
	CC06086	10782	TS-662	S. lycopersicum	2.04344e+06	309455	2.59576e+06	487593	2.9256e+07	30762.4	360620	127604	6.40191e+06	7.65042e+07	1.07781e+08	8.25946e+07	222897	NA	235052	2.022e+07	2.21095e+07	1.40504e+08	2.37242e+08	91575.5	50459.8	249023	4.39662e+06	1.47916e+06	5.65473e+07	4.15727e+07	1.27584e+07	710581	6.3913e+06	3.41279e+07	751511	2.7513e+08	1.79114e+08	2.81053e+08	4737.53	5.69895e+06	1.63708e+06	2.20112e+06	1.37947e+07	1.20005e+06	1.26089e+06	1.19279e+08	1.81954e+09	2.71016e+08	789529
	CC06260	11148	TS-97	S. lycopersicum	2.23101e+06	1.04226e+06	1.31406e+06	549317	2.17583e+07	258081	555542	820202	937204	1.43146e+06	1.44756e+08	1.86997e+08	1.48851e+06	454736	20583.7	1.19891e+07	3.07569e+07	9.42243e+07	3.7694e+08	150836	224281	647961	4.96525e+06	144831	2.29932e+06	7.2854e+07	5.35111e+07	1.24607e+07	4.19488e+06	684394	5.05753e+06	1.3605e+08	2.24358e+08	5.45929e+08	217469	1.46385e+07	1.51852e+07	1.80237e+06	2.72739e+07	1.1021e+06	6.88887e+06	1.64015e+08	2.20715e+09	8.46252e+08	2.11722e+06
	CC06878	11056	TS-272	S. lycopersicum	1.67338e+06	851647	900074	531950	7.90772e+06	87336.4	86958.1	206499	290795	1.59656e+06	8.31228e+07	9.04747e+07	631132	166566	#DIV/0!	1.04285e+07	1.68935e+07	6.47333e+07	2.14153e+08	134739	183888	334035	1.82902e+06	11454.6	1.66329e+06	3.42027e+07	2.87866e+07	5.21814e+06	3.25676e+06	1.09095e+06	2.73562e+06	7.3352e+07	9.65927e+07	3.26636e+08	297597	8.31802e+06	9.07371e+06	207033	6.66978e+06	492716	2.26156e+06	6.30355e+07	1.71565e+09	8.04183e+08	3.31605e+06
	CC06884	11089	TS-228	S. lycopersicum	896962	389790	1.18281e+06	819398	3.87623e+07	208704	23051.3	193558	1.16626e+06	2.29896e+07	8.01782e+07	8.80258e+07	677825	68432.4	NA	7.18916e+06	1.21626e+07	3.76943e+07	1.41609e+08	15145.7	24641	497100	3.83809e+06	122552	1.45171e+07	2.99585e+07	1.87116e+07	2.11565e+06	1.40987e+06	1.77083e+06	801465	7.03637e+07	6.95282e+07	1.55645e+08	6054.92	1.02649e+07	8.44e+06	54826.9	5.95359e+06	695167	1.69463e+06	6.51014e+07	1.78613e+09	4.82257e+08	4.0501e+06
	CC06884	11090	TS-228	S. lycopersicum	705256	801443	638799	880261	1.33414e+07	14648.2	123872	428622	621215	3.15557e+06	8.51396e+07	1.02059e+08	656872	109677	12232.9	8.12605e+06	1.50644e+07	3.32824e+07	2.82367e+08	131189	219422	994888	1.67345e+06	44483.3	4.26458e+06	1.63965e+07	2.20684e+07	2.04707e+06	905835	462031	1.72292e+06	2.55166e+07	5.00246e+07	3.08155e+08	51986.3	7.13794e+06	4.8902e+06	259235	6.22043e+06	254471	3.08055e+06	8.57701e+07	1.5451e+09	1.01903e+09	2.5591e+06
	CC06884	11091	TS-3	S. lycopersicum	1.3669e+06	1.16496e+06	1.31919e+06	1.37057e+06	1.33379e+07	34173.4	176458	575537	514957	2.24323e+06	9.24386e+07	1.0773e+08	832676	145810	NA	7.56946e+06	1.78682e+07	7.46706e+07	3.166e+08	91873.5	147967	783965	2.04762e+06	21892.2	3.24603e+06	1.99681e+07	2.12647e+07	2.26655e+06	1.17626e+06	420512	1.59067e+06	4.8284e+07	8.3015e+07	3.36759e+08	86079.2	1.52606e+07	7.9933e+06	472008	5.15426e+06	358277	2.51058e+06	6.67502e+07	1.61303e+09	1.01851e+09	5.07897e+06
	CC06898	11096	TS-7	S. lycopersicum	851486	91293.2	1.53343e+06	567057	2.96212e+07	826608	690928	294612	2.41949e+06	4.33397e+07	1.48861e+08	1.51162e+08	1.69323e+06	5725.7	1.77177e+06	1.97788e+07	2.79543e+07	1.40869e+08	3.14374e+08	1.48077e+06	2.26482e+06	5.25564e+06	6.2632e+06	835036	3.85326e+07	4.08291e+07	2.21107e+07	679904	1.97655e+07	9.71754e+07	239223	1.31424e+08	1.65051e+08	3.84718e+08	1.37305e+06	3.68455e+06	1.66808e+07	2.20891e+06	2.47176e+07	444844	2.73272e+06	8.12644e+08	1.81132e+09	3.79724e+08	2.58378e+06
	CC06902	11107	TS-292	S. lycopersicum	954755	706913	618965	552075	1.17344e+07	275873	75677.9	159268	599246	4.22166e+06	1.0605e+08	1.1149e+08	1.43324e+06	99637.4	16808.9	9.2292e+06	2.0773e+07	7.69235e+07	2.68557e+08	76385.2	234749	657045	2.28816e+06	131980	4.08085e+06	2.38961e+07	2.30538e+07	3.01254e+06	1.67809e+06	1.3816e+06	1.84983e+06	8.79516e+07	1.61841e+08	3.29308e+08	111259	6.08133e+06	8.32846e+06	82494.8	3.21231e+06	129976	1.96222e+06	6.15711e+07	1.38565e+09	7.72207e+08	4.03581e+06
	CC06916	10971	TS-122	S. lycopersicum	2.42597e+06	1.09874e+06	1.7251e+06	880850	2.60053e+07	205457	192760	119462	2.03565e+06	3.26941e+07	1.43709e+08	1.0196e+08	695294	21378.9	78365.9	1.36461e+07	1.39316e+07	7.70691e+07	1.93897e+08	48616.5	42491.5	229541	4.94886e+06	859383	1.83716e+07	4.19537e+07	2.52342e+07	1.95296e+06	3.07009e+06	8.25444e+06	1.34057e+06	1.36226e+08	1.17455e+08	2.65051e+08	59559.7	2.34483e+07	1.0621e+07	707761	1.16531e+07	1.09476e+06	3.09131e+06	1.29549e+08	2.05607e+09	7.60457e+08	2.08431e+06
	CC06942	11113	TS-133	S. lycopersicum	1.83258e+06	685406	2.23362e+06	711598	3.09658e+07	119888	689208	271055	3.96471e+06	4.38811e+07	1.46455e+08	1.30172e+08	962769	27110.7	256653	2.57875e+07	2.83016e+07	1.38872e+08	3.46622e+08	200423	269401	927571	3.82475e+06	410887	2.62686e+07	4.45831e+07	1.75041e+07	1.53496e+06	3.27621e+06	4.46302e+07	185784	3.15194e+08	1.99235e+08	3.58349e+08	152552	3.94117e+06	5.94223e+06	1.44254e+06	1.31411e+07	611192	2.03596e+06	2.624e+08	1.76152e+09	5.15676e+08	1.81468e+06
	CC06988	10828	TS-508	S. lycopersicum	692408	1.04198e+06	29521	491398	7.1251e+06	128785	5450.66	348113	397933	2.85584e+06	1.61406e+07	1.24268e+08	1.2762e+06	61582.6	258509	2.05401e+06	2.87834e+07	1.86929e+07	3.06693e+08	NA	NA	413700	1.19797e+06	49258.2	4.30965e+06	1.30331e+07	3.52314e+07	3.36137e+06	4.22695e+06	3.39199e+06	4.03643e+06	1.93799e+07	4.19161e+07	4.6549e+08	7178.95	3.86412e+06	2.03306e+07	1.21822e+06	4.25949e+06	251498	4.6638e+06	6.20677e+08	8.45029e+08	8.17718e+08	4.11869e+06
	CC06990	10834	TS-586	S. lycopersicum	1.26539e+06	924266	384672	354652	7.33263e+06	588857	223576	303966	212423	552224	2.31628e+08	2.14728e+08	808121	NA	NA	1.3106e+07	2.45483e+07	9.74248e+07	1.65652e+08	341803	590729	674225	1.33097e+06	22251.9	719612	5.00652e+07	5.59613e+07	380963	2.34463e+06	866755	3.93591e+06	1.34953e+08	2.27568e+08	2.59636e+08	525333	2.99531e+07	8.56024e+06	22167.3	1.29514e+07	230286	9.86031e+06	9.35717e+06	1.54542e+09	9.88292e+08	9.40179e+06
	CC06990	10835	TS-586	S. lycopersicum	2.11154e+06	1.06026e+06	1.63042e+06	1.07917e+06	2.75169e+07	198810	634976	298608	2.06471e+06	8.58267e+06	1.41813e+08	1.3112e+08	926288	23613.6	70286.8	2.33117e+07	2.6808e+07	1.32838e+08	2.66521e+08	120270	306806	293491	8.54105e+06	1.02922e+06	7.32453e+06	5.06848e+07	2.51301e+07	1.26576e+06	5.60064e+06	2.23023e+07	1.43558e+06	2.85179e+08	2.26176e+08	2.71179e+08	123207	7.2765e+06	5.68915e+06	1.11833e+06	2.35441e+07	972694	4.79784e+06	1.72985e+08	1.70902e+09	5.94691e+08	301563
	CC06991	10861	TS-515	S. lycopersicum	2.33237e+06	1.58591e+06	1.60572e+06	1.67396e+06	9.19831e+06	171604	28275.9	416907	289644	1.44028e+06	6.21952e+07	1.56932e+08	1.5697e+06	462834	13281	3.75843e+06	2.0917e+07	2.14257e+07	3.80875e+08	19830.9	46083	1.01127e+06	2.93418e+06	33239.2	1.90928e+06	4.0055e+07	7.16841e+07	1.27826e+07	2.25345e+06	1.918e+06	5.00774e+06	5.03064e+07	9.45121e+07	6.57993e+08	153216	6.24544e+06	2.18202e+07	103694	1.24231e+07	304824	5.56979e+06	8.84308e+07	1.85112e+09	1.03382e+09	1.25233e+07
	CC06992	10862	TS-590	S. lycopersicum	2.18471e+06	1.20552e+06	1.64171e+06	1.11905e+06	1.77358e+07	38177.5	119005	422680	1.1399e+06	5.88396e+06	7.74238e+07	1.36731e+08	676240	81370.3	153861	7.3029e+06	2.35344e+07	3.51712e+07	3.12812e+08	NA	NA	664508	4.81959e+06	251239	3.19229e+06	3.58236e+07	3.54605e+07	3.27764e+06	2.84292e+06	2.21886e+06	3.06307e+06	8.99823e+07	1.16255e+08	4.36119e+08	18308.8	6.54549e+06	1.12633e+07	872280	1.35332e+07	1.02664e+06	3.79352e+06	1.94447e+08	2.15322e+09	1.00174e+09	1.97371e+06
	CC06993	10873	TS-520	S. lycopersicum	2.09869e+06	1.08886e+06	1.41594e+06	822630	9.79009e+06	15158.2	93658.6	89517.3	627438	2.01007e+06	9.24885e+07	8.55062e+07	655491	34698.5	19241.1	9.05002e+06	1.59139e+07	7.66117e+07	2.00603e+08	110226	240832	515464	1.6988e+06	128317	2.34706e+06	3.18156e+07	1.37688e+07	1.58376e+06	3.11615e+06	2.67028e+06	1.58793e+06	1.77434e+08	1.7408e+08	2.07322e+08	130632	4.68673e+06	9.30103e+06	155739	6.60192e+06	636739	1.76584e+06	8.08286e+07	1.67269e+09	6.15246e+08	4.03324e+06
	CC06994	11075	TS-98	S. lycopersicum	778085	992277	1.02361e+06	1.37041e+06	2.37492e+07	347526	NA	614674	952786	1.2342e+06	3.4747e+07	1.3781e+08	1.26993e+06	465402	34985.9	2.31569e+06	2.46591e+07	1.03328e+07	2.43891e+08	NA	NA	298509	5.32818e+06	161228	774108	2.65343e+07	6.89441e+07	5.96908e+06	1.49205e+06	616572	6.92884e+06	2.90314e+07	3.68023e+07	4.97607e+08	4411.43	1.12833e+07	2.39095e+07	967106	1.3833e+07	1.10471e+06	8.73162e+06	1.32031e+08	1.66023e+09	1.21694e+09	1.24651e+07
	CC06995	11076	TS-598	S. lycopersicum	1.83966e+06	1.25458e+06	1.16688e+06	1.11795e+06	1.37798e+07	81744.5	133659	224416	780980	2.32634e+06	7.32353e+07	9.10187e+07	664812	188134	10402.9	8.15086e+06	1.70296e+07	5.95929e+07	2.07329e+08	20350.7	53586.2	498151	3.06813e+06	91944.7	3.89004e+06	2.85909e+07	2.45209e+07	3.58822e+06	2.18989e+06	1.04402e+06	1.91744e+06	6.35807e+07	9.16701e+07	2.36174e+08	64877.2	5.08937e+06	8.94251e+06	263197	5.12608e+06	505053	2.6554e+06	7.17993e+07	1.79026e+09	1.14452e+09	5.05585e+06
	CC06996	10881	TS-521	S. lycopersicum	2.09762e+06	1.23709e+06	1.15996e+06	748000	4.18966e+06	142132	275914	380650	441033	2.15579e+06	1.19958e+08	1.43288e+08	710076	500096	86860.8	1.72434e+07	2.66352e+07	4.55349e+07	2.86173e+08	35077	172708	454763	1.04209e+06	39861.3	1.11276e+06	5.30569e+07	5.20919e+07	1.80215e+07	6.80954e+06	1.76079e+06	9.34055e+06	9.98063e+07	1.94828e+08	6.32402e+08	485567	6.17913e+06	5.89791e+06	1.40702e+06	1.60374e+07	1.32639e+06	5.05791e+06	3.5817e+07	1.87611e+09	7.98274e+08	2.22362e+06
	CC06998	10889	TS-599	S. lycopersicum	971082	669754	723353	598015	6.16735e+06	NA	262021	319717	483029	715409	8.72422e+07	6.92275e+07	629450	1.3512e+06	12817	8.04133e+06	1.55225e+07	6.02495e+07	2.55496e+08	143419	210808	605799	1.38751e+06	18913.7	790125	2.49869e+07	1.47083e+07	1.46168e+07	1.9424e+06	130404	1.43086e+06	8.2804e+07	1.19344e+08	2.58096e+08	141101	1.0976e+07	6.57877e+06	35820.2	8.13149e+06	561860	2.92307e+06	2.3804e+07	1.56183e+09	7.00546e+08	1.70422e+06
	CC07001	10902	TS-601	S. lycopersicum	1.89599e+06	1.0869e+06	1.85661e+06	1.22513e+06	2.35186e+07	410179	410246	296343	2.08691e+06	1.87099e+07	1.5208e+08	1.59064e+08	2.153e+06	152146	261544	1.82538e+07	2.93079e+07	1.06876e+08	3.29717e+08	112474	159941	495052	5.1453e+06	463491	1.75315e+07	4.76819e+07	3.65431e+07	4.65438e+06	4.1857e+06	1.64779e+07	2.05299e+06	1.48783e+08	1.90395e+08	4.47835e+08	130612	6.9054e+06	1.54634e+07	1.30035e+06	1.24439e+07	702924	2.52513e+06	2.19552e+08	2.16048e+09	7.5962e+08	5.9481e+06
	CC07002	10905	TS-526	S. lycopersicum	2.0402e+06	1.38563e+06	1.41421e+06	1.61326e+06	1.56714e+07	65032.2	129135	297153	728282	1.67144e+07	1.04485e+08	1.04649e+08	800598	540800	22179.2	8.53969e+06	1.58747e+07	6.84645e+07	3.31974e+08	73641.7	184253	716607	2.99177e+06	126824	7.65379e+06	2.51769e+07	1.75825e+07	9.72251e+06	1.68526e+06	992427	1.14353e+06	7.98795e+07	1.18815e+08	3.13552e+08	97366.8	8.23556e+06	1.27108e+07	559543	8.3611e+06	635100	3.83904e+06	6.24451e+07	1.88471e+09	1.14507e+09	5.03086e+06
	CC07002	10906	TS-526	S. lycopersicum	1.83542e+06	1.12456e+06	1.46114e+06	1.06968e+06	1.89741e+07	185433	258747	386224	977479	5.98512e+06	1.03328e+08	1.04903e+08	1.26742e+06	128232	35205.2	6.73857e+06	1.565e+07	6.19092e+07	2.55114e+08	234734	482494	1.20196e+06	6.92697e+06	390624	7.67885e+06	3.4737e+07	2.76726e+07	4.3572e+06	2.07532e+06	2.1154e+06	1.55001e+06	6.78292e+07	1.323e+08	3.52642e+08	358159	5.02176e+06	1.2273e+07	345279	1.2437e+07	376873	4.22777e+06	1.20942e+08	1.79566e+09	8.95919e+08	5.87257e+06
	CC07003	10908	TS-528	S. lycopersicum	2.23516e+06	1.11738e+06	2.77184e+06	1.33499e+06	2.03614e+07	54314.3	237945	366547	1.25932e+06	3.72083e+06	8.28043e+07	1.04049e+08	1.02495e+06	137601	9634.5	7.64043e+06	1.83786e+07	6.50515e+07	2.85463e+08	77681.1	187783	1.07288e+06	5.19359e+06	463837	5.56385e+06	4.97196e+07	3.36859e+07	3.52172e+06	3.66902e+06	2.08247e+06	3.10463e+06	1.16037e+08	1.45618e+08	4.34057e+08	340747	7.44323e+06	1.23726e+07	1.39974e+06	3.67822e+07	999110	7.81952e+06	1.96136e+08	2.12029e+09	8.77213e+08	3.90311e+06
	CC07005	10925	TS-537	S. lycopersicum	3.71682e+06	285656	3.37131e+06	278111	2.27312e+07	39069.1	650818	128970	1.58463e+06	1.14482e+07	1.83031e+08	6.35443e+07	267727	NA	24125.5	2.48285e+07	9.64415e+06	1.97252e+08	1.93671e+08	209179	160441	56055.8	3.63256e+06	337821	8.70419e+06	4.76473e+07	5.49491e+06	293411	3.70788e+06	1.11667e+07	NA	3.77816e+08	2.04895e+08	1.44685e+08	NA	1.5083e+07	3.75418e+06	937912	1.85133e+07	1.50589e+06	843970	1.18556e+08	2.29304e+09	1.54894e+08	7.78046e+06
	CC07007	10961	TS-614	S. lycopersicum	460947	798163	763120	119714	3.84228e+07	74710	955.279	808174	3.09014e+06	4.10892e+07	2.49186e+07	1.97579e+08	2.23899e+06	458025	1.88834e+06	2.50379e+07	3.70522e+07	2.16727e+07	5.44199e+08	NA	20281.6	1.60478e+06	6.25578e+06	669049	3.56934e+07	9.94812e+06	4.68697e+07	7.9918e+06	2.18721e+08	1.13196e+07	5.29111e+06	2.66949e+08	5.06718e+07	7.05094e+08	40227.6	1.61029e+06	2.01598e+07	1.93704e+06	1.12211e+06	12366.6	1.46908e+06	9.92648e+08	2.99489e+08	4.03635e+08	2.12623e+06
	CC07008	10962	TS-615	S. lycopersicum	1.86132e+06	941670	1.6627e+06	676004	3.59346e+07	368821	213660	395777	1.63805e+06	6.23018e+06	1.09137e+08	1.28093e+08	1.71663e+06	241815	NA	1.06067e+07	2.26798e+07	7.98666e+07	3.01227e+08	100467	247475	968653	1.21476e+07	813320	1.05451e+07	5.74974e+07	3.56566e+07	5.71317e+06	4.14024e+06	3.66924e+06	2.33712e+06	1.52661e+08	1.74892e+08	3.69001e+08	291092	1.5744e+07	1.77465e+07	744316	1.44767e+07	565865	4.24376e+06	1.28069e+08	1.85695e+09	7.58938e+08	1.00667e+07
	CC07009	10964	TS-552	S. lycopersicum	1.98378e+06	1.69345e+06	1.63723e+06	1.15082e+06	3.25245e+07	287529	158803	374320	1.80379e+06	8.07453e+06	1.04241e+08	1.37052e+08	1.56413e+06	152982	NA	9.66266e+06	2.28974e+07	9.72321e+07	3.26106e+08	108117	305529	884192	1.23172e+07	512063	1.42787e+07	4.40261e+07	3.37698e+07	5.13277e+06	2.37006e+06	3.32076e+06	1.89215e+06	1.22972e+08	1.85379e+08	3.96339e+08	224094	2.24725e+07	2.43618e+07	316759	7.66508e+06	388594	4.03849e+06	1.37858e+08	1.95034e+09	1.03797e+09	1.97982e+07
	CC07010	10965	TS-616	S. lycopersicum	3.03217e+06	1.2282e+06	6.25368e+06	1.56608e+06	1.25093e+07	61654.3	86357.8	138211	987294	2.50092e+06	7.41873e+07	9.06427e+07	1.13281e+06	189405	37710.8	7.43775e+06	1.53172e+07	5.77024e+07	2.60184e+08	167105	304243	1.11746e+06	3.17371e+06	199502	3.97023e+06	3.4737e+07	3.04502e+07	5.72478e+06	2.76722e+06	1.42959e+06	2.50891e+06	1.04588e+08	1.3919e+08	3.64109e+08	388987	5.00295e+06	1.17374e+07	293504	9.96296e+06	626438	4.13395e+06	8.94025e+07	1.68907e+09	8.1186e+08	6.7143e+06
	CC07012	11025	TS-620	S. lycopersicum	2.09225e+06	1.37071e+06	1.39421e+06	1.70249e+06	1.64871e+07	29261.9	703043	1.68975e+06	1.61314e+06	840252	4.46633e+07	1.08891e+08	1.99123e+06	449965	68683.7	4.19861e+06	2.24094e+07	3.73918e+07	3.46071e+08	NA	NA	268349	2.50605e+06	125793	1.35342e+06	3.56803e+07	4.33531e+07	1.40385e+07	2.45403e+06	1.25456e+06	6.68444e+06	7.07598e+07	1.26741e+08	6.44859e+08	487.543	3.03592e+07	1.60336e+07	2.99896e+06	2.53129e+07	1.95045e+06	9.15976e+06	1.5545e+08	2.31708e+09	1.39611e+09	7.14234e+06
	CC07014	11140	TS-622	S. lycopersicum	2.78369e+06	1.73162e+06	1.46435e+06	1.33645e+06	2.24002e+07	296817	175450	807237	660853	3.11579e+06	1.20025e+08	1.31032e+08	1.23884e+06	81846.7	18970.6	9.99589e+06	1.72246e+07	5.31691e+07	3.11879e+08	107765	200390	912439	9.0306e+06	288836	6.29945e+06	5.47635e+07	4.14349e+07	2.80757e+06	2.78278e+06	1.58224e+06	3.18765e+06	7.75748e+07	1.36763e+08	3.90877e+08	336533	1.489e+07	3.41602e+07	7916.74	9.63186e+06	590484	3.8049e+06	8.2241e+07	2.02383e+09	1.31266e+09	1.02372e+07
	CC07016	11043	TS-564	S. lycopersicum	3.61391e+06	1.91877e+06	4.77405e+06	1.46947e+06	2.19783e+07	67099.6	44681	214005	1.18897e+06	7.91403e+06	5.41376e+07	8.41875e+07	524767	92163.4	7239.97	3.78857e+06	1.25441e+07	2.32972e+07	1.92546e+08	NA	NA	346472	6.76054e+06	292110	8.8464e+06	2.91691e+07	2.20311e+07	1.72725e+06	1.03065e+06	434254	897817	3.42128e+07	4.19675e+07	2.11338e+08	10559.9	1.0958e+07	6.99092e+06	297502	8.70445e+06	663401	2.99576e+06	1.16956e+08	1.73887e+09	8.14299e+08	2.46191e+06
	CC07017	11049	TS-626	S. lycopersicum	1.05292e+06	921023	764363	782981	6.10313e+06	69163.8	11474.3	165184	242515	631011	5.45335e+07	7.04312e+07	491016	57363.7	NA	2.80712e+06	9.14138e+06	1.40013e+07	1.79066e+08	NA	NA	364341	1.81217e+06	5900.66	1.67221e+06	1.19759e+07	2.8223e+07	4.19115e+06	523901	57882.8	1.78605e+06	1.79802e+07	3.56332e+07	3.53661e+08	NA	1.13744e+07	9.1638e+06	30832.7	4.93355e+06	392864	2.40337e+06	3.84334e+07	1.36003e+09	7.77597e+08	3.51288e+06
	CC07023	10795	TS-572	S. lycopersicum	2.0061e+06	832504	1.39421e+06	718397	1.77043e+07	112006	1.28029e+06	822855	1.47918e+06	4.85314e+06	1.78347e+08	1.83125e+08	845215	157267	26411.1	3.37693e+07	5.15823e+07	8.38334e+07	3.26283e+08	382682	726992	1.30157e+06	2.77721e+06	132463	4.71109e+06	8.78361e+07	5.18342e+07	4.58624e+06	1.16844e+07	2.73573e+06	1.15529e+07	2.0701e+08	2.18797e+08	5.2462e+08	819540	5.35674e+06	6.82568e+06	480951	5.33281e+07	2.34013e+06	1.06205e+07	7.81372e+07	2.26618e+09	8.22504e+08	1.35883e+06
	CC07025	10797	TS-574	S. lycopersicum	1.29992e+06	834476	1.10582e+06	675374	1.33405e+07	94370.8	156465	399556	732501	4.61223e+06	8.15467e+07	1.17049e+08	568515	178044	16431.5	9.87573e+06	2.55998e+07	5.77685e+07	2.72646e+08	NA	43457.7	610229	4.62228e+06	286069	9.27634e+06	3.14429e+07	3.34985e+07	4.29324e+06	2.84969e+06	855031	3.53421e+06	5.53179e+07	9.25805e+07	3.99434e+08	51780.8	6.48961e+06	6.90264e+06	205032	6.55887e+06	465126	2.23488e+06	8.48531e+07	1.75055e+09	8.2801e+08	1.76235e+06
	CC07026	10798	TS-502	S. lycopersicum	2.33562e+06	2.00513e+06	1.08984e+06	1.07285e+06	6.79462e+06	397594	4534.27	280689	170983	495322	7.97741e+07	1.63046e+08	1.65685e+06	250813	6885.15	5.50081e+06	2.10317e+07	3.52143e+07	3.45449e+08	NA	72760.1	749183	1.88137e+06	17867.7	1.04156e+06	3.7605e+07	6.55066e+07	8.64709e+06	1.6869e+06	377728	5.73937e+06	5.35499e+07	1.32422e+08	6.94564e+08	114426	8.04732e+06	2.82959e+07	225966	7.61639e+06	960505	5.74944e+06	5.40397e+07	2.07732e+09	1.27146e+09	1.51596e+07
	CC07027	10799	TS-575	S. lycopersicum	2.45831e+06	1.13943e+06	1.6298e+06	833636	8.68554e+06	NA	100759	205544	596893	1.44455e+06	8.82732e+07	1.0352e+08	425956	996018	NA	1.51498e+07	2.28433e+07	7.49531e+07	2.95633e+08	121554	317638	624649	1.54187e+06	26397.1	1.05356e+06	4.29938e+07	2.66793e+07	1.55594e+07	4.93795e+06	234929	3.98324e+06	8.61343e+07	1.27273e+08	3.92792e+08	379184	6.60928e+06	5.41927e+06	361473	8.8304e+06	1.16962e+06	2.72102e+06	4.19182e+07	2.16039e+09	9.19069e+08	1.48664e+06
	CC07028	10800	TS-576	S. lycopersicum	1.66397e+06	584347	823546	391726	1.03214e+07	20403.5	100658	152418	596087	1.31384e+06	9.31562e+07	6.07703e+07	342331	27260.9	NA	8.54532e+06	9.5559e+06	5.55344e+07	1.81344e+08	29643.4	37640.2	223685	1.73316e+06	75658.5	1.53792e+06	4.00654e+07	1.99769e+07	2.55376e+06	2.32177e+06	172961	1.81114e+06	6.56066e+07	1.02417e+08	2.57352e+08	81354.3	2.2883e+07	4.90893e+06	1.09648e+06	5.82198e+06	843077	1.69873e+06	2.01236e+07	1.66946e+09	6.95859e+08	2.64302e+06
	CC07029	10803	TS-636	S. lycopersicum	1.72178e+06	527389	1.28782e+06	404779	2.17005e+07	435041	490623	314153	1.95363e+06	1.63827e+07	1.18437e+08	9.39133e+07	1.79694e+06	18779.7	51005.8	1.61203e+07	1.78865e+07	1.0138e+08	2.26484e+08	100769	174249	846369	3.72792e+06	399255	1.25729e+07	5.19068e+07	2.42065e+07	2.1131e+06	5.16582e+06	9.17822e+06	1.81005e+06	1.87072e+08	1.66166e+08	3.21667e+08	165688	1.08861e+07	2.52739e+07	338145	2.37715e+07	876426	3.80765e+06	1.05062e+08	1.84291e+09	4.56738e+08	6.61056e+06
	CC07036	10814	TS-581	S. lycopersicum	1.71998e+06	1.18987e+06	1.05516e+06	886510	1.48072e+07	155480	161248	295462	1.11981e+06	2.294e+06	7.63369e+07	1.22789e+08	696959	182666	27374.9	8.50257e+06	2.63882e+07	2.54264e+07	2.33375e+08	NA	4786.37	247274	2.21717e+06	35563	1.43598e+06	3.38251e+07	3.90532e+07	9.47597e+06	3.03694e+06	196420	5.22668e+06	6.77044e+07	9.66685e+07	4.28756e+08	43479	1.1611e+07	9.59838e+06	215127	2.13964e+07	1.05154e+06	7.12542e+06	4.89353e+07	1.87828e+09	8.10213e+08	3.194e+06
	CC07038	10819	TS-577	S. lycopersicum	1.85743e+06	753280	1.25561e+06	591737	2.18768e+07	129551	249896	183123	950984	4.95737e+06	1.33071e+08	1.17543e+08	486852	49723.9	54033.7	1.60119e+07	2.01238e+07	7.14577e+07	2.28996e+08	128670	175872	753988	6.41147e+06	298235	1.0434e+07	5.11724e+07	2.92236e+07	2.08887e+06	3.64327e+06	2.1902e+06	1.73713e+06	1.16042e+08	1.49788e+08	2.81529e+08	126678	6.67759e+06	9.50322e+06	87936.4	7.54142e+06	411946	1.77368e+06	9.6076e+07	1.74957e+09	5.35451e+08	2.48912e+06
	CC07042	10825	TS-584	S. lycopersicum	743838	447377	305623	237754	5.719e+06	35287.2	63618.1	293163	366939	1.33122e+06	8.85035e+07	1.05778e+08	945076	613808	46440.8	7.05798e+06	1.58072e+07	3.52352e+07	3.05947e+08	14748.1	90211.2	614202	862504	10969.4	401875	2.62098e+07	2.8745e+07	1.38476e+07	2.46611e+06	216026	3.50729e+06	4.40074e+07	8.59166e+07	4.21371e+08	119761	1.0694e+07	6.84336e+06	174855	9.61301e+06	990452	4.16143e+06	1.87582e+07	1.82737e+09	9.57622e+08	2.7899e+06
	CC07044	10838	TS-510	S. lycopersicum	1.38579e+06	915717	864220	527509	3.28528e+06	19182.6	150317	183155	41761.9	398253	8.25077e+07	4.9202e+07	380308	34001.3	NA	6.87586e+06	8.01637e+06	5.87281e+07	1.85415e+08	24773.9	77563.5	270320	548552	NA	1.10063e+06	1.32745e+07	9.80082e+06	1.35138e+06	967469	137611	753197	4.84665e+07	8.75248e+07	1.88395e+08	NA	8.57093e+06	4.88859e+06	169752	4.97419e+06	355022	1.47955e+06	2.06008e+07	1.53772e+09	6.06237e+08	2.21642e+06
	CC07046	10850	TS-513	S. lycopersicum	1.59006e+06	1.4113e+06	832647	773653	8.19992e+06	7038.2	29082.8	305370	545513	1.25186e+06	5.0094e+07	8.95747e+07	342259	174727	NA	4.726e+06	1.87034e+07	1.15219e+07	2.11308e+08	NA	NA	443050	1.94803e+06	81011.1	3.37792e+06	1.55962e+07	2.8377e+07	4.70724e+06	1.23129e+06	156831	4.0894e+06	2.23348e+07	4.3724e+07	3.52696e+08	729.053	5.18884e+06	4.81204e+06	94535.1	7.26329e+06	428784	3.27392e+06	7.66666e+07	1.44179e+09	8.47672e+08	2.25378e+06
	CC07047	10853	TS-587	S. lycopersicum	2.37063e+06	2.05889e+06	1.70361e+06	1.48391e+06	1.76331e+07	111628	180024	1.11384e+06	1.00717e+06	4.26515e+06	1.08658e+08	1.75114e+08	2.03177e+06	1.2578e+06	173412	6.92585e+06	2.72562e+07	3.43192e+07	4.79798e+08	26824.6	62539.5	885812	6.23373e+06	51731.6	3.37225e+06	3.13444e+07	4.04287e+07	2.43734e+07	1.30553e+06	346021	2.67965e+06	4.69906e+07	9.0571e+07	6.40181e+08	88059.6	1.01177e+07	2.44649e+07	441608	1.04283e+07	651313	5.68145e+06	9.30559e+07	2.35598e+09	1.42534e+09	1.34735e+07
	CC07048	11245	TS-588	S. lycopersicum	1.08905e+06	988807	755412	1.1287e+06	4.98097e+06	20454.4	126208	443437	184556	1.97073e+06	1.3875e+08	1.16441e+08	655018	886088	69261.5	9.92551e+06	1.40176e+07	4.17564e+07	3.08576e+08	8102.49	25175	523567	618447	NA	33851.5	9.21834e+06	1.50781e+07	1.17055e+07	500013	365810	1.47179e+06	2.31464e+07	6.51116e+07	4.42769e+08	2674.49	5.67249e+06	5.3625e+06	1.04191e+06	3.42204e+06	322531	2.6458e+06	6.85401e+06	1.46914e+09	1.0554e+09	2.87777e+06
	CC07049	10854	TS-589	S. lycopersicum	1.43649e+06	1.15737e+06	1.04044e+06	920994	7.6524e+06	197256	181145	502426	468252	4.37982e+06	1.39942e+08	1.69756e+08	1.41306e+06	700950	185033	1.52193e+07	3.09511e+07	3.33084e+07	3.70333e+08	203124	211121	1.20578e+06	2.34694e+06	224146	4.45484e+06	3.08525e+07	4.62784e+07	7.70789e+06	3.54513e+06	264581	5.39373e+06	2.64586e+07	5.45287e+07	4.72718e+08	149111	2.79041e+06	1.28632e+07	426821	8.2508e+06	308588	5.39775e+06	5.94387e+07	1.76948e+09	1.34499e+09	9.49194e+06
	CC07051	10864	TS-591	S. lycopersicum	1.84652e+06	1.39058e+06	1.47553e+06	1.16237e+06	1.16339e+07	53623.7	127756	650302	692362	1.97115e+06	1.09534e+08	1.43499e+08	885364	1.45824e+06	63852.3	6.00123e+06	1.89132e+07	2.85772e+07	4.01981e+08	66727.7	40940.2	872705	2.2073e+06	31182.4	1.76671e+06	2.00364e+07	2.36348e+07	2.76452e+07	775517	405067	1.18701e+06	3.03614e+07	5.71869e+07	5.58676e+08	22574.1	3.27813e+07	8.19005e+06	335726	6.82344e+06	484020	3.33121e+06	5.42188e+07	1.82183e+09	1.0296e+09	6.4979e+06
	CC07052	10865	TS-516	S. lycopersicum	3.15097e+06	1.90245e+06	2.745e+06	1.83395e+06	2.4308e+07	120379	142114	484026	1.30881e+06	5.65786e+06	1.05206e+08	1.36077e+08	1.4525e+06	313065	9621.83	9.32281e+06	2.4121e+07	8.54549e+07	3.4668e+08	26461.3	88344	852250	6.11547e+06	486687	1.07291e+07	4.67818e+07	3.95775e+07	6.69416e+06	2.93009e+06	1.36629e+06	3.0714e+06	1.42853e+08	1.709e+08	5.06105e+08	91057.1	9.27114e+06	1.35594e+07	328413	1.00194e+07	750680	3.20979e+06	1.00965e+08	1.9958e+09	9.70368e+08	7.42457e+06
	CC07053	10866	TS-592	S. lycopersicum	2.54727e+06	1.38153e+06	2.37101e+06	1.44663e+06	1.65854e+07	20466.5	93833.2	560063	855228	3.12456e+06	9.00245e+07	1.48379e+08	726920	190731	11384.8	9.96249e+06	3.10545e+07	5.12886e+07	3.43847e+08	NA	71118.6	1.3233e+06	3.20951e+06	180967	6.64811e+06	3.90231e+07	3.76107e+07	4.52743e+06	3.26258e+06	293315	4.96506e+06	6.69194e+07	1.08537e+08	4.85865e+08	115896	6.00913e+06	6.70339e+06	358451	1.28597e+07	757436	4.15688e+06	7.81318e+07	1.96361e+09	9.78194e+08	4.13865e+06
	CC07054	11250	TS-593	S. lycopersicum	1.07801e+06	1.68405e+06	234798	831240	1.55754e+07	151855	68724.5	987700	790510	8.48268e+06	2.24603e+07	7.4457e+07	2.37934e+06	1.22577e+06	385903	1.78147e+06	1.60444e+07	2.44352e+07	3.28934e+08	NA	NA	409543	1.56307e+06	11115.9	8.51291e+06	1.07357e+07	2.74535e+07	1.70331e+07	5.91816e+06	8.96101e+06	2.06607e+06	4.07007e+07	5.68042e+07	4.50447e+08	NA	7.34617e+06	2.18625e+07	1.60407e+06	2.65915e+06	253788	2.56677e+06	1.08466e+09	8.13465e+08	9.42847e+08	5.80973e+06
	CC07056	10871	TS-519	S. lycopersicum	1.9192e+06	1.35829e+06	1.35082e+06	1.16268e+06	1.04895e+07	344515	89841.4	629169	494635	4.37345e+06	1.51357e+08	1.36769e+08	1.75573e+06	452769	46301.5	1.0011e+07	2.09131e+07	4.09954e+07	3.68091e+08	19104	10175.1	521137	3.26931e+06	49208.2	4.16511e+06	2.6979e+07	2.58947e+07	1.25301e+07	1.36625e+06	21080.8	2.23799e+06	3.79801e+07	5.81001e+07	4.4285e+08	NA	2.07107e+07	2.67575e+07	38382.9	1.12619e+07	1.83701e+06	4.14178e+06	1.17019e+08	2.0312e+09	1.35492e+09	1.16938e+07
	CC07058	10875	TS-595	S. lycopersicum	2.12651e+06	1.16347e+06	1.51603e+06	971044	1.86206e+07	22400	439562	210171	2.8837e+06	9.40431e+06	9.99651e+07	8.47552e+07	255252	164012	NA	1.79686e+07	2.56301e+07	9.83341e+07	2.07358e+08	51153	115150	226585	2.24208e+06	332043	6.39206e+06	3.61014e+07	1.83335e+07	5.41609e+06	4.28484e+06	1.07262e+06	2.24292e+06	1.13055e+08	1.49941e+08	2.81502e+08	29154.4	8.56973e+06	5.42213e+06	771253	1.62002e+07	1.55381e+06	4.59854e+06	9.2101e+07	1.73841e+09	7.9021e+08	2.07547e+06
	CC07059	10876	TS-596	S. lycopersicum	1.29541e+06	764292	870948	596714	7.7915e+06	46044.2	38981.1	310324	283390	952694	7.46205e+07	7.82737e+07	756083	618111	16407	4.51997e+06	1.17513e+07	2.1444e+07	2.68987e+08	NA	NA	312843	2.36106e+06	47669.3	1.43794e+06	1.56967e+07	2.05563e+07	1.2196e+07	776800	60820.2	1.64775e+06	3.55114e+07	6.08633e+07	3.24823e+08	NA	7.83548e+06	8.67548e+06	36687.7	3.85367e+06	583198	2.28347e+06	2.63835e+07	1.61741e+09	9.06933e+08	3.0494e+06
	CC07060	10878	TS-597	S. lycopersicum	1.6729e+06	2.0359e+06	1.21057e+06	1.23244e+06	1.27239e+07	63234.3	129323	823736	661336	679848	5.10063e+07	1.83821e+08	1.34427e+06	590400	3775.41	3.58476e+06	2.89867e+07	1.30871e+07	4.13886e+08	NA	NA	1.17963e+06	3.09336e+06	30256.2	532710	1.82703e+07	7.32998e+07	1.50197e+07	1.13257e+06	1.14014e+06	7.02233e+06	2.72819e+07	5.40664e+07	8.62326e+08	62353	9.1692e+06	1.62766e+07	159587	2.2959e+07	644142	1.43991e+07	8.29758e+07	1.9648e+09	1.42534e+09	9.71872e+06
	CC07061	10882	TS-522	S. lycopersicum	1.57345e+06	1.09108e+06	985101	845773	7.66956e+06	16245.2	68635.2	342396	288836	1.28969e+06	7.45736e+07	9.51039e+07	660534	150954	6502.01	6.82825e+06	1.51011e+07	3.66746e+07	2.70396e+08	33033.2	67544.5	641315	2.24735e+06	43132	2.67427e+06	2.3349e+07	2.50488e+07	3.84526e+06	1.42435e+06	34276.4	2.45213e+06	4.05868e+07	7.9591e+07	3.35624e+08	91258.5	7.02624e+06	6.4376e+06	18336.3	5.59259e+06	486846	2.43596e+06	3.71163e+07	1.83957e+09	1.0784e+09	3.45451e+06
	CC07062	10885	TS-523	S. lycopersicum	3.01208e+06	1.99274e+06	2.62585e+06	1.83298e+06	1.3234e+07	32048.3	159019	665574	675607	1.43378e+06	8.52058e+07	1.19016e+08	1.17681e+06	945551	13495.2	5.68716e+06	1.84094e+07	5.27845e+07	4.50565e+08	31203.5	169287	1.4233e+06	2.81559e+06	29581.6	1.09814e+06	3.0169e+07	3.4155e+07	1.72307e+07	1.60462e+06	818519	2.60534e+06	5.36385e+07	1.14406e+08	6.50607e+08	327754	1.04412e+07	9.62978e+06	96935.2	1.36528e+07	953782	5.15028e+06	7.07763e+07	2.24114e+09	1.18524e+09	6.78382e+06
	CC07063	10888	TS-524	S. lycopersicum	552793	537148	310214	356911	2.30966e+06	66662.1	7592.23	75374.2	47900.9	511850	1.11125e+08	9.67913e+07	256001	NA	NA	9.71564e+06	1.22828e+07	5.69211e+07	1.40017e+08	3791.68	104374	336239	685577	NA	544546	3.74837e+07	5.29622e+07	632254	2.72658e+06	930450	4.70419e+06	9.69474e+07	1.58107e+08	2.16935e+08	175002	3.64817e+06	1.02862e+07	NA	4.50021e+06	401945	2.36334e+06	2.77057e+07	1.20273e+09	8.16947e+08	4.60243e+06
	CC07066	10895	TS-600	S. lycopersicum	3.53255e+06	1.10868e+06	2.90918e+06	1.44225e+06	3.39932e+07	92165.3	291437	310717	2.40724e+06	1.7219e+07	1.00237e+08	1.1885e+08	879890	55774.1	13841.8	1.14499e+07	2.50437e+07	1.17322e+08	3.02437e+08	80659.4	233247	1.36858e+06	1.01433e+07	1.26913e+06	1.93736e+07	4.75413e+07	2.9269e+07	2.07495e+06	2.95788e+06	5.41119e+06	2.0505e+06	1.31024e+08	1.55902e+08	4.3127e+08	217491	9.73753e+06	9.30306e+06	1.26626e+06	1.27393e+07	798744	2.51098e+06	1.78149e+08	1.88764e+09	6.94495e+08	2.08396e+06
	CC07067	10896	TS-525	S. lycopersicum	1.39009e+06	1.09696e+06	954263	991734	1.72751e+07	169127	NA	304908	628896	6.59047e+06	6.15694e+07	8.87044e+07	431255	46214	NA	5.55992e+06	1.67165e+07	2.5887e+07	2.22315e+08	NA	NA	326162	7.88383e+06	200015	6.47302e+06	2.25864e+07	2.28233e+07	2.01838e+06	1.75487e+06	1.5407e+06	1.78862e+06	5.97893e+07	9.94532e+07	3.04448e+08	31152.2	3.5141e+06	1.54196e+07	128760	4.24877e+06	148850	1.5449e+06	8.01725e+07	1.43933e+09	6.57057e+08	8.06783e+06
	CC07067	10897	TS-525	S. lycopersicum	1.74465e+06	1.48555e+06	801680	756966	2.54787e+07	153469	113775	1.01924e+06	1.59876e+06	6.03481e+06	5.89773e+07	1.30974e+08	1.48326e+06	1.57519e+06	85718.3	4.3072e+06	2.17298e+07	2.84492e+07	3.3504e+08	NA	29379.6	1.2347e+06	7.03222e+06	475178	1.04664e+07	2.92317e+07	4.65767e+07	1.86181e+07	1.58104e+06	934697	3.30339e+06	3.76575e+07	7.99396e+07	4.71e+08	147939	7.60937e+06	1.38418e+07	95688.7	1.60366e+07	257146	6.80664e+06	1.12301e+08	1.64048e+09	1.01823e+09	4.47138e+06
	CC07068	11086	TS-602	S. lycopersicum	1.11935e+06	1.01218e+06	724852	633067	4.88208e+06	161705	22727.4	119391	429163	2.64365e+06	7.74186e+07	1.0731e+08	911314	64751.1	49212.9	5.69705e+06	1.44833e+07	1.16273e+07	2.07201e+08	NA	4086.59	244316	968142	12610.7	938060	1.2e+07	2.88297e+07	2.96559e+06	665026	87208.3	2.12269e+06	1.68368e+07	3.33269e+07	3.85884e+08	6631.81	7.11972e+06	1.11765e+07	56116.9	5.0391e+06	415413	2.92974e+06	5.24315e+07	1.45226e+09	9.02463e+08	9.35362e+06
	CC07070	10918	TS-533	S. lycopersicum	1.2691e+06	1.08593e+06	1.14084e+06	954362	4.54266e+06	16778.1	385948	490006	244341	1.85301e+06	1.52486e+08	1.09195e+08	507662	1.00981e+06	92985.7	1.29498e+07	1.55728e+07	6.38364e+07	3.79448e+08	123791	161613	436029	932552	NA	599492	1.92591e+07	1.24065e+07	1.06082e+07	1.31864e+06	517806	1.0377e+06	4.63887e+07	9.01872e+07	3.52165e+08	19542.6	2.68423e+06	5.80103e+06	113981	6.63596e+06	392524	3.36654e+06	4.07478e+07	1.67238e+09	1.00698e+09	1.05767e+06
	CC07074	10930	TS-539	S. lycopersicum	1.65006e+06	1.27373e+06	742088	725034	7.78356e+06	200279	63639.2	748721	552387	1.66664e+06	7.05385e+07	1.20212e+08	2.68765e+06	404376	NA	7.54998e+06	2.57051e+07	4.54803e+07	3.23628e+08	7781.32	79955.9	831565	1.34776e+06	26020.5	1.72241e+06	2.99901e+07	3.46323e+07	1.10525e+07	2.70187e+06	2.67685e+06	3.38338e+06	4.2391e+07	7.7443e+07	4.80372e+08	74013.4	8.65758e+06	1.9639e+07	31672.9	1.83797e+07	716124	7.78113e+06	3.56436e+07	1.75055e+09	8.85876e+08	1.45672e+07
	CC07077	10935	TS-540	S. lycopersicum	1.88244e+06	1.35684e+06	1.16553e+06	691340	8.54968e+06	299864	135824	246883	142729	1.9035e+06	1.4629e+08	1.77626e+08	865521	15625.6	NA	7.69843e+06	1.98035e+07	5.97686e+07	2.25525e+08	24939.9	140527	585477	3.03099e+06	5417.5	2.51045e+06	7.23873e+07	8.00608e+07	1.14174e+06	2.46436e+06	2.44632e+06	3.9441e+06	1.54441e+08	2.15401e+08	3.78216e+08	249885	9.55781e+06	1.75164e+07	91566	9.71684e+06	668564	4.68083e+06	9.66922e+07	1.74283e+09	9.22348e+08	9.40538e+06
	CC07078	10937	TS-542	S. lycopersicum	5.6093e+06	2.96662e+06	3.24124e+06	2.39448e+06	2.81407e+07	188443	31210.5	520503	2.30321e+06	5.66665e+06	9.5207e+07	1.58666e+08	1.82125e+06	737706	9580.42	7.0107e+06	3.2236e+07	4.8469e+07	4.05402e+08	18927.4	98934.7	1.26809e+06	7.91453e+06	433830	8.37917e+06	3.81721e+07	4.58935e+07	2.02769e+07	2.6827e+06	247260	4.71177e+06	6.56345e+07	1.15678e+08	5.8186e+08	129874	3.45422e+07	1.92505e+07	775149	1.27198e+07	1.92605e+06	4.89555e+06	7.73536e+07	2.55984e+09	1.37245e+09	1.08458e+07
	CC07079	10939	TS-605	S. lycopersicum	2.2754e+06	1.34331e+06	1.47418e+06	1.06516e+06	8.3687e+06	27895.7	55589.8	421505	446593	653415	7.22574e+07	1.30723e+08	729174	683914	12271	6.82626e+06	2.23356e+07	2.57463e+07	3.0787e+08	27773.8	104566	1.09924e+06	1.29418e+06	15406.7	84432.4	2.90704e+07	2.68098e+07	1.45101e+07	2.63471e+06	487450	3.4856e+06	3.73538e+07	7.511e+07	4.75482e+08	213863	7.00307e+06	9.2451e+06	90344.2	8.73439e+06	933558	3.76703e+06	2.00802e+07	1.90945e+09	9.70591e+08	6.17214e+06
	CC07080	10941	TS-606	S. lycopersicum	1.73099e+06	1.12978e+06	1.26367e+06	990304	8.37049e+06	115867	275222	516273	498198	3.01394e+06	8.32568e+07	1.0023e+08	1.19855e+06	876295	103986	9.57759e+06	2.0701e+07	6.60312e+07	3.40253e+08	52067.3	158899	915265	1.48503e+06	19046.1	1.73977e+06	3.29476e+07	2.9221e+07	1.70003e+07	2.90234e+06	2.04028e+06	2.9919e+06	7.4883e+07	1.23843e+08	4.95088e+08	225629	7.76123e+06	1.00883e+07	736627	2.16369e+07	1.34165e+06	6.05903e+06	4.635e+07	1.85931e+09	9.03236e+08	3.9238e+06
	CC07082	11258	TS-607	S. lycopersicum	1.02982e+06	960777	681775	641230	1.69584e+07	415069	102739	198530	713163	6.98964e+06	8.68876e+07	1.24958e+08	1.6026e+06	517041	17812.6	6.6481e+06	2.07355e+07	2.21099e+07	2.70846e+08	141082	165619	1.00623e+06	5.23799e+06	179389	9.024e+06	1.63936e+07	2.93919e+07	8.12893e+06	763938	234943	1.82746e+06	2.86309e+07	5.22008e+07	3.42244e+08	134928	1.00003e+07	1.98863e+07	75371.4	7.42488e+06	381873	3.61942e+06	9.84188e+07	1.56357e+09	8.87299e+08	1.05659e+07
	CC07085	10947	TS-609	S. lycopersicum	694650	497140	502673	349340	9.05992e+06	7974.72	91639.1	801615	541457	1.42387e+06	6.60485e+07	9.13918e+07	609786	149860	20072	4.34812e+06	1.74986e+07	2.22694e+07	3.13269e+08	7784.42	55985.1	795812	3.32248e+06	56518.6	3.56823e+06	1.61598e+07	2.94306e+07	5.86522e+06	966577	529518	2.94401e+06	1.88779e+07	4.78235e+07	4.02561e+08	81687.7	9.81552e+06	1.68084e+07	11340	4.17931e+06	583842	2.35265e+06	5.01614e+07	1.78101e+09	1.20915e+09	8.23115e+06
	CC07090	10959	TS-613	S. lycopersicum	1.89703e+06	2.62129e+06	787220	1.1951e+06	9.3977e+06	175719	302675	1.06089e+06	761690	1.46943e+06	7.31687e+07	1.68989e+08	2.31836e+06	643120	NA	9.99087e+06	4.23015e+07	4.16155e+07	4.94673e+08	NA	58533.3	775749	1.90063e+06	43585.4	1.03597e+06	3.27942e+07	4.65588e+07	1.83424e+07	3.68471e+06	2.0436e+06	7.22701e+06	4.74564e+07	1.18417e+08	6.88738e+08	24873.1	1.5735e+07	2.80629e+07	304407	2.01058e+07	621022	1.60451e+07	3.09479e+07	1.74375e+09	1.39086e+09	3.26744e+07
	CC07091	10960	TS-550	S. lycopersicum	2.58264e+06	1.08992e+06	1.8893e+06	937856	2.48406e+07	72030.1	445441	407666	2.95492e+06	2.94118e+07	1.0612e+08	1.37928e+08	1.19434e+06	623635	199287	1.685e+07	2.73836e+07	9.4406e+07	3.70427e+08	132992	271237	1.53556e+06	4.60125e+06	797370	2.03751e+07	5.37257e+07	3.6349e+07	1.30365e+07	5.0287e+06	3.86093e+07	2.0207e+06	2.01398e+08	1.81665e+08	4.73252e+08	308560	1.02273e+07	9.52149e+06	3.18944e+06	2.7298e+07	1.19488e+06	5.10545e+06	5.28802e+08	2.03598e+09	7.11765e+08	1.0471e+06
	CC07092	10967	TS-617	S. lycopersicum	2.96506e+06	650044	2.37055e+06	443459	2.63797e+07	177756	138492	65304.6	2.70636e+06	3.85058e+07	1.42965e+08	7.69367e+07	813313	65046.6	7438.38	1.99871e+07	1.26976e+07	9.07764e+07	2.0826e+08	216291	260475	962076	4.10946e+06	678741	2.95331e+07	5.92937e+07	1.43496e+07	2.07765e+06	5.54885e+06	1.88045e+07	651063	3.68282e+08	1.3972e+08	2.31246e+08	188635	1.37172e+07	7.66524e+06	1.10971e+06	1.30333e+07	2.17265e+06	1.39512e+06	7.37278e+07	2.16111e+09	3.9661e+08	1.54107e+06
	CC07093	10969	TS-553	S. lycopersicum	1.58173e+06	809153	1.06521e+06	672196	1.14345e+07	82366.4	58954.6	197148	878081	5.00257e+06	9.56308e+07	9.57465e+07	619387	73704.3	19114.4	8.33336e+06	1.56071e+07	4.12415e+07	2.11829e+08	16119.4	41064	438070	2.13714e+06	70798	4.33829e+06	2.61576e+07	2.23686e+07	2.64535e+06	1.88114e+06	542619	1.89937e+06	5.03133e+07	7.81784e+07	3.0152e+08	25800.4	1.0393e+07	1.18748e+07	121720	6.93613e+06	720845	2.31762e+06	9.51643e+07	1.8058e+09	7.66538e+08	6.05344e+06
	CC07095	11130	TS-619	S. lycopersicum	1.55331e+06	664245	1.3128e+06	725572	1.7513e+07	42720.4	437833	312232	1.15138e+06	5.96034e+06	1.35378e+08	1.33131e+08	624899	109492	4520.64	1.42116e+07	2.41509e+07	1.08857e+08	2.94419e+08	143936	235629	746588	2.87218e+06	271450	6.76093e+06	3.33438e+07	2.11327e+07	2.72891e+06	2.57539e+06	1.47199e+06	1.644e+06	1.54856e+08	1.87604e+08	3.27698e+08	34541.6	8.09139e+06	4.41482e+06	339808	1.07808e+07	415515	3.84856e+06	5.19895e+07	1.86309e+09	6.40942e+08	1.02355e+06
	CC07096	11026	TS-621	S. lycopersicum	1.02247e+06	1.00038e+06	905756	823214	1.31896e+07	104934	67306.8	268495	531462	2.53233e+06	1.39082e+08	1.36732e+08	686141	187033	43488.4	7.94891e+06	1.4239e+07	2.34762e+07	2.80543e+08	4037.11	15003.4	295784	3.80059e+06	77404.9	4.49208e+06	1.76856e+07	2.66188e+07	4.10331e+06	590205	595401	1.35123e+06	1.54567e+07	3.03703e+07	2.82479e+08	NA	7.25357e+06	8.01117e+06	96045.8	3.49317e+06	352510	1.99385e+06	7.61558e+07	1.38556e+09	9.40726e+08	3.1486e+06
	CC07097	11033	TS-558	S. lycopersicum	1.71966e+06	1.05114e+06	1.12025e+06	792607	1.54603e+07	104030	76121.7	147957	511464	4.35466e+06	1.16788e+08	1.03141e+08	530772	79552	16832.4	7.14269e+06	1.46161e+07	5.38049e+07	2.15858e+08	55765.6	145943	570902	3.54956e+06	197149	6.63085e+06	2.6257e+07	2.03373e+07	1.76011e+06	1.54467e+06	522266	1.42865e+06	5.74176e+07	9.40404e+07	2.61551e+08	66795.5	5.54507e+06	5.90357e+06	128845	4.70438e+06	517151	1.92195e+06	7.44615e+07	1.52776e+09	8.98783e+08	2.94525e+06
	CC07098	11037	TS-561	S. lycopersicum	1.35851e+06	691430	1.31002e+06	869321	1.84554e+07	136521	101551	98179.3	1.2401e+06	5.48897e+06	1.09848e+08	8.49995e+07	746909	107447	17111.5	1.14816e+07	1.71941e+07	3.86923e+07	2.013e+08	15059.7	27514.1	324545	3.57812e+06	179875	4.7898e+06	3.50253e+07	2.4852e+07	4.98855e+06	3.28671e+06	958900	2.53728e+06	1.02531e+08	1.08404e+08	3.05502e+08	29123.4	1.12481e+07	1.41523e+07	147983	9.68157e+06	1.34468e+06	2.45183e+06	5.99966e+07	1.86807e+09	6.34368e+08	5.61373e+06
	CC07098	11038	TS-561	S. lycopersicum	2.14697e+06	923407	1.90915e+06	909278	2.1821e+07	176145	182990	80534.1	1.92703e+06	1.10008e+07	1.07788e+08	8.1852e+07	679608	25094	20013.3	1.14419e+07	1.34014e+07	7.05171e+07	2.04543e+08	8405.13	42851.4	178799	3.77555e+06	286806	7.09172e+06	3.34242e+07	1.85098e+07	3.04502e+06	2.63719e+06	1.14601e+06	1.23965e+06	9.45069e+07	1.22245e+08	2.92254e+08	44279.3	1.76751e+07	1.24693e+07	186335	8.62923e+06	1.02729e+06	2.3265e+06	1.16495e+08	2.07404e+09	5.99377e+08	1.90704e+06
	CC07100	11044	TS-624	S. lycopersicum	1.2397e+06	444481	1.0939e+06	543570	3.61196e+07	78913.3	216935	305262	4.67039e+06	3.53921e+07	9.34106e+07	1.2517e+08	771829	17368.4	17915.7	1.10728e+07	2.57382e+07	5.61072e+07	2.54513e+08	NA	53440	495570	7.85621e+06	1.44436e+06	3.22352e+07	3.91923e+07	2.55168e+07	1.04396e+06	3.57193e+06	5.0589e+06	2.29436e+06	9.91849e+07	1.08215e+08	3.22358e+08	22755.2	1.66724e+07	6.14088e+06	749663	1.09282e+07	926778	2.20335e+06	1.11268e+08	2.0336e+09	7.05335e+08	2.48772e+06
	CC07101	11046	TS-625	S. lycopersicum	2.30544e+06	2.17009e+06	1.38123e+06	1.32407e+06	1.00624e+07	74855.9	18145.8	428576	374968	2.06894e+06	8.62726e+07	1.65041e+08	1.61725e+06	977495	51691.6	7.9776e+06	2.89074e+07	1.80848e+07	3.86032e+08	55449.5	174140	1.98399e+06	2.49236e+06	93597.3	598149	3.17653e+07	6.79745e+07	1.90255e+07	2.83028e+06	1.0618e+06	8.88002e+06	3.70342e+07	6.75865e+07	7.1472e+08	548287	6.80559e+06	1.27425e+07	110396	9.30643e+06	830378	3.71961e+06	6.34217e+07	1.98538e+09	1.0442e+09	5.58048e+06
	CC07106	11242	TS-506	S. lycopersicum	1.85105e+06	1.10081e+06	1.29272e+06	779686	1.60356e+07	94497.3	125138	232120	722376	5.41163e+06	9.3918e+07	1.0233e+08	943726	467813	26198.1	5.65879e+06	1.45568e+07	6.15463e+07	2.85007e+08	165056	259568	1.24001e+06	2.97473e+06	119009	7.18916e+06	3.1928e+07	2.34133e+07	6.8089e+06	1.5267e+06	996216	1.40323e+06	7.94327e+07	1.10317e+08	3.25149e+08	247601	1.50526e+07	1.06568e+07	244982	7.65294e+06	672625	2.76927e+06	7.9278e+07	1.71165e+09	9.46891e+08	4.29406e+06
	CC07107	11060	TS-509	S. lycopersicum	1.56846e+06	1.31819e+06	1.07086e+06	851701	5.00325e+06	7900.94	89139.8	296068	213179	833218	7.14487e+07	8.61575e+07	423230	352788	7297.29	4.08093e+06	1.14331e+07	3.63198e+07	2.16394e+08	NA	32615.4	370938	1.83269e+06	28761.8	1.82628e+06	2.15556e+07	2.35389e+07	4.27838e+06	1.60211e+06	178487	1.98644e+06	3.45547e+07	6.22927e+07	2.55476e+08	26622.9	7.06131e+06	5.47658e+06	30529.3	3.9523e+06	273614	1.98472e+06	5.09967e+07	1.41558e+09	8.09516e+08	2.3566e+06
	CC07108	10841	TS-511	S. lycopersicum	1.02843e+06	864110	933108	785096	1.03837e+07	NA	44994.1	743315	320267	668816	6.3211e+07	1.30096e+08	810424	681372	3695.57	6.25537e+06	2.36881e+07	2.07726e+07	3.63924e+08	NA	25854.3	731601	3.34651e+06	63786.1	700952	2.10131e+07	3.13145e+07	8.99166e+06	1.63156e+06	93500.3	3.62203e+06	4.31303e+07	6.90077e+07	4.90366e+08	86057.8	3.52686e+06	7.03745e+06	59872.5	4.07996e+06	405581	2.30044e+06	3.49395e+07	1.66951e+09	9.51506e+08	3.76234e+06
	CC07110	10857	TS-514	S. lycopersicum	2.02067e+06	1.14182e+06	1.39421e+06	977313	1.23042e+07	18863.9	94506.5	408325	560178	4.6033e+06	1.08658e+08	9.54578e+07	905738	384929	26401	6.81794e+06	1.47369e+07	6.68824e+07	3.20136e+08	41704.4	104479	415867	3.72792e+06	170399	6.12291e+06	2.50486e+07	1.93424e+07	7.94679e+06	1.55829e+06	555089	1.21274e+06	7.10176e+07	1.14677e+08	3.8633e+08	38489.5	7.35509e+06	9.30103e+06	93162.8	5.376e+06	466185	2.13972e+06	4.59402e+07	1.80997e+09	9.40673e+08	5.08854e+06
	CC07111	10867	TS-517	S. lycopersicum	2.39265e+06	1.54249e+06	2.38554e+06	1.45401e+06	1.45551e+07	NA	127513	710630	662276	2.41892e+06	7.50314e+07	1.28463e+08	907917	121359	NA	6.76126e+06	2.4682e+07	6.10073e+07	4.18324e+08	4984.4	69825.4	1.26964e+06	3.45965e+06	180054	4.38901e+06	3.87788e+07	3.87985e+07	4.19337e+06	2.84762e+06	977458	4.50731e+06	7.44328e+07	1.24904e+08	5.59794e+08	99410	1.38832e+07	9.46485e+06	102453	1.31785e+07	636142	4.48589e+06	8.52568e+07	2.11915e+09	1.07462e+09	3.9051e+06
	CC07112	10874	TS-594	S. lycopersicum	3.08811e+06	3.12922e+06	1.99643e+06	2.54811e+06	1.02124e+07	90428.2	239937	1.31558e+06	403132	1.12938e+06	5.25315e+07	1.39415e+08	2.17233e+06	1.19001e+06	12217.2	4.82524e+06	2.83074e+07	1.69869e+07	4.57525e+08	24939.2	271468	4.11244e+06	1.81253e+06	NA	599758	2.79968e+07	6.33361e+07	2.10758e+07	1.67305e+06	893219	6.99853e+06	4.69262e+07	8.92653e+07	7.99597e+08	974018	1.53102e+07	1.75164e+07	1.22755e+06	3.68748e+07	2.01922e+06	1.66354e+07	7.17421e+07	2.22087e+09	1.46653e+09	1.05751e+07
	CC07114	11092	TS-532	S. lycopersicum	4.44788e+06	442388	4.71674e+06	200135	8.93427e+07	594548	1.34629e+06	793315	1.16822e+07	9.648e+07	2.59718e+08	2.53113e+08	2.63949e+06	28581.5	818894	5.83353e+07	5.84112e+07	3.22218e+08	4.2653e+08	1.09081e+06	1.05329e+06	3.63593e+06	1.81814e+07	3.62097e+06	5.89326e+07	1.09104e+08	2.0958e+07	848027	1.47967e+07	1.40136e+08	370882	6.2954e+08	2.70914e+08	3.65951e+08	480953	1.59824e+07	6.05962e+06	2.46221e+06	3.68067e+07	837168	2.33238e+06	3.31112e+08	2.17811e+09	2.99501e+08	782260
	CC07115	10919	TS-534	S. lycopersicum	934010	1.01555e+06	521063	785565	5.4959e+06	NA	20756.6	335145	242677	1.73573e+06	7.96211e+07	1.04248e+08	630835	912400	26191.6	6.4122e+06	1.62241e+07	2.69977e+07	3.16103e+08	NA	20517.5	608449	780214	NA	492398	1.31603e+07	2.30393e+07	1.50665e+07	846739	204038	1.90159e+06	2.78428e+07	6.40318e+07	4.31209e+08	NA	4.02458e+06	4.85705e+06	55110.4	3.89649e+06	402542	2.53703e+06	2.08694e+07	1.53695e+09	9.89705e+08	1.91752e+06
	CC07115	10920	TS-534	S. lycopersicum	713106	1.02056e+06	434071	755833	5.84139e+06	20490.6	120782	673427	250187	1.67573e+06	1.03486e+08	1.41631e+08	857449	1.25896e+06	61646.9	8.9645e+06	2.4671e+07	2.3038e+07	3.83968e+08	NA	16170.8	835610	763230	NA	642975	1.6003e+07	2.77919e+07	1.37963e+07	1.02677e+06	276469	2.58701e+06	1.91075e+07	4.86167e+07	4.73891e+08	4260.47	5.16576e+06	4.33064e+06	NA	5.99225e+06	734446	4.50714e+06	2.53942e+07	1.51887e+09	1.1786e+09	2.52406e+06
	CC07116	10921	TS-603	S. lycopersicum	2.1593e+06	1.74096e+06	1.3917e+06	1.65483e+06	8.6981e+06	18659.5	102891	744518	316123	310030	6.7493e+07	1.02238e+08	819411	1.47044e+06	NA	6.40439e+06	2.02695e+07	3.48725e+07	3.80911e+08	NA	87015.1	800127	2.59773e+06	19406.7	622204	2.74646e+07	3.87934e+07	2.47457e+07	1.92909e+06	542395	4.23669e+06	5.21534e+07	1.01879e+08	5.53963e+08	131663	5.27884e+06	1.56618e+07	77296.4	8.37258e+06	584717	4.49533e+06	3.72956e+07	1.86234e+09	1.12526e+09	1.04408e+07
	CC07117	10922	TS-535	S. lycopersicum	2.8351e+06	813599	2.68627e+06	969917	2.67893e+07	87522.4	224748	347412	1.75167e+06	1.16666e+07	1.0818e+08	1.23795e+08	1.23842e+06	75133.8	19310.7	1.2484e+07	2.58816e+07	1.01564e+08	3.24398e+08	185282	259877	1.50642e+06	6.37842e+06	839061	1.11256e+07	5.72223e+07	2.66169e+07	2.37414e+06	4.46815e+06	5.37366e+06	1.989e+06	2.10252e+08	1.82067e+08	4.29876e+08	289711	5.89041e+06	8.43556e+06	1.61264e+06	1.25321e+07	1.19754e+06	2.30408e+06	1.13625e+08	1.97082e+09	6.57957e+08	4.417e+06
	CC07119	10926	TS-538	S. lycopersicum	3.24319e+06	1.18193e+06	2.77058e+06	926271	4.92925e+07	168431	223534	499878	3.29744e+06	1.28316e+07	1.06862e+08	1.65439e+08	1.4677e+06	160751	103830	1.34017e+07	3.08903e+07	9.15179e+07	3.88685e+08	75808.5	228881	783112	2.8674e+07	1.79304e+06	2.21928e+07	6.82203e+07	3.65133e+07	4.02983e+06	4.95957e+06	1.02209e+07	2.40985e+06	1.96175e+08	2.05215e+08	4.63475e+08	139279	6.237e+06	1.37802e+07	1.60555e+06	1.24467e+07	953029	2.20435e+06	3.11006e+08	2.30264e+09	6.23819e+08	2.92639e+06
	CC07120	10936	TS-541	S. lycopersicum	3.61465e+06	2.12306e+06	2.36448e+06	1.53806e+06	3.29619e+07	168613	24485.4	770217	1.77345e+06	3.83255e+06	7.31868e+07	2.10911e+08	1.62713e+06	1.24163e+06	124995	5.10603e+06	3.2967e+07	2.70893e+07	4.14855e+08	11977.2	75009.9	1.6632e+06	1.06363e+07	403134	6.18689e+06	3.78815e+07	5.67277e+07	3.32773e+07	1.78402e+06	1.24817e+06	3.54486e+06	5.30128e+07	9.55041e+07	6.35132e+08	348564	8.29971e+06	3.15547e+07	719982	8.31388e+06	704041	3.35217e+06	1.46283e+08	2.38265e+09	1.40683e+09	1.34608e+07
	CC07122	11108	TS-544	S. lycopersicum	1.92331e+06	831940	1.21902e+06	527335	2.51844e+07	240519	138634	294165	1.11383e+06	1.22114e+07	1.19566e+08	1.35058e+08	681497	104652	20779.5	8.82793e+06	1.9995e+07	5.60229e+07	2.82642e+08	29234.5	179228	605610	7.28427e+06	386477	1.62845e+07	3.91433e+07	3.01544e+07	2.76176e+06	2.36074e+06	4.98257e+06	1.13152e+06	9.33999e+07	1.41922e+08	3.44945e+08	116435	3.58583e+06	6.6967e+06	187519	6.33065e+06	205814	2.09922e+06	1.00753e+08	1.94581e+09	6.67606e+08	1.90981e+06
	CC07125	10945	TS-546	S. lycopersicum	2.83491e+06	606267	2.79243e+06	584500	5.45023e+07	295160	1.38145e+06	521920	1.18776e+07	5.51283e+07	1.67028e+08	1.71244e+08	1.3979e+06	22296.5	117765	4.54493e+07	5.00129e+07	1.38192e+08	2.70431e+08	262138	292572	416075	8.28035e+06	2.58074e+06	3.48143e+07	6.7885e+07	3.17784e+07	2.84672e+06	1.5337e+07	2.0757e+07	4.53737e+06	3.13879e+08	2.73292e+08	4.58426e+08	178085	1.61251e+07	7.78585e+06	1.92555e+06	2.83414e+07	1.84348e+06	3.09739e+06	2.34791e+08	2.2404e+09	3.73921e+08	1.90838e+06
	CC07128	11127	TS-554	S. lycopersicum	1.0604e+06	894491	952248	1.05194e+06	1.01284e+07	NA	NA	414862	474044	1.6227e+06	5.02733e+07	1.10764e+08	555212	445420	NA	5.71743e+06	2.39571e+07	1.48579e+07	3.40839e+08	NA	NA	605610	2.83585e+06	52369.5	2.61306e+06	1.92737e+07	3.37906e+07	6.64029e+06	1.38539e+06	137342	3.94625e+06	3.0277e+07	5.19384e+07	4.59137e+08	13042.3	4.42309e+06	4.71927e+06	49983.7	3.59542e+06	389584	1.82683e+06	4.30702e+07	1.51895e+09	9.34818e+08	3.80451e+06
	CC07129	11133	TS-555	S. lycopersicum	1.00453e+06	995435	553333	696098	1.1926e+07	38774.8	27577.6	422375	582043	2.35192e+06	5.05039e+07	1.40558e+08	911906	1.85859e+06	86189.6	4.81022e+06	2.79522e+07	1.59481e+07	3.78594e+08	NA	NA	823883	1.88648e+06	32505.2	4.4219e+06	1.85671e+07	3.73154e+07	1.98743e+07	1.13629e+06	42342.7	3.59515e+06	2.09605e+07	4.56832e+07	4.74572e+08	39491.7	5.63301e+06	7.76436e+06	319210	6.60099e+06	455243	4.19201e+06	7.25913e+07	1.5061e+09	9.28978e+08	3.68522e+06
	CC07130	11028	TS-556	S. lycopersicum	1.17891e+06	876866	980049	721380	2.0105e+07	18872.9	15500.8	280183	1.06364e+06	5.12763e+06	6.01961e+07	1.00712e+08	312708	159868	NA	5.18152e+06	1.81709e+07	1.69185e+07	1.8278e+08	NA	14522.3	585613	4.45935e+06	252617	6.40823e+06	1.74218e+07	2.36425e+07	2.95662e+06	1.15434e+06	139346	2.23842e+06	2.57182e+07	3.97364e+07	2.69361e+08	6786.69	1.09197e+07	4.79501e+06	35666.8	5.04553e+06	336236	2.10441e+06	4.89168e+07	1.70647e+09	8.57241e+08	2.37498e+06
	CC07131	11034	TS-559	S. lycopersicum	2.53607e+06	1.88097e+06	1.4438e+06	961873	4.90179e+07	580969	263881	490699	1.65643e+06	2.52637e+07	1.47545e+08	2.18884e+08	2.04501e+06	294208	133361	1.52901e+07	3.75048e+07	7.4528e+07	4.05644e+08	60125.9	111923	979695	9.62368e+06	536491	3.06736e+07	6.41323e+07	6.11423e+07	5.43618e+06	3.69929e+06	1.77288e+07	3.44075e+06	1.26668e+08	2.04211e+08	5.79323e+08	165518	9.33058e+06	2.37273e+07	204499	9.48172e+06	145358	3.22096e+06	2.19488e+08	1.94198e+09	8.90153e+08	6.66261e+06
	CC07132	11278	TS-560	S. lycopersicum	1.49083e+06	981690	900020	629396	1.10611e+07	136521	143510	166644	440578	3.71315e+06	1.26487e+08	9.17904e+07	1.18203e+06	7344.74	NA	9.54898e+06	1.50642e+07	1.15963e+08	2.27168e+08	191069	195633	362833	2.33648e+06	90037	5.41312e+06	2.68116e+07	1.58389e+07	667416	1.94669e+06	913862	977666	9.66544e+07	1.38776e+08	244000000	46401.3	9.68324e+06	1.3273e+07	29796.1	5.57347e+06	210670	1.63305e+06	3.6724e+07	1.63644e+09	6.96922e+08	6.85387e+06
	CC07133	11039	TS-562	S. lycopersicum	2.53604e+06	605835	2.33821e+06	549585	4.62734e+07	152877	296000	215525	3.11914e+06	3.59485e+07	1.44086e+08	1.69479e+08	1.05589e+06	54248	65644.2	1.88231e+07	2.8165e+07	9.51518e+07	2.80622e+08	64568.7	168702	876130	1.08441e+07	1.57565e+06	6.05145e+07	6.68044e+07	2.87087e+07	1.75996e+06	4.31077e+06	2.73433e+07	860062	2.37055e+08	1.87884e+08	3.49129e+08	91258.5	8.091e+06	9.83129e+06	826656	1.18107e+07	681047	1.29571e+06	2.24645e+08	1.88728e+09	3.74774e+08	1.81486e+06
	CC07134	11283	TS-565	S. lycopersicum	1.66115e+06	869489	977352	557034	3.94861e+06	NA	135340	210714	281746	470198	8.32935e+07	9.13918e+07	386147	419512	24231.2	1.30178e+07	2.22783e+07	6.28249e+07	2.70511e+08	118856	250623	635963	873152	15517.2	217274	2.9055e+07	2.25576e+07	6.7295e+06	4.45461e+06	578750	4.54098e+06	5.3239e+07	9.67217e+07	3.10325e+08	245099	4.85069e+06	3.34192e+06	145154	8.34452e+06	941581	3.15976e+06	1.14508e+07	1.83238e+09	8.75589e+08	840724
	CC07135	11051	TS-567	S. lycopersicum	2.37202e+06	1.06287e+06	1.96572e+06	960354	1.21014e+07	56160.3	19998.5	228964	597747	2.19029e+06	6.8163e+07	9.37057e+07	443533	16912.9	18445.2	5.81536e+06	1.81438e+07	2.86227e+07	2.52103e+08	NA	17135.1	511949	2.50047e+06	112326	5.12526e+06	1.77903e+07	2.06741e+07	1.46241e+06	1.32922e+06	199970	2.26543e+06	2.86125e+07	5.25573e+07	3.58699e+08	18928.5	8.56434e+06	7.06409e+06	164019	5.60338e+06	529742	1.78497e+06	7.11599e+07	1.76936e+09	7.96806e+08	3.72737e+06
	CC07136	11055	TS-568	S. lycopersicum	1.06273e+06	945620	826999	868963	6.41757e+06	54458.4	41900.3	373553	415377	607416	6.12557e+07	1.11972e+08	1.34023e+06	1.37687e+06	71684.5	6.01647e+06	2.31134e+07	2.84224e+07	4.17351e+08	NA	NA	877767	1.60092e+06	NA	288006	2.27616e+07	4.35576e+07	2.51867e+07	1.87051e+06	154654	5.83876e+06	3.79171e+07	7.13582e+07	5.42365e+08	49473.8	5.76235e+06	7.52042e+06	108845	8.01073e+06	531382	3.62757e+06	5.02991e+07	1.60777e+09	9.76149e+08	2.66085e+06
	CC07138	10909	TS-529	S. lycopersicum	1.04055e+06	840875	1.01362e+06	693683	6.23159e+06	14264.5	167894	256741	256386	1.08393e+06	8.52353e+07	7.56071e+07	352652	21079.3	NA	8.74504e+06	1.44312e+07	5.43987e+07	2.35535e+08	NA	58182.5	514009	1.58606e+06	37193.8	2.5274e+06	2.10391e+07	1.86091e+07	1.50807e+06	1.4284e+06	134328	1.88134e+06	6.27253e+07	1.08369e+08	3.09618e+08	30393.6	4.41273e+06	8.61799e+06	NA	5.81764e+06	420083	2.3031e+06	3.31997e+07	1.71416e+09	8.99588e+08	3.83444e+06
	CC07139	10910	TS-530	S. lycopersicum	2.85963e+06	2.00169e+06	2.06812e+06	1.25727e+06	3.53628e+06	56468.7	43599.4	365243	91642.3	1.20832e+06	1.15427e+08	8.80503e+07	696226	183541	8967.26	7.13039e+06	1.05349e+07	4.02543e+07	3.4247e+08	34277.7	57422.3	518818	1.64918e+06	5621.69	1.28532e+06	2.60468e+07	3.44261e+07	6.83041e+06	1.1157e+06	81497.7	1.96428e+06	3.8082e+07	7.27262e+07	5.31878e+08	85784	8.74345e+06	1.35485e+07	NA	6.31009e+06	294815	2.20025e+06	8.80451e+07	1.88521e+09	8.84824e+08	3.93251e+06
	CC07140	10911	TS-531	S. lycopersicum	2.78615e+06	1.61215e+06	1.98402e+06	1.30045e+06	1.79311e+07	52916	119112	273121	1.02235e+06	7.9125e+06	1.2305e+08	1.23407e+08	831616	86498.1	16071.5	9.94951e+06	1.99998e+07	1.05613e+08	3.48137e+08	171181	218923	870599	3.43181e+06	184158	9.4358e+06	3.28161e+07	2.32221e+07	2.39142e+06	2.2884e+06	438674	1.82499e+06	9.83224e+07	1.52993e+08	3.75336e+08	111084	1.28036e+07	9.35022e+06	312626	8.40385e+06	665479	3.07639e+06	6.91642e+07	2.14063e+09	1.05105e+09	5.79323e+06
	CC07142	11152	TS-1	S. lycopersicum	1.11257e+06	363878	775448	254026	1.07726e+07	39591.7	240633	337144	1.02543e+06	3.49075e+06	9.45228e+07	1.53568e+08	355088	110912	30523.8	1.90983e+07	4.06755e+07	4.62902e+07	1.95132e+08	28587.4	70576.8	433024	1.4572e+06	112257	4.68769e+06	5.90429e+07	4.78512e+07	4.77293e+06	7.71061e+06	906972	9.81164e+06	7.79586e+07	1.11371e+08	4.08155e+08	80450.7	5.67176e+06	4.33105e+06	353578	2.04457e+07	1.01304e+06	4.48391e+06	6.27499e+07	1.8941e+09	6.34413e+08	2.31164e+06
	CC07142	11153	TS-1	S. lycopersicum	1.77704e+06	673056	1.38622e+06	602286	2.78823e+07	151408	593716	521300	4.0742e+06	1.1853e+07	1.38539e+08	1.85353e+08	964683	181441	NA	2.63553e+07	5.32216e+07	8.11146e+07	2.77572e+08	41151.5	96092.5	608903	3.66641e+06	527651	9.88173e+06	6.25352e+07	4.53563e+07	6.36951e+06	9.23032e+06	4.75212e+06	7.81444e+06	1.74808e+08	2.03941e+08	4.99918e+08	75578.1	3.6026e+07	8.87063e+06	641473	2.15392e+07	1.10157e+06	5.49973e+06	8.49068e+07	1.89152e+09	6.05686e+08	2.54838e+06
	CC07149	18106	TS-441	S. pimpinellifolium	3.32793e+06	2.62805e+06	3.09805e+06	1.53302e+06	1.69464e+07	NA	44148.3	1.53326e+06	1.28348e+06	1.66648e+07	4.14192e+07	1.59362e+08	3.20479e+06	2.69891e+06	576644	3.81753e+06	3.39196e+07	6.971e+07	8.76982e+08	NA	142020	2.26674e+06	1.86848e+06	120780	9.51882e+06	1.56763e+07	5.92277e+07	3.32597e+07	1.92164e+07	1.25165e+07	2.59893e+06	1.08365e+08	1.20613e+08	1.11242e+09	42300.8	6.45758e+06	1.41065e+07	3.96317e+06	7.76146e+06	698624	5.65021e+06	8.39038e+08	1.41817e+09	1.10471e+09	5.04435e+06
	CC07207	11030	TS-188	S. lycopersicum	2.10493e+06	1.0726e+06	1.99278e+06	1.29044e+06	2.71257e+07	241042	164513	199148	1.44227e+06	1.66806e+07	1.08658e+08	9.20908e+07	1.41627e+06	13580.4	20384.6	9.94951e+06	1.46733e+07	7.02191e+07	1.99441e+08	32610.5	77421.4	415621	7.82037e+06	557968	1.52604e+07	3.4077e+07	1.83383e+07	873615	1.81092e+06	1.37341e+06	846501	8.25246e+07	7.86222e+07	1.90222e+08	61380.4	2.15608e+07	1.15183e+07	446346	7.86913e+06	678955	2.46619e+06	1.4468e+08	1.89557e+09	6.44996e+08	4.7645e+06
	CC07233	10681	TS-123	S. pimpinellifolium	3.00064e+06	2.02593e+06	1.46657e+06	1.39284e+06	3.60267e+07	527989	340529	2.51538e+06	2.6833e+06	1.18116e+07	7.58118e+07	1.96392e+08	6.5917e+06	9.25178e+06	1.17869e+06	6.06516e+06	5.30023e+07	9.4943e+07	8.64672e+08	NA	119313	1.27207e+06	6.11249e+06	391701	1.00402e+07	3.30652e+07	6.72403e+07	8.37396e+07	1.29284e+07	1.11218e+07	5.18159e+06	3.64033e+07	1.46971e+08	1.03484e+09	64633.1	1.63399e+07	5.42643e+07	3.84655e+06	3.31603e+07	624813	2.07419e+07	1.05923e+09	1.98593e+09	1.31393e+09	4.76058e+06
	CC07235	18112	TS-426	S. pimpinellifolium	3.64038e+06	863214	3.27339e+06	923261	2.59496e+07	92403	1.16445e+06	668616	1.59101e+06	5.93713e+06	1.92214e+08	1.30442e+08	1.12149e+06	28735.5	16931.1	1.9642e+07	2.19838e+07	1.6342e+08	3.44238e+08	431655	400651	394236	7.04774e+06	414114	6.65445e+06	7.3898e+07	2.32475e+07	2.05222e+06	4.55392e+06	2.26554e+06	1.33752e+06	2.24834e+08	2.68515e+08	4.24176e+08	319432	1.0219e+07	1.15787e+07	1.7588e+06	4.2511e+07	1.88567e+06	4.57397e+06	2.11176e+08	2.66328e+09	5.48302e+08	4.62938e+06
	CC07239	10701	TS-418	S. pimpinellifolium	1.88156e+06	378045	1.60312e+06	459518	2.04714e+07	290203	1.08023e+06	711870	1.11292e+06	1.09214e+07	1.43069e+08	1.07591e+08	918304	34207.6	261507	1.0959e+07	1.38114e+07	9.40901e+07	2.46589e+08	305682	309639	290684	4.57403e+06	275537	1.16351e+07	4.32711e+07	1.77263e+07	1.70518e+06	3.42168e+06	1.05582e+07	158916	1.1119e+08	1.42104e+08	2.62815e+08	162291	6.36213e+06	1.46664e+07	1.63729e+06	2.65412e+07	419137	4.0142e+06	4.50279e+08	1.82714e+09	3.0162e+08	1.55065e+06
	CC07240	10705	TS-420	S. pimpinellifolium	5.76569e+06	1.9505e+06	9.4909e+06	3.65441e+06	4.30965e+07	1.0681e+06	2.94716e+06	4.90736e+06	4.42242e+06	2.0127e+07	1.34075e+08	2.77603e+08	1.14536e+07	1.35954e+06	2.4909e+06	2.3166e+07	9.58267e+07	1.85581e+08	9.47908e+08	NA	329445	2.35313e+06	6.12839e+06	548343	1.12059e+07	6.33951e+07	7.41288e+07	1.81107e+07	6.20169e+06	2.14695e+07	1.20471e+07	1.30191e+08	2.77878e+08	1.24879e+09	383927	1.85125e+07	3.30176e+07	1.90478e+07	1.37887e+08	2.09052e+06	2.72035e+07	9.01285e+08	2.49135e+09	1.16933e+09	7.90679e+06
	CC07241	10706	TS-421	S. pimpinellifolium	1.76987e+06	975566	1.36266e+06	988197	3.10769e+07	147197	961760	1.14862e+06	4.42533e+06	2.49519e+07	1.01201e+08	1.09588e+08	1.80795e+06	504720	3.33066e+06	1.27452e+07	4.57562e+07	2.35882e+08	5.76298e+08	101344	741809	1.12484e+06	3.79731e+06	480368	1.53709e+07	3.72737e+07	3.3069e+07	7.99842e+06	4.14407e+07	2.6741e+07	1.63026e+06	5.75775e+07	2.59361e+08	6.99315e+08	236051	6.35415e+06	2.57671e+07	2.5791e+06	1.52114e+07	233169	5.04272e+06	7.12098e+08	1.22841e+09	5.58986e+08	6.96532e+06
	CC07242	10707	TS-422	S. pimpinellifolium	4.22934e+06	1.43839e+06	1.06567e+07	2.35278e+06	2.77045e+07	32846.1	291611	599730	3.59822e+06	3.04695e+07	4.03521e+07	1.21243e+08	1.31217e+06	234518	4.2799e+06	9.18563e+06	4.99206e+07	9.72768e+07	5.17413e+08	NA	80221.7	728179	3.72792e+06	485798	2.26145e+07	2.35512e+07	2.51496e+07	3.81181e+06	5.08283e+07	6.74322e+07	1.72644e+06	6.05336e+07	1.36001e+08	4.82857e+08	NA	1.02452e+07	2.6317e+07	4.23312e+07	1.96226e+07	1.00533e+06	5.75948e+06	1.82808e+09	1.38354e+09	6.84515e+08	2.03e+06
	CC07243	18111	TS-423	S. pimpinellifolium	3.18692e+06	624597	4.03089e+06	660623	5.17527e+07	312576	799987	529581	4.50438e+06	1.94074e+07	2.76172e+08	1.45406e+08	2.02312e+06	165963	433022	4.30529e+07	3.34709e+07	2.07892e+08	4.34292e+08	2.27095e+06	1.40969e+06	1.59899e+06	9.06113e+06	952471	1.55461e+07	9.38086e+07	2.36302e+07	3.34072e+06	1.03427e+07	1.71658e+07	585721	5.48887e+08	2.49851e+08	4.23516e+08	486183	1.99535e+07	1.08018e+07	1.93113e+06	2.1859e+07	1.731e+06	3.68492e+06	2.76468e+08	2.39541e+09	4.75366e+08	6.89368e+06
	CC07244	10713	TS-440	S. pimpinellifolium	3.24285e+06	961610	3.1535e+06	1.3967e+06	5.06018e+07	113591	584179	1.02704e+06	5.39509e+06	2.63872e+07	1.58358e+08	1.7424e+08	1.86764e+06	809068	2.36244e+06	1.90519e+07	4.51935e+07	8.19575e+07	5.20795e+08	NA	NA	517158	1.15887e+07	1.70875e+06	1.188e+07	4.16788e+07	4.55264e+07	8.48645e+06	7.28613e+06	1.13739e+07	4.79637e+06	5.11803e+07	1.36001e+08	5.93267e+08	18950.3	2.2973e+07	1.08068e+07	4.6764e+06	3.31391e+07	1.6581e+06	6.30621e+06	4.50279e+08	2.34328e+09	8.50999e+08	4.45311e+06
	CC07247	10772	TS-303	S. lycopersicum var cerasiforme	5.83371e+06	580794	7.62961e+06	288913	9.2975e+07	982880	2.79715e+06	939343	1.92424e+07	1.1313e+08	3.38751e+08	2.35462e+08	4.37485e+06	291450	9.8391e+06	1.00292e+08	4.63985e+07	4.17113e+08	6.51417e+08	553193	891438	682312	1.72933e+07	9.06612e+06	1.17808e+08	1.51294e+08	3.05779e+07	5.63515e+06	1.26389e+08	6.08144e+08	NA	8.84675e+08	5.26484e+08	6.78485e+08	374773	2.91572e+07	1.67726e+07	1.11611e+07	5.33804e+07	2.28327e+06	4.5141e+06	1.24522e+09	2.65155e+09	4.95091e+08	2.93509e+06
	CC07248	10898	TS-264	S. lycopersicum	1.80119e+06	1.15202e+06	1.18123e+06	1.06781e+06	2.01789e+07	152627	146062	313775	1.89916e+06	8.11317e+06	9.74344e+07	1.12547e+08	1.43047e+06	140377	101610	1.01678e+07	2.47896e+07	9.41469e+07	3.16759e+08	316451	414838	1.29145e+06	4.0773e+06	318478	7.52498e+06	3.15851e+07	2.19407e+07	4.21629e+06	2.78441e+06	1.70824e+06	2.15206e+06	9.43895e+07	1.5762e+08	3.3791e+08	206284	6.15092e+06	1.68964e+07	333258	6.75326e+06	616485	2.6993e+06	7.68231e+07	1.84095e+09	9.33961e+08	1.04119e+07
	CC07249	11068	TS-278	S. lycopersicum	756414	858544	593822	636668	1.39954e+07	48087.2	60734.8	715063	484776	2.06152e+06	7.59721e+07	1.03741e+08	864866	679232	21809.2	3.52785e+06	1.25127e+07	2.19673e+07	2.72709e+08	NA	36988.4	605460	3.37175e+06	48541	2.69749e+06	1.28616e+07	2.15876e+07	7.28156e+06	428391	66661.2	1.02304e+06	1.7234e+07	3.81434e+07	2.86079e+08	36912.5	1.62517e+07	5.87692e+06	11196	3.04262e+06	208666	2.17073e+06	4.77667e+07	1.2769e+09	9.05035e+08	5.52302e+06
	CC07249	11069	TS-278	S. lycopersicum	1.59102e+06	817420	1.39421e+06	781805	1.59499e+07	88132.8	62350.5	181655	483393	3.6938e+06	8.86647e+07	1.12567e+08	918304	104124	26960.6	6.35084e+06	1.5316e+07	3.63301e+07	2.41133e+08	NA	NA	243914	6.17468e+06	103391	5.11425e+06	2.99624e+07	2.89221e+07	3.30304e+06	1.66669e+06	558331	1.3602e+06	4.57023e+07	5.97751e+07	2.74646e+08	NA	1.14145e+07	8.96993e+06	368707	5.7902e+06	583540	1.41009e+06	1.07767e+08	1.85344e+09	7.92607e+08	3.11865e+06
	CC07250	11149	TS-171	S. lycopersicum	1.60311e+06	982339	1.27996e+06	920078	2.9829e+07	308476	119408	335861	1.75311e+06	1.32836e+07	9.80339e+07	1.22789e+08	1.49288e+06	151368	14136.3	7.99458e+06	2.19703e+07	3.72183e+07	3.14117e+08	36487.7	111654	841011	7.48214e+06	457606	1.26131e+07	3.12064e+07	3.2054e+07	4.42078e+06	1.41994e+06	1.00714e+06	2.06537e+06	7.5863e+07	1.02437e+08	4.3297e+08	75223.5	3.81892e+07	9.34326e+06	127916	5.12849e+06	281788	1.88626e+06	7.66329e+07	1.71495e+09	6.41931e+08	5.59371e+06
	CC07251	11023	TS-130	S. lycopersicum	1.01444e+06	1.09529e+06	388465	537306	7.27301e+06	149204	12744.9	184911	252251	1.98142e+06	5.72086e+07	7.91298e+07	558403	512021	12572	3.82072e+06	1.22159e+07	1.55209e+07	1.94755e+08	NA	NA	258273	1.25181e+06	41258.8	3.79411e+06	9.86947e+06	1.38985e+07	4.64853e+06	616704	125885	1.03094e+06	1.4336e+07	2.82227e+07	1.88153e+08	5694.43	4.27339e+06	7.96451e+06	14032.8	3.99224e+06	150625	2.31375e+06	4.47109e+07	1.17614e+09	8.73331e+08	3.44613e+06
	CC07252	11078	TS-277	S. lycopersicum	948995	653712	867890	752516	1.33379e+07	27392.8	12576.6	721672	580656	1.8367e+06	6.10603e+07	1.21327e+08	810721	170465	37095.2	6.4234e+06	2.48692e+07	1.6251e+07	2.90217e+08	NA	NA	674299	4.23119e+06	88337.9	1.93284e+06	2.18208e+07	4.1916e+07	4.03311e+06	1.78323e+06	153120	4.10987e+06	2.17162e+07	3.18786e+07	3.82633e+08	402.218	5.53439e+06	9.30103e+06	193073	4.29527e+06	419109	1.60836e+06	1.02236e+08	1.71577e+09	8.82848e+08	5.23774e+06
	CC07253	11120	TS-186	S. lycopersicum	1.42756e+06	1.0027e+06	870611	507579	1.75774e+07	304651	198832	167657	1.85696e+06	1.36558e+07	1.1735e+08	1.26504e+08	711832	166347	47251.2	1.34907e+07	2.67762e+07	6.59111e+07	2.33245e+08	29444.4	85169.4	451693	2.39803e+06	281591	9.52559e+06	4.11456e+07	3.36376e+07	7.32493e+06	3.77976e+06	1.52856e+06	2.89937e+06	9.46014e+07	1.38286e+08	3.92199e+08	75950.2	1.08861e+07	7.34058e+06	237369	1.02232e+07	847772	3.8169e+06	8.84308e+07	1.83238e+09	8.1186e+08	3.45142e+06
	CC07254	11103	TS-210	S. lycopersicum	1.79177e+06	627728	1.52349e+06	667274	2.2948e+07	185453	278479	113875	2.39696e+06	2.30282e+07	1.30819e+08	6.56627e+07	683742	NA	42838.9	1.94991e+07	1.30574e+07	1.08766e+08	1.85173e+08	139727	222122	489078	3.33241e+06	485816	1.6275e+07	3.87528e+07	1.4332e+07	669587	3.89778e+06	1.18405e+07	782123	2.60432e+08	1.89603e+08	1.99816e+08	91258.5	7.35209e+06	7.66864e+06	448270	7.41748e+06	1.17422e+06	1.64984e+06	1.18178e+08	1.68926e+09	4.0439e+08	857575
	CC07255	11101	TS-239	S. lycopersicum	1.49058e+06	933295	1.20156e+06	696107	1.3404e+07	591177	17314.2	145177	590117	3.0744e+06	1.02474e+08	1.03741e+08	1.50246e+06	27305.3	NA	1.03996e+07	1.77051e+07	7.03132e+07	2.40289e+08	27675.8	115630	651075	1.83553e+06	35267.2	2.77375e+06	3.74304e+07	2.83057e+07	2.29945e+06	2.80745e+06	7.06057e+06	2.55722e+06	8.75163e+07	1.40733e+08	3.72499e+08	138852	1.32969e+07	5.3144e+07	149926	1.1086e+07	810277	2.58819e+06	8.29569e+07	1.97658e+09	1.05618e+09	3.46468e+07
	CC07256	11102	TS-121	S. lycopersicum	1.18303e+06	851855	739066	473574	1.26279e+07	269959	79461.3	153687	513303	3.6615e+06	9.96029e+07	9.46277e+07	1.42656e+06	6903.53	NA	8.81308e+06	1.4396e+07	7.9269e+07	2.20885e+08	63249.4	239046	545497	1.99315e+06	29816.3	3.14162e+06	3.13521e+07	2.47899e+07	1.6389e+06	2.22772e+06	2.0539e+06	2.04053e+06	8.99802e+07	1.58179e+08	3.39049e+08	145563	8.36887e+06	1.75198e+07	25529.3	7.13074e+06	459988	3.07322e+06	5.99926e+07	1.65845e+09	8.01671e+08	1.38342e+07
	CC07257	10883	TS-4	S. lycopersicum	2.86991e+06	1.08123e+06	2.0835e+06	905270	1.71022e+07	73631.5	285176	247153	1.22169e+06	6.11624e+06	9.97647e+07	8.40101e+07	1.15656e+06	63970.1	13906.9	9.78771e+06	1.57337e+07	9.1274e+07	2.36183e+08	150436	203866	580787	4.68174e+06	282846	6.52128e+06	4.18194e+07	2.10275e+07	2.70746e+06	3.65915e+06	1.28558e+06	1.57189e+06	1.40277e+08	1.54505e+08	2.66263e+08	117155	1.5347e+07	1.00002e+07	605656	1.19928e+07	647717	3.5783e+06	8.91616e+07	1.87527e+09	6.10776e+08	4.87685e+06
	CC07258	10805	TS-185	S. lycopersicum	1.6119e+06	702748	990481	429638	1.3646e+06	4218.98	NA	NA	49313.5	432352	6.6668e+07	3.5572e+07	474842	56614.8	NA	7.0729e+06	7.02846e+06	6.04114e+07	1.5042e+08	19600.6	71608.6	88956	293260	NA	94832.9	1.58788e+07	1.03038e+07	3.09876e+06	2.44219e+06	635616	1.73624e+06	6.1681e+07	1.07432e+08	2.25931e+08	63131.6	7.00969e+06	8.27073e+06	3.99306e+06	4.35733e+06	536986	1.34635e+06	1.97268e+07	1.60548e+09	6.89308e+08	2.14627e+06
	CC07260	10992	TS-184	S. lycopersicum	2.12746e+06	239127	2.07412e+06	166032	5.71775e+07	173213	402125	201710	7.27244e+06	1.86725e+08	1.65681e+08	1.45116e+08	1.26606e+06	7578.62	785216	2.5464e+07	2.04204e+07	1.67398e+08	2.74946e+08	165864	137634	401097	1.31435e+07	2.68006e+06	1.57153e+08	6.68604e+07	2.01173e+07	924690	2.95207e+07	1.78183e+08	NA	4.02869e+08	2.12791e+08	2.6181e+08	24640.1	1.014e+07	4.0108e+06	2.76946e+06	5.64503e+06	734047	410205	3.03679e+08	1.66297e+09	2.01582e+08	1.13702e+06
	CC07265	10915	TS-10	S. lycopersicum	2.23227e+06	1.05645e+06	1.79811e+06	730008	1.71367e+07	241977	187898	213095	630709	6.28083e+06	1.96899e+08	1.15275e+08	786131	124169	36813.1	9.93654e+06	1.17467e+07	6.20898e+07	2.56039e+08	115652	138894	562348	3.78871e+06	237796	5.54272e+06	3.20816e+07	1.80588e+07	2.37845e+06	1.46769e+06	542081	750342	7.18872e+07	8.50885e+07	2.70993e+08	46039.2	1.59687e+07	1.09919e+07	93511.2	7.17645e+06	659503	1.87776e+06	8.70821e+07	1.81918e+09	8.27199e+08	4.32365e+06
	CC07266	11118	TS-263	S. lycopersicum	2.04097e+06	937889	1.72352e+06	781805	2.71694e+07	136521	114612	209770	1.22181e+06	1.02625e+07	1.08781e+08	1.243e+08	1.05579e+06	29801.3	NA	1.0698e+07	2.21605e+07	8.35371e+07	2.90648e+08	14834.9	89016.7	502431	5.79752e+06	427376	1.66816e+07	5.78547e+07	3.06785e+07	1.64885e+06	4.21648e+06	2.606e+06	2.72105e+06	2.07996e+08	2.16094e+08	3.70751e+08	46101.4	7.83332e+06	1.31071e+07	325695	9.05562e+06	647717	2.31941e+06	9.51395e+07	2.18636e+09	8.1186e+08	6.02478e+06
	CC07267	10949	TS-237	S. lycopersicum	4.09896e+06	1.10938e+06	3.10448e+06	708034	5.91983e+07	102369	127022	515451	3.60843e+06	3.0268e+07	1.15865e+08	2.04503e+08	1.58632e+06	188449	27185.9	1.20357e+07	3.31643e+07	9.06201e+07	4.03584e+08	84740.5	101600	1.04453e+06	3.42045e+07	2.06186e+06	5.28571e+07	8.09351e+07	5.05746e+07	4.83901e+06	7.17285e+06	4.0809e+07	2.08924e+06	2.62193e+08	2.30423e+08	5.11821e+08	170529	9.07407e+06	1.10919e+07	2.05446e+06	1.20927e+07	1.26205e+06	1.50151e+06	3.25793e+08	2.55984e+09	4.6646e+08	2.79694e+06
	CC07268	11072	TS-212	S. lycopersicum	2.22667e+06	615432	1.81474e+06	766465	1.68836e+07	119534	253600	112510	1.36019e+06	1.65763e+07	1.29235e+08	7.76942e+07	407502	NA	4287.75	1.42925e+07	1.28063e+07	1.05691e+08	1.98618e+08	47404.8	158065	563893	2.28039e+06	250117	1.04282e+07	4.12621e+07	1.59754e+07	1.46519e+06	4.56823e+06	2.04651e+06	1.37614e+06	1.89274e+08	1.715e+08	2.59491e+08	84677.6	1.13858e+07	6.33526e+06	591385	1.46017e+07	1.59191e+06	2.58479e+06	1.02708e+08	1.84753e+09	4.66184e+08	949644
	CC07269	11017	TS-743	S. lycopersicum	1.42161e+06	319751	1.55151e+06	586255	2.97546e+07	136226	796962	393622	3.18695e+06	9.77359e+06	1.29491e+08	1.17049e+08	557390	7323.09	17183.2	2.05335e+07	3.04043e+07	7.96353e+07	1.93748e+08	50981.7	100027	233859	6.21351e+06	1.04167e+06	1.31379e+07	5.26018e+07	1.82487e+07	1.20696e+06	4.92083e+06	7.17833e+06	1.47078e+06	2.0751e+08	1.74513e+08	2.40069e+08	15748.5	7.96009e+06	6.84647e+06	3.8839e+06	1.80427e+07	911049	2.45746e+06	1.36592e+08	1.87149e+09	4.03023e+08	1.57557e+06
	CC07270	11016	TS-741	S. lycopersicum	1.893e+06	1.03708e+06	1.88782e+06	1.21913e+06	9.80106e+06	22165.7	94400	48285.1	277174	2.07943e+06	1.07737e+08	6.68753e+07	130012	NA	25885	1.01592e+07	1.16555e+07	3.5761e+07	1.16734e+08	NA	NA	NA	2.812e+06	132269	5.2426e+06	2.38689e+07	1.12473e+07	462244	1.94034e+06	803792	806708	4.75021e+07	5.80451e+07	1.13171e+08	NA	1.25997e+07	4.998e+06	336054	8.65975e+06	848408	2.65181e+06	1.14367e+08	2.08064e+09	8.54553e+08	1.34398e+06
	CC07271	10856	TS-49	S. lycopersicum	2.71697e+06	492757	2.2495e+06	448184	3.62715e+07	222911	965616	269758	2.73768e+06	2.24861e+07	1.49944e+08	1.11103e+08	1.58095e+06	8049.28	12535.6	2.30256e+07	1.95005e+07	1.74424e+08	2.09791e+08	177246	160534	299291	7.96288e+06	1.60863e+06	2.456e+07	5.93056e+07	1.49457e+07	1.00067e+06	3.91864e+06	2.095e+07	237839	3.2291e+08	2.11745e+08	2.32339e+08	19235.8	1.25137e+07	8.84554e+06	544442	1.56578e+07	494456	2.06406e+06	1.18402e+08	2.00664e+09	3.85596e+08	2.76388e+06
	CC07272	10629	TS-714	S. arcanum	5.31429e+06	3.03942e+06	5.57225e+06	4.04905e+06	9.78409e+06	335843	427289	694355	1.53054e+06	1.61718e+07	1.86995e+08	2.67845e+08	2.77235e+06	2.51052e+06	4.24854e+06	6.20116e+07	9.7208e+07	2.13053e+08	7.86106e+08	88355	616977	2.87524e+06	475193	61375	4.48331e+06	3.16461e+07	7.24328e+07	6.72443e+07	5.65804e+06	4.27547e+06	2.35152e+07	6.21329e+07	1.98167e+08	1.37909e+09	1.17822e+06	5.49484e+06	8.47896e+06	2.68635e+06	2.12779e+07	925931	9.19223e+06	4.96521e+08	2.75203e+09	1.74706e+09	7.2961e+06
	CC07273	10783	TS-740	S. lycopersicum	5.34267e+06	1.06766e+06	1.64094e+07	1.17604e+06	4.50654e+07	444870	1.85322e+06	631283	6.21112e+06	4.62536e+07	1.89706e+08	1.19613e+08	2.11691e+06	128768	393729	4.19865e+07	3.74927e+07	2.2202e+08	4.14767e+08	384246	270264	306672	9.74477e+06	2.23059e+06	3.97733e+07	7.96526e+07	1.75486e+07	2.64682e+06	1.00361e+07	6.13436e+07	453453	5.67451e+08	2.92392e+08	4.34023e+08	100586	3.45608e+07	9.19614e+06	2.94286e+06	6.25601e+07	4.28035e+06	5.18068e+06	2.25651e+08	2.74596e+09	5.98442e+08	4.37566e+06
	CC07274	11074	TS-143	S. lycopersicum	1.73235e+06	1.0571e+06	1.4015e+06	962324	1.54005e+07	20514.1	139975	283491	747110	2.89572e+06	1.13126e+08	1.355e+08	309203	13205.1	20499.4	9.15111e+06	2.1592e+07	4.25509e+07	2.01026e+08	59803.4	71761.2	616367	3.09971e+06	106260	5.7007e+06	2.91724e+07	2.73995e+07	938225	2.74543e+06	289010	2.82916e+06	4.09712e+07	6.89257e+07	2.48453e+08	41603	4.63355e+06	4.84387e+06	105747	8.06581e+06	466597	3.09192e+06	8.39532e+07	1.71605e+09	8.30448e+08	2.34488e+06
	CC07275	10628	TS-713	S. arcanum	1.05132e+07	1.81547e+06	1.30853e+07	3.25307e+06	1.72322e+07	369984	750674	330927	3.27135e+06	2.28171e+07	2.76018e+08	2.41744e+08	2.5386e+06	1.63295e+07	7.32135e+06	1.20244e+08	6.46926e+07	2.86087e+08	9.15193e+08	584897	1.06585e+06	4.32273e+06	1.80121e+06	207491	4.32522e+06	7.59017e+07	5.29958e+07	4.54768e+08	1.59771e+07	4.39318e+06	1.02456e+07	1.90295e+08	3.63533e+08	1.37578e+09	1.40478e+06	4.74338e+06	6.15324e+06	1.0023e+06	2.6498e+07	3.5541e+06	2.97632e+06	3.02616e+08	3.17947e+09	9.28124e+08	1.75709e+06
	CC07276	11145	TS-8	S. lycopersicum	2.65327e+06	663541	3.18427e+06	639843	2.6833e+07	87772.5	363696	238512	4.42284e+06	5.27502e+07	1.14229e+08	1.12297e+08	838869	NA	7219.15	2.05298e+07	2.784e+07	1.79558e+08	2.90614e+08	168165	257107	1.49621e+06	3.65066e+06	982668	3.09143e+07	4.8967e+07	1.24235e+07	586507	4.85037e+06	2.30899e+07	500933	3.47577e+08	2.08221e+08	3.08146e+08	103504	6.01677e+06	4.08408e+06	1.73227e+06	1.32901e+07	921662	1.75883e+06	1.25529e+08	1.99365e+09	4.50386e+08	1.20098e+06
	CC07277	11073	TS-204	S. lycopersicum	2.1525e+06	1.60455e+06	1.32126e+06	1.13528e+06	1.1919e+07	122649	76414.7	419174	461887	2.93914e+06	1.05005e+08	1.91829e+08	1.07575e+06	261502	28519.5	9.90282e+06	2.64825e+07	4.75516e+07	3.90289e+08	95332.1	274758	1.51815e+06	1.8259e+06	55839.4	1.89789e+06	3.69843e+07	4.83299e+07	5.91214e+06	2.77357e+06	324377	4.5365e+06	6.30887e+07	1.09348e+08	5.36974e+08	506329	8.84107e+06	1.07627e+07	515271	1.62474e+07	1.00622e+06	7.00505e+06	7.07461e+07	2.12438e+09	1.29872e+09	4.18806e+06
	CC07278	11144	TS-151	S. lycopersicum	2.19402e+06	615115	1.47386e+06	432206	2.3586e+07	442813	295542	282566	1.68491e+06	4.60022e+06	1.43214e+08	1.27594e+08	1.25972e+06	172101	NA	2.65392e+07	3.20261e+07	1.31356e+08	2.20555e+08	77938.7	180761	377816	3.63609e+06	115193	5.14188e+06	7.09801e+07	3.40138e+07	7.78836e+06	7.30078e+06	5.30457e+06	3.64456e+06	2.20107e+08	2.38033e+08	4.1415e+08	177367	1.01435e+07	1.46671e+07	452764	1.2447e+07	1.18589e+06	2.22542e+06	8.20601e+07	2.07166e+09	6.32318e+08	9.14434e+06
	CC07279	11001	TS-242	S. lycopersicum	480047	425380	343756	345736	2.63608e+06	16945.3	62581.5	150670	53644.2	1.35277e+06	7.45392e+07	6.37881e+07	270663	404746	17913.5	4.69926e+06	6.16444e+06	2.78579e+07	2.00568e+08	NA	NA	83402.8	765490	NA	251543	9.54329e+06	8.74494e+06	4.3572e+06	340405	NA	399714	2.072e+07	3.86977e+07	2.05183e+08	NA	4.1945e+06	3.16652e+06	126438	2.9468e+06	264262	1.3058e+06	2.21753e+07	1.22159e+09	6.3109e+08	814258
	CC07281	10649	TS-716	S. huaylasense	3.92221e+06	1.66775e+06	4.07286e+06	1.78503e+06	714452	185820	141165	111777	156155	631372	9.51921e+07	7.71745e+07	1.32597e+06	13792.7	61970.1	3.14424e+07	3.55201e+07	7.89639e+07	3.07834e+08	915805	2.28077e+06	2.8234e+06	412220	295342	90107.8	2.25562e+07	1.18655e+07	4.45822e+06	6.76532e+06	1.87684e+06	3.89957e+06	7.93248e+07	1.32381e+08	4.9716e+08	1.62649e+06	1.18e+07	1.91702e+07	2.47019e+06	4.84096e+07	1.55034e+06	1.19871e+07	1.02619e+08	3.21167e+09	1.01055e+09	2.66436e+07
	CC07284	11019	TS-6	S. lycopersicum	1.84555e+06	560290	1.19893e+06	522213	1.45297e+07	153945	335909	132329	702971	5.4904e+06	1.86879e+08	9.6394e+07	530187	69959.3	31168.1	2.03442e+07	1.79664e+07	1.31408e+08	1.69773e+08	133729	93004.9	137029	2.99904e+06	132718	6.63948e+06	3.80103e+07	1.7854e+07	1.76956e+06	4.15764e+06	1.76168e+06	1.40696e+06	1.28537e+08	1.4535e+08	1.57283e+08	6050.62	7.26559e+06	1.0468e+07	221511	6.14993e+06	525597	1.36894e+06	1.30076e+08	1.59684e+09	5.24546e+08	3.26768e+06
	CC07286	10917	TS-163	S. lycopersicum	2.37373e+06	1.36596e+06	1.58125e+06	927076	1.20933e+07	45740.3	80388.6	120370	434361	1.53272e+06	1.04929e+08	7.5226e+07	720922	20435.5	NA	6.78544e+06	1.06818e+07	6.97984e+07	2.14548e+08	121517	205775	418724	3.70761e+06	83485.4	2.20006e+06	3.08787e+07	1.70069e+07	1.70499e+06	1.50372e+06	344816	966774	9.64941e+07	1.25003e+08	2.40331e+08	109436	9.19505e+06	1.13777e+07	79087.1	4.6041e+06	851145	1.80075e+06	4.97035e+07	1.92317e+09	7.56522e+08	3.43083e+06
	CC7184	11313	NA	S. lycopersicum	4.52792e+06	753539	3.05693e+06	333638	5.5998e+07	162188	462277	80103	1.09101e+07	7.3813e+07	1.83393e+08	8.31508e+07	982542	NA	4466.53	4.12697e+07	2.0585e+07	2.39562e+08	1.79187e+08	437832	266782	265765	5.89044e+06	1.39437e+06	3.99501e+07	8.03871e+07	1.21659e+07	496005	1.02145e+07	1.21064e+07	582084	4.34325e+08	2.1869e+08	1.94965e+08	108007	6.954e+06	6.07947e+06	1.65343e+06	1.78841e+07	2.00139e+06	1.77568e+06	7.12354e+07	2.34249e+09	4.45598e+08	1.02251e+06
	CC7190	11319	NA	S. lycopersicum	1.77916e+06	578959	1.08531e+06	437909	6.29191e+06	14911.6	95496.4	33527.1	162600	965563	8.12893e+07	6.82419e+07	239833	7483.02	NA	7.18347e+06	8.28094e+06	8.04756e+07	1.3588e+08	38875.6	49119.5	155872	1.6848e+06	44128.3	2.10103e+06	2.57285e+07	1.395e+07	829344	1.90552e+06	532416	877510	1.07863e+08	1.2072e+08	1.55244e+08	41291.3	4.60897e+06	4.62691e+06	33143.5	3.27727e+06	658229	1.0283e+06	2.03962e+07	1.47624e+09	4.61584e+08	1.60641e+06
	CC7191	11320	NA	S. lycopersicum	3.15881e+06	360633	1.9255e+06	405822	2.62708e+07	118060	349797	25473.2	4.54777e+06	3.37561e+07	2.15467e+08	1.05511e+08	186752	NA	434772	4.71681e+07	2.85413e+07	1.22139e+08	1.58414e+08	99618.6	19535	NA	3.86238e+06	888654	2.05878e+07	5.9977e+07	1.81605e+07	1.0764e+06	1.03242e+07	1.62199e+07	1.81005e+06	2.26258e+08	2.0019e+08	2.42634e+08	30955.1	1.79958e+07	3.96076e+06	4.19029e+06	7.10068e+06	1.50416e+06	286229	3.57959e+08	1.9955e+09	2.18663e+08	392155
	CC7193	11322	NA	S. lycopersicum	708818	523167	521789	480565	2.17774e+06	69874.3	68842.1	52228.9	154877	843348	1.13067e+08	8.48818e+07	348527	179633	20479.2	9.90334e+06	1.17673e+07	3.65773e+07	2.48649e+08	48366.7	107958	397670	163064	NA	82738.2	1.14465e+07	9.51545e+06	6.54584e+06	1.08174e+06	153836	1.15378e+06	3.16147e+07	7.15449e+07	3.19067e+08	63947.3	3.85738e+06	4.64719e+06	572455	3.57973e+06	121987	1.77419e+06	1.37581e+07	1.38074e+09	7.63985e+08	1.33997e+06
	CC7196	11325	NA	S. lycopersicum	1.94875e+06	2.0087e+06	785052	809178	4.20328e+06	128712	4277.63	187935	205455	2.7264e+06	7.55966e+07	1.83189e+08	544430	13809.6	86591.7	7.25459e+06	2.73514e+07	2.38809e+07	1.95106e+08	NA	33956.6	495194	1.44623e+06	110691	652629	5.97948e+07	1.57695e+08	917285	4.45871e+06	2.03169e+06	1.91633e+07	6.53455e+07	1.17987e+08	3.67682e+08	350517	6.68645e+06	1.37311e+07	194166	5.41009e+06	535331	3.18304e+06	8.52024e+07	1.52151e+09	1.19776e+09	5.81278e+06
	CC7198	11327	NA	S. lycopersicum	1.4867e+06	5.07701e+06	368949	1.50764e+06	7.10561e+07	1.79918e+06	18013.7	2.10045e+06	6.81896e+06	944154	8.46414e+07	4.62429e+08	4.37014e+06	1.28512e+06	NA	7.7286e+06	1.34071e+08	3.50357e+07	6.02094e+08	NA	NA	1.6639e+06	1.38177e+07	1.18827e+06	992775	4.85012e+07	3.00959e+08	4.88219e+07	6.3453e+06	835351	7.64215e+07	6.5477e+07	1.36576e+08	1.38184e+09	123025	3.27912e+07	2.78433e+07	161147	1.97032e+07	1.17284e+06	1.95402e+07	5.69353e+07	1.58366e+09	2.69966e+09	2.00827e+07
	CC7199	11328	NA	S. lycopersicum	2.2784e+06	1.76874e+06	1.45891e+06	994013	2.47323e+07	907250	83509.2	355794	908449	3.98821e+06	1.61163e+08	3.0238e+08	2.4646e+06	42119.2	NA	9.88449e+06	3.8159e+07	8.0513e+07	3.16103e+08	NA	22053	602784	4.74505e+06	260637	6.87906e+06	1.15811e+08	1.45956e+08	1.91156e+06	6.0934e+06	1.7179e+07	1.34958e+07	2.22518e+08	2.98023e+08	5.8612e+08	94690.8	1.73703e+07	2.35717e+07	226526	2.4922e+07	1.28423e+06	4.31699e+06	4.62583e+07	2.36193e+09	1.42156e+09	2.58959e+07
	CC7200	11329	NA	S. lycopersicum	2.5204e+06	1.03505e+06	1.95044e+06	654744	4.16461e+07	326569	354840	216311	2.38282e+06	3.33684e+07	1.47288e+08	1.5241e+08	1.82127e+06	21169.6	83406.2	1.80991e+07	2.64777e+07	1.36788e+08	3.47283e+08	197098	333652	1.36744e+06	5.89488e+06	893442	3.71156e+07	6.2167e+07	2.75025e+07	1.22947e+06	3.98892e+06	1.66064e+07	1.32278e+06	2.41528e+08	2.71028e+08	4.32365e+08	288962	6.41518e+06	1.20147e+07	1.37191e+06	9.64591e+06	988014	2.24778e+06	1.66158e+08	1.98899e+09	6.18161e+08	3.93871e+06
	CC7201	11331	NA	S. lycopersicum	569371	752192	NA	60968.1	9.81748e+06	1.18578e+06	538469	849114	792587	4.96313e+07	1.08047e+08	2.05111e+08	1.50578e+06	42110.4	2.42269e+06	8.90226e+06	3.6056e+07	7.24915e+07	2.48044e+08	7800.43	342590	721598	1.38733e+06	53113.3	3.58129e+07	3.16607e+07	6.40548e+07	1.14795e+06	8.26485e+07	7.43509e+07	2.17153e+06	1.58102e+08	1.6532e+08	3.21217e+08	407379	3.91619e+06	3.30346e+07	2.88052e+06	8.38446e+06	78608.4	6.33502e+06	1.16634e+09	7.26945e+08	5.92351e+08	5.23131e+06
	CC7202	11332	NA	S. lycopersicum	1.85726e+06	2.41398e+06	154599	1.37697e+06	2.74245e+07	495714	NA	1.0485e+06	1.25231e+06	4.13161e+06	2.46138e+07	1.87877e+08	3.91399e+06	616837	47776	1.58018e+06	2.67748e+07	2.78101e+07	4.34922e+08	NA	NA	816994	1.00715e+07	455142	1.59181e+07	3.13094e+07	9.25762e+07	1.02082e+07	2.6862e+06	1.24235e+07	6.20981e+06	1.0325e+07	1.31181e+08	6.89543e+08	28914.8	5.94422e+06	3.36465e+07	745548	6.16067e+06	387747	6.60693e+06	1.11448e+09	1.324e+09	1.55819e+09	1.23298e+07
	CC7204	11334	NA	S. lycopersicum	3.06287e+06	728988	2.58193e+06	581838	3.47848e+07	113995	688980	139036	7.82564e+06	6.03728e+07	1.52625e+08	1.00956e+08	267992	43473.7	40240	4.9664e+07	3.03714e+07	1.1951e+08	1.48375e+08	290563	321554	509066	4.68368e+06	1.59637e+06	5.16391e+07	6.59271e+07	2.0265e+07	2.17191e+06	9.86686e+06	6.49444e+06	3.66299e+06	2.79546e+08	1.90044e+08	2.89014e+08	206136	1.0886e+07	3.85988e+06	1.90183e+06	2.03552e+07	3.21938e+06	2.08426e+06	8.86617e+07	2.35063e+09	4.72775e+08	648295
	CC7205	11335	NA	S. lycopersicum	4.11834e+06	1.98268e+06	2.34346e+06	1.77917e+06	3.0357e+07	158759	25022	120958	2.68528e+06	1.55642e+07	1.32006e+08	1.05455e+08	1.26965e+06	9803.3	NA	1.85626e+07	1.91226e+07	1.68393e+08	2.54923e+08	285389	609169	1.44445e+06	4.84289e+06	456564	1.04388e+07	4.87766e+07	2.69525e+07	2.06884e+06	4.79046e+06	5.50735e+06	2.82119e+06	2.49096e+08	3.31502e+08	4.69533e+08	636445	2.68752e+07	1.54778e+07	464203	6.42092e+06	832247	1.67339e+06	1.03996e+08	2.45377e+09	1.1847e+09	1.00136e+07
	CC7206	11336	NA	S. lycopersicum	1.15822e+07	2.15332e+06	1.03241e+07	305924	1.99902e+08	2.05849e+06	932729	1.67126e+06	5.4989e+07	4.57595e+08	2.63166e+08	3.58762e+08	9.92798e+06	342643	2.67436e+06	9.46808e+07	1.54429e+08	3.1024e+08	8.54435e+08	118894	774967	3.31331e+06	3.7128e+07	2.76835e+07	3.7662e+08	1.77683e+08	8.46275e+07	1.19818e+07	7.20456e+07	2.30228e+08	1.6804e+07	5.96834e+08	5.56e+08	1.17629e+09	814411	1.05008e+07	1.56754e+07	5.49823e+06	4.15632e+07	2.63227e+06	5.25394e+06	5.14504e+08	3.28231e+09	8.05229e+08	2.54844e+06
	CC7207	11338	NA	S. lycopersicum	1.99159e+06	974461	1.68676e+06	879054	2.18602e+07	116796	149826	47367.1	1.87366e+06	1.46067e+07	1.32346e+08	1.49971e+08	642322	45357.4	15349.1	1.79543e+07	2.95927e+07	1.45187e+08	3.04276e+08	290752	278002	986307	2.26487e+06	280332	1.55806e+07	4.19878e+07	2.34012e+07	1.70623e+06	3.381e+06	4.32332e+06	1.92925e+06	1.82264e+08	1.98682e+08	3.29476e+08	132941	7.14277e+06	3.9762e+06	767515	7.43237e+06	653475	1.88214e+06	9.30483e+07	1.89859e+09	7.26932e+08	1.63083e+06
	CC7208	11339	NA	S. lycopersicum	1.62368e+06	1.11544e+06	1.96967e+06	1.21932e+06	2.30093e+07	62426.3	234686	478536	2.1449e+06	7.07092e+06	8.66402e+07	1.15575e+08	949679	52423.4	NA	1.27255e+07	2.82708e+07	9.07485e+07	3.50201e+08	33654	122156	1.06701e+06	2.62021e+06	221441	1.00508e+07	3.46308e+07	2.21382e+07	2.11961e+06	2.27679e+06	1.5279e+06	2.39686e+06	1.08022e+08	1.45908e+08	4.33667e+08	88133.2	1.67677e+07	1.13107e+07	407755	9.01104e+06	1.04126e+06	2.50316e+06	8.82004e+07	2.18805e+09	9.49152e+08	6.59266e+06
	CC7209	11340	NA	S. lycopersicum	1.31867e+06	682395	1.84703e+06	1.17236e+06	6.92597e+06	31064.6	51153.8	148428	285345	2.09619e+06	8.61564e+07	1.06622e+08	1.12631e+06	121713	NA	1.01022e+07	2.37937e+07	1.26817e+08	3.63859e+08	203034	322459	860698	865546	12953	1.7363e+06	3.05484e+07	2.39364e+07	3.05124e+06	3.36151e+06	5.24986e+06	3.12378e+06	1.26494e+08	2.19714e+08	5.02061e+08	531491	8.31975e+06	6.19432e+06	347821	7.92112e+06	477841	1.49522e+06	2.4971e+07	2.02009e+09	1.05932e+09	6.99431e+06
	CC7210	11341	NA	S. lycopersicum	2.78344e+06	1.67418e+06	1.90346e+06	497415	8.55049e+07	741277	208990	1.03072e+06	2.34708e+07	1.66347e+08	1.30735e+08	2.77023e+08	2.72295e+06	501507	338793	4.63347e+07	9.21209e+07	1.09626e+08	4.97374e+08	NA	76194	1.94666e+06	1.5236e+07	1.01992e+07	1.12049e+08	7.8552e+07	1.14212e+08	2.00963e+07	2.72607e+07	3.96386e+07	2.53629e+07	2.52379e+08	2.57488e+08	9.79838e+08	217256	1.7794e+07	2.02606e+07	2.12977e+06	1.73866e+07	2.15764e+06	7.98826e+06	1.86339e+08	2.32179e+09	1.37825e+09	1.02644e+07
	CC7211	11342	NA	S. lycopersicum	3.25267e+06	529754	4.49925e+06	254761	2.23657e+08	2.48454e+06	462562	967640	7.10165e+07	4.50964e+08	1.67899e+08	3.62709e+08	7.75795e+06	180679	1.81401e+06	9.84105e+07	1.70148e+08	2.33526e+08	7.26423e+08	101274	396128	3.74287e+06	1.46045e+07	2.04182e+07	3.64511e+08	1.40293e+08	8.24709e+07	5.90419e+06	6.0259e+07	2.07881e+08	1.68431e+07	5.18687e+08	4.29014e+08	1.17743e+09	485806	1.1005e+07	9.00527e+06	4.21097e+06	2.76314e+07	3.18218e+06	3.33644e+06	2.62725e+08	2.47295e+09	5.74487e+08	2.67577e+06
	CC7213	11344	NA	S. lycopersicum	4.82865e+06	1.85638e+06	2.21554e+06	1.04831e+06	2.09283e+07	242426	1.38754e+06	610491	2.79975e+06	1.84023e+07	1.62556e+08	1.5173e+08	918304	9787.61	102263	3.12533e+07	3.90119e+07	1.53968e+08	2.81633e+08	226528	318102	536967	3.36263e+06	390563	1.65473e+07	5.28492e+07	3.10571e+07	1.1795e+06	1.06198e+07	1.18111e+07	3.54752e+06	2.13781e+08	2.61514e+08	363000000	135994	4.05557e+06	7.47468e+06	1.44388e+06	2.81062e+07	1.09667e+06	7.07511e+06	2.29395e+08	2.00904e+09	6.77539e+08	1.05752e+07
	CC7215	11346	NA	S. lycopersicum	2.77105e+06	1.17983e+06	1.62679e+06	984478	4.58162e+07	478653	94766	459784	1.79858e+06	2.4352e+07	1.06936e+08	1.51628e+08	1.75816e+06	59221.6	7561.68	9.10373e+06	2.34004e+07	7.56644e+07	3.42906e+08	50055.5	121573	1.04568e+06	1.52825e+07	672451	3.57559e+07	5.98262e+07	4.01397e+07	1.95785e+06	2.7855e+06	6.22387e+06	1.72821e+06	1.2852e+08	1.91258e+08	4.2701e+08	196643	1.49813e+07	2.78739e+07	88661.9	7.3041e+06	346738	2.35059e+06	1.07353e+08	1.97205e+09	9.27947e+08	1.50762e+07
	CC7216	11347	NA	S. lycopersicum	1.41354e+06	1.53504e+06	866629	1.25881e+06	1.79296e+07	100943	32047.7	149858	802538	5.34253e+06	5.79082e+07	1.40791e+08	828086	94825.2	NA	5.65869e+06	2.69014e+07	5.82962e+07	3.87816e+08	26290.9	149970	1.56393e+06	2.06199e+06	75606.5	8.56783e+06	2.68242e+07	3.2119e+07	2.4988e+06	1.9163e+06	539083	3.55096e+06	5.67685e+07	1.33252e+08	4.35127e+08	285307	4.07923e+06	6.92766e+06	10548.8	3.6627e+06	405899	2.64221e+06	5.83894e+07	1.72059e+09	1.30687e+09	4.63776e+06
	CC7219	11350	NA	S. lycopersicum	1.85203e+06	2.19e+06	809026	1.44238e+06	3.1608e+07	305177	14387.8	2.08453e+06	1.31444e+06	1.1328e+06	2.98565e+07	1.53524e+08	2.3019e+06	1.63851e+06	NA	1.44538e+06	2.54133e+07	1.15908e+07	4.9755e+08	NA	NA	1.39681e+06	8.15647e+06	123260	3.01161e+06	1.78816e+07	6.90896e+07	4.08805e+07	628328	276707	5.4686e+06	2.34571e+07	6.03058e+07	7.62517e+08	58454	1.76645e+07	3.04844e+07	44066.1	1.0799e+07	445976	6.08035e+06	3.99928e+07	1.61857e+09	1.81131e+09	1.73571e+07
	CC7221	11353	NA	S. lycopersicum	2.90642e+06	1.482e+06	1.65738e+06	800690	8.69979e+06	NA	77174.9	156873	598570	2.1291e+06	1.08114e+08	1.36153e+08	475984	233442	28414.6	1.23475e+07	2.52767e+07	4.50895e+07	2.32118e+08	NA	7085.41	419727	1.65364e+06	9961.24	911948	4.72647e+07	5.00897e+07	9.2936e+06	4.52432e+06	966228	5.91914e+06	7.00927e+07	1.18212e+08	4.52044e+08	86321.9	9.87352e+06	8.74379e+06	227530	9.95847e+06	918551	2.56165e+06	5.96299e+07	2.12725e+09	9.72307e+08	2.50524e+06
	CC7222	11354	NA	S. lycopersicum	4.4305e+06	753928	4.35883e+06	747864	3.51759e+07	1.36886e+06	1.75708e+06	451045	6.02059e+06	5.66429e+07	2.08202e+08	1.31761e+08	4.35411e+06	19017.7	230578	5.50989e+07	3.91796e+07	2.47358e+08	2.94419e+08	409433	230739	445853	4.48797e+06	999016	4.03663e+07	7.67779e+07	1.9065e+07	1.3585e+06	1.34463e+07	2.8043e+07	1.20521e+06	3.9874e+08	2.44986e+08	363000000	97540.2	2.0763e+07	2.97172e+07	2.48466e+06	4.42925e+07	2.47704e+06	4.21648e+06	4.12188e+08	2.49685e+09	5.36203e+08	8.27049e+06
	CC7223	11357	NA	S. lycopersicum	1.33059e+06	392107	1.52776e+06	576610	2.53984e+06	29747.4	NA	68729.4	143725	271228	6.34534e+07	8.84978e+07	493505	142533	7855.56	1.33727e+07	2.07956e+07	5.52157e+07	2.88212e+08	NA	38018.4	351275	221063	NA	15125.4	1.2167e+07	1.95255e+07	1.30214e+07	2.63554e+06	216361	4.89263e+06	5.01388e+07	9.98668e+07	5.49006e+08	36695.2	5.80588e+06	4.44414e+06	69033.6	4.76041e+06	646179	784364	1.21123e+07	1.89074e+09	4.83408e+08	1.74978e+06
	CC7224	11359	NA	S. lycopersicum	1.88835e+06	2.02016e+06	1.10745e+06	1.06499e+06	2.07433e+07	55188.5	12336.2	391304	760286	2.18763e+06	9.07211e+07	1.80453e+08	769015	202626	36652.1	8.44673e+06	2.82948e+07	3.29971e+07	3.09652e+08	NA	76836.7	1.09457e+06	3.96419e+06	129777	3.14726e+06	3.48436e+07	5.1748e+07	5.09244e+06	2.75749e+06	1.27671e+06	5.40486e+06	5.17719e+07	9.90171e+07	5.23693e+08	91014	9.08391e+06	1.02374e+07	960585	8.13043e+06	278787	3.37629e+06	7.31094e+07	2.0229e+09	1.1954e+09	5.16087e+06
	CC7225	11360	NA	S. lycopersicum	3.0439e+06	1.47797e+06	2.71204e+06	1.61292e+06	2.51726e+07	46422.9	26337.9	170794	4.29605e+06	2.90421e+07	4.38977e+07	1.54378e+08	764757	4605.81	71070	9.73728e+06	5.54802e+07	6.30392e+07	3.45924e+08	NA	70447.4	964880	2.45154e+06	399751	1.8694e+07	2.60589e+07	2.56736e+07	1.06446e+06	4.0537e+06	1.93447e+06	4.18254e+06	8.16958e+07	1.18212e+08	5.11889e+08	69001.9	5.69158e+06	3.94696e+06	1.23057e+06	8.53908e+06	961829	1.92635e+06	1.43328e+08	2.09566e+09	8.31114e+08	940357
	CC7226	11361	NA	S. lycopersicum	2.02893e+06	771978	1.28187e+06	562870	8.26052e+06	136521	334480	167221	744325	3.80583e+06	1.77804e+08	9.28182e+07	390281	69339.1	78221.9	2.26767e+07	1.62516e+07	1.0339e+08	1.92206e+08	228188	178079	330495	1.06975e+06	22445.1	3.1309e+06	3.42139e+07	1.66278e+07	3.12943e+06	2.94577e+06	782695	1.34513e+06	7.87897e+07	9.57789e+07	2.70256e+08	98371.3	1.39406e+07	7.68061e+06	161261	8.31919e+06	578325	2.16266e+06	6.39646e+07	1.69191e+09	5.72835e+08	2.00212e+06
	CC7228	11363	NA	S. lycopersicum	1.87399e+06	260508	2.22075e+06	275817	2.50981e+07	83724.9	558561	33989.1	4.14206e+06	2.14392e+07	1.67061e+08	4.99253e+07	36791.3	NA	106688	3.48534e+07	1.56045e+07	1.31629e+08	1.07437e+08	205696	162839	152177	2.27621e+06	610882	1.33168e+07	4.45389e+07	7.6606e+06	531569	6.71984e+06	9.67744e+06	679882	3.4957e+08	1.86383e+08	1.40929e+08	35406	4.90479e+06	1.95431e+06	3.3168e+06	1.02695e+07	1.61202e+06	904960	1.10703e+08	2.057e+09	2.60081e+08	117190
	CC7229	11364	NA	S. lycopersicum	3.22047e+06	1.39736e+06	1.93966e+06	847116	2.44726e+07	68765.4	40350.8	40098.8	4.81623e+06	4.28996e+07	5.1152e+07	8.8437e+07	309139	NA	5938.45	5.43991e+06	1.82609e+07	3.24632e+07	1.71662e+08	NA	NA	221167	3.2398e+06	956822	3.69379e+07	1.98184e+07	1.90495e+07	307340	2.30663e+06	3.12919e+06	1.79523e+06	5.616e+07	8.02894e+07	2.85277e+08	9593.22	4.55641e+06	3.23709e+06	990600	5.91869e+06	955401	1.57278e+06	5.7086e+07	1.81603e+09	6.1944e+08	1.19515e+06
	15-752	18145	NA	S. lycopersicum	1.35588e+06	1.26874e+06	844060	873276	2.39276e+07	116809	66473.2	220614	933957	6.42187e+06	8.59926e+07	1.55603e+08	1.23542e+06	174097	NA	4.55462e+06	2.28061e+07	3.91529e+07	3.9154e+08	NA	17103	623750	7.61316e+06	262150	7.7076e+06	3.01152e+07	4.24006e+07	3.91659e+06	1.08743e+06	1.16852e+06	2.58621e+06	7.63501e+07	1.273e+08	5.4885e+08	26902	1.29716e+07	8.48377e+06	507912	3.79244e+06	462677	2.00581e+06	5.91117e+07	1.64349e+09	9.54861e+08	5.93791e+06
	10067 self	18140	10067 self	S. lycopersicum	5.11223e+06	1.30936e+06	8.86285e+06	224628	5.56619e+07	3.03844e+06	1.07971e+06	255479	9.84237e+06	2.4723e+08	1.55381e+08	1.66171e+08	6.3724e+06	27411.6	1.07761e+07	3.37269e+07	3.5773e+07	4.43716e+08	4.58603e+08	17551.1	150176	748290	1.11592e+07	3.74531e+06	1.23355e+08	6.12964e+07	1.70808e+07	1.47273e+06	2.14289e+08	6.3826e+08	NA	2.52192e+08	3.08913e+08	3.2701e+08	NA	6.76312e+06	2.88122e+07	1.11605e+07	1.39554e+07	683530	1.60224e+06	2.05527e+09	1.54805e+09	4.04326e+08	3.27222e+06
	10360 self	18142	10360 self	S. lycopersicum	1.66642e+06	1.21853e+06	1.39421e+06	1.04299e+06	7.21964e+06	NA	55970.3	62833.6	155734	457425	6.8339e+07	6.73211e+07	229360	8816.92	NA	5.25295e+06	9.31998e+06	5.7948e+07	2.03452e+08	25772.4	77572.2	329945	2.04536e+06	33241.3	1.05172e+06	1.87617e+07	1.69061e+07	1.48183e+06	1.00234e+06	110586	1.41849e+06	6.72934e+07	1.16712e+08	2.34754e+08	40232.4	3.00312e+06	3.97736e+06	22390	2.25382e+06	376164	1.21102e+06	1.89495e+07	1.75049e+09	8.73818e+08	2.85227e+06
	14-4437	18144	14-4437	S. lycopersicum	4.91671e+06	5.58602e+06	383341	2.35689e+06	3.16519e+07	227403	489842	894346	2.41654e+06	4.14814e+07	9.53109e+07	1.98442e+08	1.62872e+06	196801	1.33466e+06	7.95543e+06	5.2641e+07	1.12222e+08	5.10227e+08	NA	152099	815802	1.26603e+07	590153	4.40244e+07	3.86155e+07	7.58266e+07	5.19991e+06	2.76194e+07	7.95109e+07	6.22212e+06	3.96882e+07	1.95212e+08	6.9727e+08	142146	1.23324e+07	4.78193e+07	1.26324e+07	1.50132e+07	900609	8.41202e+06	2.28642e+09	1.76912e+09	1.45587e+09	6.30096e+06
	BX33	11366	BX33	S. lycopersicum	2.67252e+06	315794	2.42698e+06	276053	5.43425e+07	459967	698711	262845	3.96059e+06	1.17308e+08	2.03099e+08	1.58769e+08	1.58662e+06	257485	124631	2.82794e+07	2.41675e+07	2.28646e+08	2.96056e+08	222806	296295	786990	1.04466e+07	919617	5.02621e+07	6.0702e+07	1.13707e+07	5.23136e+06	2.88857e+06	4.86246e+07	24953.3	4.03189e+08	2.35278e+08	2.43273e+08	31328.7	1.43341e+07	1.13345e+07	865884	1.05891e+07	783192	1.21252e+06	1.41746e+08	1.96097e+09	2.94082e+08	2.59756e+06
	BX34	11367	BX34	S. lycopersicum	3.03201e+06	1.6892e+06	2.27997e+06	1.2603e+06	3.54085e+07	120934	144930	292626	2.42827e+06	1.86815e+07	1.1323e+08	1.44437e+08	1.25692e+06	57193.6	NA	1.12201e+07	3.24701e+07	8.81721e+07	4.04598e+08	49585.4	164631	1.52752e+06	8.41513e+06	502116	2.02623e+07	4.77282e+07	3.03329e+07	2.72609e+06	2.48891e+06	1.85382e+06	2.19125e+06	1.86191e+08	1.85753e+08	4.90366e+08	90949.2	1.03586e+07	1.04251e+07	378248	5.65958e+06	559532	1.81813e+06	7.93846e+07	2.00538e+09	8.94781e+08	5.81431e+06
	BX35	11368	BX35	S. lycopersicum	1.3023e+06	720025	1.09741e+06	673055	1.63068e+07	408111	685248	213204	987294	5.89791e+06	1.90226e+08	1.26371e+08	1.02413e+06	74920	27427.3	2.2113e+07	2.35426e+07	9.36126e+07	2.16665e+08	163626	380770	430445	2.06761e+06	99108.3	7.25305e+06	4.91281e+07	3.2992e+07	4.16671e+06	4.70649e+06	2.28604e+06	3.22953e+06	1.54922e+08	2.0673e+08	3.27269e+08	185866	1.56086e+07	1.43456e+07	322758	1.51089e+07	988598	4.42661e+06	1.19798e+08	1.87149e+09	8.07181e+08	5.70881e+06
	BX37	11369	BX37	S. lycopersicum	3.23795e+06	554466	2.82836e+06	474233	3.99803e+07	129624	731846	411119	5.7959e+06	8.282e+07	1.41912e+08	1.28696e+08	939469	28089.8	61323	1.96583e+07	3.24892e+07	1.55591e+08	3.29957e+08	224479	269655	1.37479e+06	8.55597e+06	1.43908e+06	6.03461e+07	5.61104e+07	1.96424e+07	2.26483e+06	5.1362e+06	2.11268e+07	1.27495e+06	3.11354e+08	2.25759e+08	3.87009e+08	117286	1.02245e+07	6.21431e+06	2.76381e+06	1.37051e+07	1.35138e+06	1.92718e+06	9.88061e+07	2.01576e+09	3.89151e+08	881480
	BX78	11370	BX78	S. lycopersicum	2.95926e+06	957406	2.25735e+06	644071	5.4689e+07	197057	796867	728894	6.03532e+06	4.89627e+07	1.28475e+08	1.39626e+08	1.85939e+06	512293	401329	1.57138e+07	2.63289e+07	1.53894e+08	4.0053e+08	13685	35607.4	340688	1.68392e+07	1.60363e+06	3.18836e+07	6.32518e+07	2.72277e+07	7.27193e+06	6.92079e+06	5.46913e+07	919765	2.17758e+08	2.32848e+08	3.99975e+08	NA	2.13112e+07	1.54004e+07	5.80257e+06	2.04663e+07	872546	3.35837e+06	1.15363e+09	1.90088e+09	5.19516e+08	1.31381e+06
	BX92	11371	BX92	S. lycopersicum	2.01173e+06	1.28391e+06	1.8245e+06	1.40739e+06	3.29739e+07	83836.8	102489	314784	4.33358e+06	8.64352e+06	6.50208e+07	1.88241e+08	1.20554e+06	110965	32046.4	9.42748e+06	3.97016e+07	6.77708e+07	3.77185e+08	12915.9	19303.2	644779	7.38529e+06	1.27724e+06	1.42539e+07	3.89409e+07	4.18674e+07	3.38863e+06	4.79876e+06	5.02664e+06	5.11161e+06	1.44852e+08	1.88143e+08	5.23906e+08	9325.17	1.14773e+07	8.8958e+06	2.04202e+06	1.74213e+07	1.46542e+06	5.91806e+06	2.01099e+08	2.09126e+09	1.07512e+09	3.03726e+06
	BX93	11372	BX93	S. lycopersicum	1.10659e+06	962294	1.2977e+06	1.17369e+06	1.5451e+07	31229.5	480454	394417	1.01047e+06	2.7841e+06	1.24956e+08	1.0797e+08	620401	87558	4457.48	1.72224e+07	3.06867e+07	1.36344e+08	3.31813e+08	160881	308583	962824	3.63354e+06	310103	4.85531e+06	3.7644e+07	2.12003e+07	2.76165e+06	2.60288e+06	1.86096e+06	2.29942e+06	1.82656e+08	2.26753e+08	3.89778e+08	91570.4	6.60335e+06	6.63393e+06	134364	1.46625e+07	463763	5.13502e+06	1.23002e+08	1.85786e+09	8.58429e+08	2.24274e+06
	BX95	11374	BX95	S. lycopersicum	1.85734e+06	1.81166e+06	418039	1.05733e+06	1.39655e+07	639070	88728.3	479152	553246	1.07048e+07	6.96001e+07	2.08815e+08	2.05217e+06	96547.7	827453	4.92166e+06	3.41587e+07	2.71923e+07	3.6668e+08	NA	NA	522974	2.33915e+06	63661.3	7.46791e+06	2.01726e+07	6.63035e+07	4.27244e+06	7.54209e+06	5.125e+06	4.95748e+06	2.29158e+07	6.84198e+07	5.85361e+08	21346	7.94661e+06	4.36094e+07	2.16118e+06	1.21664e+07	807900	6.92909e+06	9.15549e+08	1.51267e+09	1.18654e+09	6.95675e+06
	BX98	11375	BX98	S. lycopersicum	3.39627e+06	374550	3.42073e+06	352436	3.8125e+07	47105	1.54539e+06	242442	4.01472e+06	1.83593e+07	1.92688e+08	7.11351e+07	201713	34151.1	22621.8	4.26509e+07	2.51341e+07	2.24319e+08	2.35543e+08	250893	129718	104174	6.06609e+06	1.23086e+06	9.83431e+06	5.46259e+07	7.54345e+06	1.73886e+06	7.15527e+06	9.66495e+06	597912	3.68911e+08	2.16986e+08	1.93262e+08	NA	2.49705e+07	1.77529e+06	2.60361e+06	2.49294e+07	1.22367e+06	1.45335e+06	9.1815e+07	2.19928e+09	3.12763e+08	270273
	NA	10744	NOR	S. lycopersicum	2.39485e+06	932162	1.90259e+06	923502	4.44743e+06	NA	NA	331217	340530	687196	6.37169e+07	1.05827e+08	477654	573165	38371.5	6.36775e+06	1.64167e+07	2.71969e+07	4.46617e+08	NA	4710.68	652896	238353	NA	44125.1	9.24845e+06	1.91268e+07	2.10687e+07	1.09556e+06	169870	2.61835e+06	4.38971e+07	8.75773e+07	6.94958e+08	37893.7	4.70957e+06	3.95011e+06	127775	2.76894e+06	1.31304e+06	823182	1.16875e+07	1.85889e+09	7.10472e+08	1.13787e+06
	NA	10657	TS-402	S. lycopersicum	556844	391105	2.01553e+06	1.14937e+06	2.12813e+06	25563.9	54681.7	539305	555790	4.71386e+06	1.28722e+08	1.04055e+08	320313	474419	1.73802e+06	4.43336e+07	3.39375e+07	1.6686e+07	3.37513e+08	202299	64716.4	1.64443e+06	104762	12927.3	531665	2.89528e+07	1.59686e+07	1.15044e+07	4.00558e+06	125679	2.51796e+06	2.78684e+07	3.65632e+07	4.90432e+08	106827	4.53291e+06	1.79665e+06	1.19618e+06	1.90432e+07	1.19386e+06	3.08399e+06	5.57241e+07	2.46831e+09	8.48033e+08	8.59696e+06
	NA	10745	RIN	S. lycopersicum	2.39691e+06	1.56456e+06	1.47702e+06	1.17932e+06	6.81746e+06	NA	NA	178184	436151	2.68974e+06	8.27659e+07	1.42545e+08	487678	282844	13032.6	4.58931e+06	2.14428e+07	1.36929e+07	3.0694e+08	NA	NA	476554	697056	NA	315159	1.19484e+07	3.02166e+07	1.69698e+07	737912	160168	2.49156e+06	2.36352e+07	4.68203e+07	5.18982e+08	9758.7	9.10737e+06	7.2748e+06	129524	6.44423e+06	622755	2.04747e+06	8.7985e+07	2.1026e+09	9.91081e+08	4.28311e+06
	NA	1236	SFT 3	S. lycopersicum	2.71895e+06	2.11417e+06	1.82397e+06	1.65057e+06	2.93997e+07	204804	209003	661504	1.58329e+06	6.33081e+06	1.31011e+08	1.35233e+08	1.05495e+06	271161	8853.93	1.01126e+07	2.69011e+07	8.07913e+07	3.34144e+08	77019.1	136967	894589	6.39449e+06	276427	6.89544e+06	4.30543e+07	3.88568e+07	9.38632e+06	2.5609e+06	338574	3.75629e+06	1.12984e+08	1.85736e+08	5.32254e+08	94951.4	8.36253e+06	1.68736e+07	77242.3	4.0968e+06	211734	2.48076e+06	3.38551e+07	1.95159e+09	1.30256e+09	1.19323e+07
	NA	10786	TS-570	S. lycopersicum	744885	736485	406476	440839	6.45249e+06	80623.2	NA	184199	387093	3.08862e+06	9.77992e+07	8.51205e+07	511082	208995	24298	8.21917e+06	1.47644e+07	2.41302e+07	2.14998e+08	NA	14018.8	279986	1.77007e+06	241999	3.92276e+06	1.31008e+07	1.93003e+07	4.60436e+06	908593	102864	1.67949e+06	3.04273e+07	5.3868e+07	2.71806e+08	3473.07	6.07925e+06	5.87253e+06	NA	3.93064e+06	243572	2.02571e+06	1.97768e+07	1.35034e+09	7.05142e+08	3.42141e+06
	NA	10787	TS-570	S. lycopersicum	1.75724e+06	1.39558e+06	1.03878e+06	1.04205e+06	6.32321e+06	58822.5	77300.4	390120	219843	1.73467e+06	9.91509e+07	1.05018e+08	643821	156666	48522.1	6.88708e+06	1.44107e+07	1.89486e+07	2.66592e+08	67637.5	49038.1	423766	2.51316e+06	25771.1	1.82963e+06	2.01996e+07	3.06848e+07	4.7349e+06	922836	149762	2.4576e+06	2.25689e+07	4.3727e+07	3.25595e+08	45269	1.148e+07	1.49826e+07	NA	5.14215e+06	483703	2.68412e+06	5.10356e+07	1.76848e+09	1.06712e+09	6.10836e+06
	NA	10847	TS-675	S. lycopersicum	1.74987e+06	1.27309e+06	1.13446e+06	922732	1.69264e+07	23121.2	58269	454858	1.02017e+06	3.90142e+06	8.37751e+07	1.2972e+08	842014	223926	NA	9.84154e+06	2.60264e+07	6.70599e+07	3.83108e+08	81223.9	178434	1.87857e+06	2.74509e+06	75928.7	4.67628e+06	2.57424e+07	2.92364e+07	3.96727e+06	2.02071e+06	499734	2.53993e+06	7.26975e+07	1.11521e+08	4.467e+08	164559	3.89898e+06	9.85073e+06	95395.4	6.73035e+06	409457	2.63629e+06	1.24668e+08	1.83238e+09	9.42357e+08	3.08181e+06
	NA	10877	NA	S. lycopersicum	1.88921e+06	1.34044e+06	1.58177e+06	1.39445e+06	1.74515e+07	81491.6	14909.1	207847	744543	3.30932e+06	8.30288e+07	1.16525e+08	736737	717288	17448.9	6.89592e+06	1.95388e+07	1.84554e+07	2.72032e+08	NA	19477.7	633216	4.94395e+06	239707	5.10936e+06	1.77467e+07	2.87712e+07	1.17247e+07	856063	57864.1	2.56604e+06	3.06741e+07	5.24718e+07	3.85512e+08	69378.8	9.17603e+06	9.259e+06	148290	5.57195e+06	744454	2.20688e+06	5.00228e+07	1.7109e+09	8.42896e+08	3.85976e+06
	NA	10879	NA	S. lycopersicum	1.21491e+06	1.67888e+06	470479	894999	6.22448e+06	12299.4	186286	286622	477083	3.99745e+06	5.39784e+07	7.96341e+07	472205	112115	8258.92	5.2119e+06	1.50662e+07	6.95503e+07	2.8289e+08	NA	126132	180203	1.26134e+06	42008.4	3.54696e+06	1.39343e+07	3.08046e+07	3.17244e+06	860034	471826	2.87467e+06	3.81173e+07	1.30149e+08	4.76561e+08	54842	1.72543e+07	5.6255e+06	882599	1.64295e+07	860562	1.2497e+07	9.63962e+07	1.53151e+09	1.49999e+09	3.32956e+06
	NA	10904	TS-676	S. lycopersicum	1.45712e+06	952657	1.14434e+06	1.02903e+06	1.83474e+07	121297	184971	250591	1.02305e+06	1.0378e+07	8.90873e+07	9.53405e+07	928811	788728	10155.1	6.9724e+06	1.65888e+07	1.04259e+08	3.15843e+08	65048.6	169099	412496	3.41579e+06	296977	6.11792e+06	2.60721e+07	1.99997e+07	7.0683e+06	1.78169e+06	1.25907e+06	1.30081e+06	1.04144e+08	1.52816e+08	3.1065e+08	57681.7	1.47256e+07	6.27543e+06	641861	6.14469e+06	414875	2.91413e+06	4.66962e+07	1.52776e+09	8.35153e+08	3.09601e+06
	NA	10924	TS-536	S. lycopersicum	6.61347e+06	1.56272e+06	4.96608e+06	1.17821e+06	4.21801e+07	190011	989435	804509	3.43537e+06	1.13896e+07	2.49186e+08	2.11624e+08	2.14041e+06	41964.7	271943	4.01269e+07	3.39176e+07	2.28902e+08	5.38379e+08	477700	396332	701966	1.18355e+07	1.20879e+06	1.54979e+07	1.08692e+08	3.24849e+07	2.57274e+06	1.31987e+07	3.40924e+07	526130	4.43843e+08	3.64391e+08	6.28123e+08	240100	1.50362e+07	1.07125e+07	1.19862e+06	3.37711e+07	1.57409e+06	4.78723e+06	3.34416e+08	3.55326e+09	8.52824e+08	2.44718e+06
	NA	10928	TS-660	S. lycopersicum	1.85236e+06	818955	1.33298e+06	677114	9.59974e+06	203224	111598	48894.9	464956	4.46261e+06	1.3655e+08	7.99681e+07	521439	29843.1	43862.6	1.13842e+07	9.89134e+06	1.05584e+08	1.84564e+08	147230	264954	329342	2.58863e+06	75575.1	6.48317e+06	3.13094e+07	1.33594e+07	1.32205e+06	1.52779e+06	764349	572871	1.11474e+08	1.2746e+08	1.50149e+08	70066.7	1.12218e+07	1.02738e+07	46604.3	5.21365e+06	646575	1.38885e+06	4.84223e+07	1.5888e+09	6.3933e+08	3.29281e+06
	NA	10931	TS-604	S. lycopersicum	4.37479e+06	1.45406e+06	2.1306e+06	1.07981e+06	2.31433e+07	119123	787280	784822	1.83931e+06	4.95972e+06	1.14908e+08	1.6872e+08	1.30876e+06	173407	7725.57	1.63924e+07	3.73257e+07	7.42536e+07	3.26329e+08	84603.5	194377	747630	4.32357e+06	183766	5.98642e+06	7.25094e+07	5.36157e+07	4.84284e+06	1.02072e+07	3.25699e+06	8.6317e+06	1.24881e+08	1.83185e+08	5.07591e+08	254633	7.9447e+06	9.7275e+06	824118	5.38343e+07	2.15914e+06	1.03938e+07	1.16528e+08	2.43254e+09	8.54569e+08	4.54837e+06
	NA	10968	TS-618	S. lycopersicum	1.69625e+06	278527	1.53498e+06	269962	3.48378e+07	221221	332908	184637	7.13561e+06	6.73178e+07	1.33834e+08	1.01636e+08	1.30415e+06	57472.5	330024	4.03797e+07	2.13243e+07	1.38221e+08	2.28573e+08	314514	306521	588092	3.65169e+06	1.47893e+06	3.52255e+07	5.1954e+07	1.52662e+07	2.32529e+06	1.29885e+07	1.0146e+08	637176	3.80439e+08	2.08221e+08	2.78953e+08	139550	8.84331e+06	6.3712e+06	1.82136e+06	1.81111e+07	1.03824e+06	1.87501e+06	2.31136e+08	1.66683e+09	3.17239e+08	168938
	NA	10988	NA	S. lycopersicum	2.28188e+06	1.62565e+06	1.64287e+06	1.15668e+06	2.5395e+07	358293	320815	238198	1.40408e+06	2.27462e+07	1.74571e+08	1.48849e+08	854137	60256.9	50944.9	1.3606e+07	2.05004e+07	1.21476e+08	3.44182e+08	112621	100164	539693	6.41407e+06	318087	1.52604e+07	3.98639e+07	2.51496e+07	2.13906e+06	1.62673e+06	432703	962074	1.10259e+08	1.38249e+08	3.34906e+08	39545.1	1.84478e+07	1.39111e+07	476960	8.2817e+06	887806	2.78245e+06	7.49607e+07	2.00523e+09	9.52603e+08	4.73199e+06
	NA	11230	TS-52	S. lycopersicum	1.98317e+06	1.05183e+06	1.05709e+06	718498	3.03962e+06	89128.7	NA	20670.5	154971	2.09875e+06	1.06246e+08	6.29283e+07	374771	13038.5	NA	7.42327e+06	6.65772e+06	4.88294e+07	1.61089e+08	NA	31742.5	63435.9	351845	NA	286986	1.8456e+07	1.37922e+07	3.87898e+06	1.60503e+06	1.32664e+06	1.29801e+06	6.31958e+07	1.23521e+08	3.35176e+08	18170.1	4.94742e+06	7.15416e+06	3.66892e+06	5.5598e+06	262435	1.63438e+06	5.8231e+07	1.7213e+09	6.95841e+08	3.23915e+06
	NA	11231	TS-140	S. lycopersicum	1.62014e+06	1.04212e+06	1.27095e+06	1.02986e+06	1.1716e+07	40354.9	117134	193069	463517	2.67696e+06	1.05661e+08	1.09619e+08	532876	47928.1	5563.76	8.319e+06	1.56552e+07	5.6854e+07	2.88192e+08	92142.1	158990	1.08412e+06	2.38328e+06	62391	3.22515e+06	2.91779e+07	2.17418e+07	2.57515e+06	1.53141e+06	228994	1.70242e+06	8.14718e+07	1.23987e+08	3.38401e+08	121074	2.93512e+06	8.21821e+06	72672.6	4.8765e+06	649323	2.76669e+06	4.6313e+07	1.7777e+09	1.02968e+09	4.66606e+06
	NA	11232	TS-44	S. lycopersicum	3.60334e+06	1.44056e+06	1.99015e+06	785898	2.36733e+07	344583	384802	356074	1.69427e+06	5.9046e+06	1.54096e+08	1.58418e+08	1.14558e+06	144892	NA	2.24499e+07	3.19721e+07	1.36144e+08	2.95014e+08	245046	350342	1.09044e+06	4.87033e+06	238805	6.16884e+06	7.58565e+07	3.80362e+07	4.37027e+06	8.90704e+06	4.09011e+06	4.44847e+06	1.93745e+08	2.14562e+08	4.20752e+08	410403	6.41982e+06	1.0496e+07	539811	1.63031e+07	1.07456e+06	3.50355e+06	9.82937e+07	2.09922e+09	8.10455e+08	3.58872e+06
	NA	11233	TS-286	S. lycopersicum	2.72908e+06	950078	2.12862e+06	822092	2.99808e+07	89846.5	295213	507772	1.53766e+06	2.56145e+07	9.80512e+07	9.52338e+07	709722	45530.9	19226.4	1.09782e+07	1.61496e+07	8.99081e+07	3.16606e+08	NA	10261	435564	9.31509e+06	735078	2.30154e+07	5.71473e+07	2.59757e+07	2.40037e+06	3.75176e+06	2.04712e+07	759772	1.88071e+08	1.8634e+08	3.69515e+08	18749.1	7.77331e+06	1.01738e+07	797655	1.16225e+07	599189	2.64049e+06	1.90017e+08	1.92437e+09	6.63561e+08	2.82787e+06
	NA	11234	TS-220	S. lycopersicum	1.35968e+06	1.01058e+06	724415	780075	7.47302e+06	44966.9	109032	317150	459012	1.87397e+06	4.78719e+07	6.62167e+07	626040	139778	NA	3.8473e+06	9.97872e+06	5.39451e+07	1.96597e+08	70686.3	160840	420408	1.85741e+06	59621.4	3.87875e+06	2.04779e+07	1.72858e+07	3.52826e+06	998649	548425	1.12417e+06	5.58199e+07	9.68807e+07	2.20934e+08	79758.6	9.73924e+06	9.42468e+06	18576.1	4.88174e+06	285736	2.55731e+06	8.68972e+07	1.48188e+09	9.32807e+08	4.5312e+06
	NA	11235	TS-203	S. lycopersicum	2.07122e+06	1.39553e+06	1.5331e+06	1.11269e+06	5.13246e+06	131957	83460.7	390728	115981	2.20666e+06	1.14332e+08	1.06312e+08	867562	229707	18666.1	7.41331e+06	1.36287e+07	4.17641e+07	3.32469e+08	67930.6	96119.6	570354	1.903e+06	19274.5	921958	2.40166e+07	2.63124e+07	1.03305e+07	1.18691e+06	133470	1.88843e+06	4.66291e+07	7.56001e+07	5.01826e+08	29815.5	1.31127e+07	2.20006e+07	167369	6.9827e+06	743191	2.47582e+06	1.16259e+08	1.98798e+09	1.11953e+09	7.5526e+06
	NA	11236	TS-637	S. lycopersicum	2.10119e+06	710711	1.82409e+06	571787	3.77709e+07	469658	597048	162551	7.24111e+06	4.5267e+07	1.7062e+08	1.1126e+08	1.88159e+06	4594.71	35981	3.19643e+07	2.8381e+07	1.2721e+08	1.78349e+08	266458	204894	247812	6.18317e+06	2.28394e+06	3.66023e+07	5.47271e+07	2.08517e+07	1.82119e+06	9.47523e+06	9.62247e+06	2.33223e+06	2.81031e+08	2.51586e+08	2.94847e+08	75054.8	1.80222e+07	1.52781e+07	846381	1.34558e+07	1.08802e+06	2.27823e+06	1.24156e+08	2.00925e+09	5.53477e+08	1.01676e+07
	NA	11237	TS-634	S. lycopersicum	2.01427e+06	340302	1.60681e+06	271245	3.20768e+07	126028	595272	200537	3.99223e+06	3.00922e+07	1.25071e+08	1.07017e+08	457586	28694.8	16121.4	2.27638e+07	2.10568e+07	9.16225e+07	1.61006e+08	195438	162389	417762	5.20015e+06	783021	2.73185e+07	6.14336e+07	2.39102e+07	1.96533e+06	5.97024e+06	6.32706e+06	1.80144e+06	2.09325e+08	1.52241e+08	2.43594e+08	145762	9.44837e+06	4.72297e+06	818352	1.9753e+07	1.76779e+06	2.12913e+06	8.76594e+07	1.91331e+09	3.5308e+08	777814
	NA	11239	TS-269	S. lycopersicum	2.69715e+06	1.17002e+06	2.03829e+06	928930	1.99612e+07	79434.8	433757	292092	1.37994e+06	4.23849e+06	1.62818e+08	1.44768e+08	677328	38851.3	NA	2.60773e+07	3.46083e+07	1.04063e+08	2.13049e+08	207683	360561	985415	3.52091e+06	190787	3.73729e+06	7.46073e+07	3.74881e+07	3.19352e+06	9.63323e+06	3.01055e+06	6.20014e+06	1.83993e+08	2.07122e+08	4.12633e+08	298326	9.39593e+06	7.12576e+06	416333	2.14026e+07	2.13786e+06	4.10075e+06	7.12186e+07	2.28244e+09	8.16537e+08	4.15516e+06
	NA	11240	TS-631	S. lycopersicum	2.22838e+06	804791	1.86532e+06	668281	3.10461e+07	212101	360193	206506	4.44769e+06	2.09213e+07	1.48411e+08	1.04692e+08	753838	18083.3	35651.3	2.62857e+07	2.34081e+07	1.07135e+08	1.60193e+08	198635	175924	206863	6.07922e+06	1.29013e+06	1.64515e+07	5.26829e+07	2.18563e+07	1.80145e+06	6.68124e+06	2.99493e+06	2.50228e+06	1.9478e+08	1.94114e+08	2.68199e+08	91258.5	1.38412e+07	8.45615e+06	576473	1.16652e+07	1.34501e+06	2.65474e+06	1.22138e+08	2.02031e+09	5.41746e+08	2.47808e+06
	NA	11241	TS-284	S. lycopersicum	3.20814e+06	478611	2.49966e+06	406003	8.53081e+07	261238	873104	503410	4.35005e+06	3.03731e+07	1.77017e+08	2.14117e+08	1.40991e+06	80430.6	24585.4	2.30256e+07	3.83679e+07	1.49841e+08	3.24127e+08	163820	307658	948362	2.29159e+07	2.36667e+06	3.79421e+07	8.58403e+07	2.95384e+07	2.77428e+06	3.57368e+06	2.54194e+07	676655	2.73819e+08	2.29654e+08	4.36482e+08	111780	1.78157e+07	1.0335e+07	1.64765e+06	1.80765e+07	1.1821e+06	1.89039e+06	2.96976e+08	2.39253e+09	4.43383e+08	1.82264e+06
	NA	11243	TS-168	S. lycopersicum	1.48628e+06	1.18762e+06	908461	867724	1.95274e+07	274671	222260	306442	866645	5.11117e+06	1.04369e+08	1.65166e+08	1.83008e+06	72683.5	12698.3	1.22265e+07	3.14711e+07	1.21681e+08	3.39487e+08	67148.7	190610	1.02723e+06	4.12334e+06	236233	9.74798e+06	4.00598e+07	3.37843e+07	1.94418e+06	2.90899e+06	1.56723e+06	2.58181e+06	1.3176e+08	1.91389e+08	3.45611e+08	170318	4.69873e+06	1.54538e+07	58512.7	7.5831e+06	220143	3.82107e+06	7.32438e+07	1.78335e+09	1.05705e+09	8.4981e+06
	NA	11246	TS-296	S. lycopersicum	1.26966e+06	552754	1.03495e+06	431912	2.00575e+07	366622	293951	131450	1.20122e+06	6.44506e+06	1.48878e+08	8.72153e+07	1.04555e+06	19601.3	31802.9	1.67087e+07	1.77164e+07	1.13923e+08	1.68387e+08	53742.6	153489	189376	4.0699e+06	316880	7.42966e+06	4.06017e+07	1.84046e+07	1.32368e+06	3.80872e+06	7.0132e+06	974114	1.74785e+08	1.86383e+08	1.55876e+08	12747.6	7.25436e+06	1.54691e+07	20057.5	5.16886e+06	73555.6	1.81587e+06	1.49898e+08	1.61959e+09	5.15659e+08	4.95944e+06
	NA	11247	TS-640	S. lycopersicum	1.65905e+06	1.06483e+06	1.21766e+06	892603	2.05826e+07	73795.4	195012	391560	1.43709e+06	1.88285e+06	8.13713e+07	1.38682e+08	884265	135047	13068.3	1.02279e+07	3.48461e+07	5.21855e+07	3.1508e+08	24625.4	133509	888562	5.13426e+06	565977	2.74568e+06	4.20782e+07	3.68092e+07	6.40582e+06	4.19473e+06	1.44608e+06	6.25829e+06	1.5928e+08	1.77064e+08	4.76171e+08	146266	4.04723e+06	7.02863e+06	193522	1.28894e+07	597563	5.22698e+06	4.31929e+07	1.83238e+09	1.01556e+09	3.59651e+06
	NA	11248	TS-630	S. lycopersicum	2.34091e+06	1.34081e+06	1.51609e+06	1.08924e+06	2.46748e+07	166113	35686.6	184153	987294	7.60938e+06	1.05109e+08	1.45116e+08	1.62914e+06	164289	6056.33	6.45793e+06	2.14246e+07	5.95712e+07	3.44358e+08	74462.4	199418	1.23628e+06	8.21488e+06	292863	1.10868e+07	4.36742e+07	3.80499e+07	4.38997e+06	2.45845e+06	2.14972e+06	2.13792e+06	9.49437e+07	1.5728e+08	4.58613e+08	204677	1.63519e+07	1.98187e+07	417332	8.70445e+06	797000	2.66017e+06	7.90978e+07	2.09641e+09	9.9068e+08	1.1972e+07
	NA	11251	TS-11	S. lycopersicum	363557	307103	188789	228660	5.86546e+06	36892.7	77659	163674	175193	3.44259e+06	6.41443e+07	6.10646e+07	415988	135428	33417.4	6.30545e+06	8.13042e+06	4.30773e+07	1.74872e+08	5002.13	30112.9	171973	1.21179e+06	NA	2.96493e+06	1.21857e+07	1.20824e+07	2.10855e+06	638619	2.17278e+06	661067	3.51535e+07	6.62869e+07	1.98345e+08	NA	2.78938e+06	5.95427e+06	NA	2.36098e+06	174501	1.53901e+06	1.81922e+08	1.00197e+09	4.82752e+08	1.64268e+06
	NA	11252	TS-527	S. lycopersicum	1.20683e+06	1.36829e+06	717351	781805	1.44993e+07	113719	31937.4	375282	677803	5.42122e+06	9.07161e+07	1.20763e+08	1.00516e+06	289257	NA	6.66119e+06	2.135e+07	7.12891e+07	3.64498e+08	45595.2	162127	945562	2.79874e+06	73648.1	1.03163e+07	1.95536e+07	2.83622e+07	5.1738e+06	1.75294e+06	486529	2.85246e+06	5.03687e+07	1.29671e+08	4.13947e+08	66753.3	4.6183e+06	1.37503e+07	NA	5.36859e+06	137430	2.3198e+06	3.34694e+07	1.51628e+09	1.2161e+09	1.05628e+07
	NA	11253	TS-197	S. lycopersicum	1.68436e+06	1.0995e+06	803050	696306	1.70827e+07	143865	34430.3	360269	469317	2.33297e+06	7.5146e+07	1.09142e+08	806242	259071	21332.3	4.88674e+06	1.4571e+07	2.76932e+07	2.49366e+08	NA	5069.89	392446	6.19777e+06	84014.1	4.31559e+06	2.20849e+07	2.99584e+07	6.12326e+06	970456	354891	1.79293e+06	4.15779e+07	6.82365e+07	2.83586e+08	5500.75	7.74719e+06	1.37257e+07	NA	3.77565e+06	259468	1.66543e+06	3.80738e+07	1.52525e+09	7.95074e+08	3.68008e+06
	NA	11254	TS-737	S. lycopersicum	1.10216e+06	812135	498009	439304	1.28808e+07	78476.7	180024	149292	413885	5.60489e+06	1.14757e+08	9.31722e+07	431139	133615	NA	8.62585e+06	1.29585e+07	8.90419e+07	2.22949e+08	89571.6	197664	440557	2.2401e+06	26970	5.10878e+06	1.99736e+07	1.52856e+07	1.79684e+06	1.16196e+06	948008	738803	7.37464e+07	1.15063e+08	2.07535e+08	20570.9	1.49652e+07	9.54844e+06	744738	5.1232e+06	273220	2.36442e+06	5.39787e+07	1.47547e+09	7.46446e+08	3.20193e+06
	NA	11255	TS-219	S. lycopersicum	4.10679e+06	1.58177e+06	2.90008e+06	1.75179e+06	5.91905e+07	457763	729737	1.45261e+06	4.23723e+06	1.26815e+07	1.60836e+08	2.46846e+08	3.68294e+06	802933	43989.4	2.36568e+07	5.16522e+07	1.82141e+08	5.67078e+08	NA	78619.7	795876	1.46654e+07	1.27829e+06	1.3249e+07	8.73724e+07	5.55901e+07	1.61028e+07	8.90068e+06	1.31718e+07	5.68337e+06	2.59103e+08	3.28213e+08	7.50362e+08	43558.6	2.54554e+07	1.81069e+07	3.47364e+06	3.70039e+07	2.38416e+06	8.57747e+06	4.04807e+08	2.96325e+09	1.28516e+09	9.66929e+06
	NA	11256	TS-95	S. lycopersicum	1.85734e+06	1.07343e+06	1.23765e+06	882462	3.11791e+06	55382	222429	205482	146102	2.37423e+06	1.27209e+08	7.09135e+07	1.05563e+06	574369	86063.5	1.38309e+07	1.17031e+07	1.21602e+08	3.17699e+08	61641.7	128393	387125	696070	NA	456705	1.99681e+07	1.20636e+07	8.72706e+06	1.43589e+06	101783	884449	9.44888e+07	1.36001e+08	3.36759e+08	55538.5	3.82306e+06	7.04486e+06	39476.1	6.45423e+06	449254	2.4095e+06	3.9839e+07	1.84934e+09	8.96414e+08	2.02123e+06
	NA	11257	TS-74	S. lycopersicum	3.77736e+06	138840	2.97507e+06	85301.2	5.81773e+07	186028	926244	216034	7.10799e+06	7.89389e+07	2.42068e+08	1.26354e+08	684116	20905.9	525942	4.55574e+07	2.14708e+07	1.82882e+08	2.78923e+08	54193.3	92790.4	293289	1.43923e+07	4.08147e+06	6.87874e+07	9.46144e+07	1.1963e+07	1.28114e+06	9.62497e+06	6.69007e+07	74272.9	5.00393e+08	2.2366e+08	2.24206e+08	NA	1.84795e+07	4.86638e+06	2.53136e+06	1.35417e+07	1.82644e+06	701634	6.5511e+07	2.58898e+09	2.25179e+08	618335
	NA	11259	TS-214	S. lycopersicum	1.044e+06	501742	684851	408808	3.52735e+06	NA	115546	108657	157277	713116	7.82771e+07	5.80973e+07	226137	97021.8	36221	7.28787e+06	8.69756e+06	5.8354e+07	1.72602e+08	157600	249454	477603	403048	NA	809642	1.43642e+07	8.6009e+06	2.00362e+06	1.06885e+06	8533.13	834665	5.33612e+07	8.28953e+07	1.48517e+08	127483	6.13433e+06	3.63452e+06	6020.75	3.24678e+06	498861	1.30444e+06	2.53641e+07	1.61717e+09	7.30933e+08	1.33377e+06
	NA	11260	TS-193	S. lycopersicum	951457	970073	673243	837863	4.92878e+06	10232.9	283708	267586	229794	2.51712e+06	1.28077e+08	8.31157e+07	297688	577378	27601	1.04326e+07	1.15872e+07	8.40936e+07	2.33106e+08	89358.6	178279	252451	721477	18752.4	2.74665e+06	1.37765e+07	1.06226e+07	6.92699e+06	911886	234022	760850	5.60407e+07	1.09976e+08	2.28491e+08	2747.11	6.9761e+06	4.169e+06	90935.9	4.84824e+06	292463	2.67804e+06	2.02405e+07	1.53847e+09	9.06799e+08	1.40551e+06
	NA	11261	TS-608	S. lycopersicum	2.0643e+06	1.3758e+06	800729	367269	1.16488e+07	507199	522091	686264	564407	6.78982e+06	1.97905e+08	2.10594e+08	805380	285183	240622	2.39638e+07	4.31151e+07	8.40781e+07	2.41417e+08	39303.8	155099	605357	4.65277e+06	157702	9.9421e+06	9.85763e+07	9.94915e+07	3.35413e+06	7.76571e+06	1.15662e+07	8.57235e+06	1.36061e+08	2.19706e+08	3.1945e+08	145986	4.16916e+06	1.29142e+07	656590	1.22834e+07	267167	4.35219e+06	2.45836e+08	1.59344e+09	8.64361e+08	3.97698e+06
	NA	11262	TS-547	S. lycopersicum	870193	1.36049e+06	391796	583542	6.9586e+06	27476.9	40863.2	540295	207488	1.62439e+06	6.45691e+07	9.36391e+07	455066	64925.7	NA	4.5487e+06	1.40977e+07	3.86243e+07	2.92791e+08	11084.8	78731.9	952875	1.78325e+06	39502.9	2.61159e+06	1.53622e+07	2.4426e+07	3.61477e+06	1.2076e+06	415395	2.40513e+06	3.9687e+07	9.28172e+07	3.87074e+08	81336.8	4.32015e+06	8.63052e+06	NA	5.20038e+06	136648	3.82403e+06	2.87324e+07	1.41626e+09	1.08255e+09	5.10634e+06
	NA	11263	TS-548	S. lycopersicum	1.36098e+06	762621	797490	518003	1.34875e+07	78609.5	263581	176935	762460	6.8721e+06	1.18057e+08	9.76106e+07	355722	150163	21032.7	9.19477e+06	1.1155e+07	7.11208e+07	2.15157e+08	53758.5	114030	305130	3.33342e+06	333269	6.86365e+06	2.57187e+07	1.55015e+07	3.54505e+06	1.43397e+06	328415	915219	8.15158e+07	1.10728e+08	2.11899e+08	23837.8	1.07836e+07	4.94734e+06	30217.9	7.17191e+06	448665	2.4758e+06	2.91819e+07	1.47903e+09	7.55176e+08	1.5389e+06
	NA	11266	TS-73	S. lycopersicum	2.09256e+06	998439	1.27971e+06	684432	3.08873e+07	66935.2	194398	221834	1.18739e+06	7.81039e+06	1.15491e+08	1.2225e+08	805935	128849	11792.3	9.64995e+06	1.73616e+07	8.52152e+07	2.59701e+08	61845.7	119979	503680	1.00179e+07	452812	1.45467e+07	5.89432e+07	3.09004e+07	3.53796e+06	3.15254e+06	2.92295e+06	1.29486e+06	1.48292e+08	1.73871e+08	2.96178e+08	54214.6	1.05695e+07	1.04422e+07	167293	7.3337e+06	453163	2.28146e+06	8.92089e+07	2.05576e+09	6.98515e+08	3.61966e+06
	NA	11268	TS-139	S. lycopersicum	1.63212e+06	453069	1.61877e+06	440176	2.88899e+07	228147	184718	105997	1.54328e+06	2.75087e+07	1.05239e+08	9.14334e+07	695311	41003.4	12331.9	1.28651e+07	1.37285e+07	1.13126e+08	2.21306e+08	57731.3	84965.9	299904	7.44164e+06	561079	4.38029e+07	5.46512e+07	1.8891e+07	1.6685e+06	2.48356e+06	9.87161e+06	439754	2.09242e+08	1.59092e+08	2.43176e+08	5104.15	1.489e+07	1.07018e+07	415910	5.51643e+06	681706	964688	9.45388e+07	1.82523e+09	4.75956e+08	3.43163e+06
	NA	11269	TS-141	S. lycopersicum	2.15887e+06	2.06787e+06	1.31411e+06	1.3578e+06	2.7624e+07	201383	297457	611936	2.11117e+06	5.4994e+06	1.44283e+08	2.46605e+08	1.35996e+06	118416	NA	2.28686e+07	6.01586e+07	1.62474e+08	4.76826e+08	174875	332534	751486	7.337e+06	759916	1.09533e+07	5.29485e+07	6.16813e+07	4.33288e+06	5.62533e+06	3.50883e+06	7.68633e+06	2.01806e+08	3.03343e+08	5.82857e+08	323691	4.93909e+06	1.78269e+07	312501	8.19027e+06	236209	6.44106e+06	1.29235e+08	1.86052e+09	1.32186e+09	1.57954e+07
	NA	11271	TS-218	S. lycopersicum	1.25127e+06	865747	1.11829e+06	778528	3.89369e+06	18950	177706	194086	75391.1	838220	1.09166e+08	7.26148e+07	568465	219986	8861.87	9.36588e+06	1.03308e+07	7.3976e+07	2.86466e+08	42000	90515.8	210195	625567	NA	807787	2.06224e+07	1.29839e+07	3.78407e+06	1.2185e+06	NA	755869	7.6959e+07	1.11388e+08	2.83379e+08	13476.2	7.75314e+06	7.83636e+06	87929.9	5.1621e+06	623911	1.85694e+06	4.2741e+07	1.81703e+09	7.02437e+08	1.2846e+06
	NA	11272	TS-117	S. lycopersicum	1.91192e+06	1.37314e+06	1.15971e+06	851223	1.59564e+07	180904	217028	175639	399900	7.213e+06	1.24875e+08	1.02297e+08	580728	180772	7501.03	7.8988e+06	1.27519e+07	7.43936e+07	2.24712e+08	109939	177471	547709	4.35102e+06	123736	7.823e+06	2.87021e+07	2.35218e+07	4.17615e+06	1.47013e+06	1.47285e+06	968910	9.19147e+07	1.36054e+08	2.61269e+08	68853.6	8.15138e+06	1.48754e+07	NA	5.60701e+06	301347	2.39968e+06	4.57266e+07	1.67256e+09	7.65702e+08	4.2235e+06
	NA	11273	TS-638	S. lycopersicum	2.49623e+06	1.50442e+06	1.43136e+06	1.03004e+06	2.12381e+07	189533	248245	264607	964249	1.67001e+07	1.18633e+08	1.42357e+08	928878	75853.2	26960.4	1.12454e+07	2.22286e+07	1.29096e+08	3.28062e+08	86226.2	210700	990713	5.21223e+06	250678	2.07642e+07	4.80465e+07	3.04063e+07	2.65945e+06	2.68497e+06	3.32183e+06	1.33002e+06	1.8284e+08	2.1061e+08	4.24661e+08	180313	4.09361e+06	1.16593e+07	273426	8.56688e+06	284338	3.154e+06	1.56938e+08	1.91629e+09	8.70095e+08	3.97481e+06
	NA	11274	TS-137	S. lycopersicum	2.18314e+06	768788	1.59466e+06	466169	4.17766e+07	399019	381235	227671	1.75872e+06	4.65685e+07	1.8206e+08	1.3664e+08	893959	249143	39320.9	1.5652e+07	1.86644e+07	1.35658e+08	3.00695e+08	132444	144581	478913	8.11193e+06	445044	2.78467e+07	5.48167e+07	2.21312e+07	4.25738e+06	2.81104e+06	7.85402e+06	515293	2.0959e+08	2.05607e+08	2.76307e+08	45931.4	1.24908e+07	1.50929e+07	273292	8.02061e+06	505968	1.86038e+06	9.28066e+07	2.0398e+09	6.15189e+08	4.04098e+06
	NA	11277	TS-635	S. lycopersicum	2.73665e+06	1.2429e+06	2.30181e+06	1.21033e+06	2.26331e+07	86754	180024	324034	1.1914e+06	6.58578e+06	1.03509e+08	1.39851e+08	1.09687e+06	171332	NA	1.11729e+07	2.67316e+07	1.08988e+08	3.76944e+08	104377	273702	1.34792e+06	3.6681e+06	323922	7.54257e+06	3.85683e+07	2.72325e+07	2.98203e+06	2.6079e+06	1.23056e+06	2.19551e+06	1.32388e+08	1.79709e+08	4.6264e+08	191510	5.86233e+06	7.09146e+06	757057	1.39313e+07	842346	3.99747e+06	1.04112e+08	1.87673e+09	8.68636e+08	3.98735e+06
	NA	11280	TS-563	S. lycopersicum	2.67942e+06	1.60854e+06	2.17427e+06	1.74446e+06	2.45907e+07	67981.7	37136.8	164391	1.41399e+06	1.19378e+07	8.46947e+07	1.14529e+08	956752	169487	NA	7.2563e+06	2.04356e+07	7.10416e+07	3.53572e+08	60736.8	219728	1.10716e+06	7.89413e+06	365348	8.22454e+06	4.7974e+07	2.90342e+07	4.2889e+06	2.25899e+06	1.47418e+06	1.89734e+06	1.46125e+08	1.7119e+08	3.9375e+08	193375	8.6071e+06	1.37125e+07	287304	7.35001e+06	737814	2.7254e+06	9.22623e+07	2.16879e+09	9.39207e+08	7.02829e+06
	NA	11282	TS-409	S. lycopersicum	2.63915e+06	635231	2.38083e+06	475193	1.71556e+07	23145.7	218589	99023.5	1.34905e+06	1.241e+07	1.66945e+08	1.01328e+08	303767	32806.7	209804	1.96557e+07	1.51808e+07	1.02209e+08	2.22347e+08	67278.7	10659	106897	4.74592e+06	486348	1.51669e+07	4.67571e+07	1.98675e+07	1.7168e+06	4.47563e+06	1.69882e+07	212427	2.61817e+08	1.6616e+08	2.56138e+08	NA	2.44404e+06	4.19346e+06	839108	8.70445e+06	595418	1.10476e+06	1.27041e+08	2.03737e+09	3.48089e+08	4.27664e+06
	NA	11284	TS-215	S. lycopersicum	822332	969224	437996	552796	5.78221e+06	82947	139008	209323	268781	2.55559e+06	9.76355e+07	1.06006e+08	896851	569942	52291.8	5.61462e+06	1.21328e+07	6.2999e+07	3.45067e+08	56626.3	140337	698005	1.17532e+06	9099.68	2.98685e+06	1.12422e+07	1.69005e+07	7.69543e+06	415807	206454	570732	3.79637e+07	6.99102e+07	3.23163e+08	33999.9	4.97207e+06	8.65545e+06	65127.2	4.80594e+06	226944	3.02653e+06	2.687e+07	1.31426e+09	1.02172e+09	3.12201e+06
	NA	11286	TS-739	S. lycopersicum	1.01636e+06	844173	951694	787964	1.63094e+07	68879.1	89144.9	421988	648707	3.02074e+06	9.92834e+07	1.09028e+08	593682	330907	5151.27	7.81908e+06	1.69553e+07	2.98484e+07	2.63239e+08	10316.3	9160.8	435504	5.19744e+06	150084	4.33852e+06	2.37867e+07	2.69822e+07	6.48487e+06	1.06877e+06	154231	2.12508e+06	4.63946e+07	7.50871e+07	3.508e+08	37202.3	8.62319e+06	9.99066e+06	43137	6.62586e+06	627521	2.7919e+06	8.82251e+07	1.58224e+09	8.41412e+08	4.21196e+06
	NA	11287	TS-628	S. lycopersicum	1.0464e+06	990867	504431	484033	1.45473e+07	115802	89884.9	209917	728940	6.40969e+06	6.8726e+07	1.15114e+08	1.32307e+06	303320	17921.3	3.08728e+06	1.39598e+07	2.45466e+07	2.96142e+08	NA	NA	198369	4.04945e+06	129003	8.0125e+06	2.45916e+07	2.89216e+07	9.70363e+06	827432	2.34019e+06	1.16944e+06	3.74458e+07	8.1278e+07	4.80573e+08	NA	9.0065e+06	1.99364e+07	598159	6.45632e+06	476542	3.34842e+06	2.5534e+08	1.60466e+09	9.11795e+08	9.33239e+06
	NA	11288	TS-12	S. lycopersicum	995708	399281	533428	242341	1.34698e+07	382032	399809	165724	1.80761e+06	5.93713e+06	1.2844e+08	1.0754e+08	1.35471e+06	14701.4	NA	2.44726e+07	3.43457e+07	8.68482e+07	1.6816e+08	185982	229069	605610	1.98739e+06	130338	4.49446e+06	4.24229e+07	2.51496e+07	1.51782e+06	8.35924e+06	3.31891e+06	4.55755e+06	1.42309e+08	1.6792e+08	2.47829e+08	118169	6.81728e+06	1.10003e+07	92848.7	1.15553e+07	943445	3.61234e+06	5.79484e+07	1.88197e+09	5.84595e+08	9.29398e+06
	NA	11289	TS-569	S. lycopersicum	4.71283e+06	1.49001e+06	3.45172e+06	1.01798e+06	4.95858e+07	1.47528e+06	1.52548e+06	445931	1.04713e+07	5.55523e+07	3.05328e+08	2.05837e+08	1.41386e+06	136831	362264	1.01752e+08	8.84685e+07	2.92938e+08	2.8057e+08	285614	270854	443426	7.06709e+06	1.78197e+06	3.72609e+07	1.10777e+08	4.77843e+07	4.21026e+06	2.68106e+07	1.71119e+07	8.3656e+06	4.23871e+08	3.35678e+08	4.03954e+08	109272	3.33981e+07	2.13564e+07	1.71002e+06	2.89752e+07	2.44052e+06	4.87972e+06	2.01471e+08	2.47477e+09	9.83004e+08	9.39334e+06
	NA	11291	TS-400	S. lycopersicum	2.06726e+06	1.68882e+06	1.07459e+06	958991	6.57447e+06	112513	NA	84275.7	205821	4.80866e+06	8.29141e+07	1.26715e+08	536400	33275.6	200479	6.59398e+06	2.16985e+07	1.83022e+07	2.44022e+08	NA	4899.79	654335	639421	12048.2	2.1878e+06	2.12537e+07	3.0205e+07	1.3004e+06	1.44312e+06	1.39658e+06	2.94389e+06	1.33812e+07	3.23656e+07	3.3321e+08	NA	2.63202e+07	8.25141e+06	402799	6.05897e+06	1.00677e+06	2.46344e+06	3.32805e+08	1.59381e+09	9.70368e+08	2.75046e+06
	NA	11292	TS-401	S. lycopersicum	2.54142e+06	688752	1.8384e+06	733173	2.81766e+07	202314	397571	228262	5.12222e+06	6.3872e+07	1.29235e+08	1.09071e+08	646015	NA	560684	2.40006e+07	2.38503e+07	1.15684e+08	1.77029e+08	24468.2	73587.1	278072	2.06892e+06	748971	2.5549e+07	4.38013e+07	1.67063e+07	997553	6.23256e+06	5.38802e+07	820514	2.18104e+08	1.925e+08	3.0131e+08	64922.2	5.25544e+06	5.09333e+06	2.87376e+06	1.28661e+07	1.27823e+06	1.93894e+06	3.35607e+08	1.69627e+09	3.69732e+08	NA
	NA	11293	TS-51	S. lycopersicum	1.30693e+06	392857	1.00597e+06	294824	2.28028e+07	160864	374341	177754	1.24731e+06	2.43743e+07	1.59924e+08	1.08341e+08	629050	332302	94036.7	1.32179e+07	1.74611e+07	1.16929e+08	2.4597e+08	171827	204566	478419	5.73407e+06	435086	1.97327e+07	3.94394e+07	1.59914e+07	4.38088e+06	2.63265e+06	6.38408e+06	740217	1.56796e+08	1.5518e+08	2.57434e+08	55516	1.05833e+07	8.66934e+06	575197	7.35604e+06	549821	1.4296e+06	9.2525e+07	1.71947e+09	5.31268e+08	2.02523e+06
	NA	11294	TS-63	S. lycopersicum	865420	1.06591e+06	549833	654650	7.053e+06	37384	54259.9	576198	144336	828744	7.32698e+07	1.2173e+08	1.15172e+06	991387	NA	5.64541e+06	1.87464e+07	2.05438e+07	3.46192e+08	NA	NA	308655	2.30033e+06	5068.06	947951	2.48778e+07	4.61537e+07	1.74111e+07	1.23985e+06	83395.2	3.64305e+06	3.04426e+07	7.04128e+07	5.66758e+08	NA	7.48832e+06	2.29182e+07	52937.1	6.40128e+06	490056	4.04945e+06	6.33593e+07	1.56183e+09	1.06831e+09	1.06922e+07
	NA	11295	TS-84	S. lycopersicum	2.98367e+06	1.25159e+06	1.91224e+06	977639	2.08481e+07	113602	291065	376768	1.3526e+06	1.38232e+07	1.27541e+08	1.33985e+08	916576	151862	67501.9	1.04309e+07	2.38816e+07	9.71267e+07	3.22686e+08	84433.6	172849	462946	6.44504e+06	395639	1.95365e+07	4.91391e+07	2.83622e+07	3.82028e+06	4.048e+06	6.44246e+06	1.36267e+06	1.49209e+08	1.9404e+08	3.92396e+08	91258.5	8.97437e+06	1.18253e+07	452764	1.07491e+07	540328	2.70874e+06	1.33522e+08	2.06928e+09	7.4095e+08	4.13604e+06
	NA	11297	TS-248	S. lycopersicum	6.23255e+06	1.19549e+06	3.73736e+06	705809	5.07046e+07	120725	1.00289e+06	353971	5.4134e+06	2.60972e+07	2.47897e+08	1.79822e+08	1.07744e+06	6863.96	28191	3.73909e+07	4.10967e+07	2.71578e+08	3.65407e+08	345008	323081	403111	1.07194e+07	1.54837e+06	2.2684e+07	6.30817e+07	2.30385e+07	822968	5.5558e+06	7.62018e+06	1.60459e+06	3.42403e+08	2.70537e+08	3.10684e+08	19881.2	4.2556e+07	1.6965e+06	429627	1.14657e+07	1.09268e+06	1.36718e+06	7.67305e+07	2.09604e+09	4.82964e+08	479052
	NA	11298	NA	S. lycopersicum	1.79887e+06	1.37363e+06	1.37238e+06	1.07628e+06	3.02347e+07	404894	197780	537255	1.42718e+06	1.55041e+07	1.02304e+08	1.79104e+08	1.8018e+06	195600	56384	6.61452e+06	2.77025e+07	5.6865e+07	3.67342e+08	20874.2	33251.8	723920	7.14811e+06	373284	2.19812e+07	5.10914e+07	5.67399e+07	6.53349e+06	2.7588e+06	4.95219e+06	3.08792e+06	1.04731e+08	1.60538e+08	5.86735e+08	57729.5	5.67393e+06	1.3261e+07	522574	1.10785e+07	321455	5.04433e+06	1.26516e+08	1.61416e+09	8.81917e+08	7.44532e+06
	NA	11302	NA	S. lycopersicum	1.58004e+06	1.04312e+06	1.51038e+06	1.11796e+06	5.43218e+06	37248	NA	114497	195872	3.6276e+06	8.12917e+07	1.0641e+08	586440	342642	15330.4	4.59963e+06	1.15247e+07	2.18956e+07	3.35882e+08	NA	NA	428474	415222	NA	521642	1.49161e+07	2.08153e+07	1.70109e+07	622129	542024	1.42632e+06	4.15853e+07	8.8561e+07	5.68665e+08	NA	3.88451e+06	6.95884e+06	136353	3.1807e+06	286244	1.02476e+06	1.35782e+08	1.84927e+09	7.19856e+08	2.6142e+06
	NA	18197	NA	S. lycopersicum	2.04766e+06	918300	2.09133e+06	1.10901e+06	1.29958e+07	35034.5	119380	165937	1.66373e+06	1.68785e+07	8.05711e+07	8.8437e+07	637778	12230.9	4613.95	9.86533e+06	2.0585e+07	1.22432e+08	2.84315e+08	146817	198903	1.03519e+06	1.99346e+06	256189	1.74014e+07	2.65918e+07	1.57091e+07	939672	2.5421e+06	3.08872e+06	1.4386e+06	1.44217e+08	1.55073e+08	3.12657e+08	63623.6	5.40056e+06	6.9297e+06	755763	6.92884e+06	656341	1.86434e+06	9.1933e+07	1.85112e+09	6.90355e+08	2.89159e+06
	NA	18206	NA	S. lycopersicum	2.06246e+06	568530	1.22095e+06	252385	6.52272e+06	1.12854e+06	554031	119243	206726	3.20014e+06	2.58483e+08	1.38409e+08	1.84143e+06	9716.5	NA	1.55815e+07	1.50309e+07	1.6989e+08	1.37174e+08	135625	225257	238479	1.93139e+06	75129.5	2.74909e+06	6.72179e+07	3.0216e+07	436486	2.85861e+06	1.02551e+07	999958	2.75156e+08	2.5023e+08	2.12597e+08	17588.2	2.56077e+07	1.62345e+07	59411.3	1.63133e+07	263146	2.53256e+06	3.52429e+07	1.62921e+09	5.00173e+08	1.39177e+07
	NA	18208	NA	S. lycopersicum	1.1084e+06	673314	921828	598742	1.43713e+07	368063	1.88795e+06	650317	814921	1.8202e+07	2.46232e+08	2.16193e+08	1.24082e+06	15216.5	26170.4	1.5433e+07	2.46548e+07	2.01826e+08	2.34568e+08	146404	337094	631345	2.22829e+06	65255.6	1.11871e+07	5.56111e+07	3.28755e+07	822625	2.89125e+06	6.15113e+06	1.01218e+06	3.27654e+08	3.1578e+08	2.79831e+08	NA	1.21098e+07	4.25197e+06	103980	2.84763e+07	147229	1.05154e+07	1.90725e+07	1.41409e+09	6.45756e+08	5.79951e+06
	NA	18210	NA	S. lycopersicum	1.68256e+06	1.62204e+06	748119	748712	1.02954e+07	379418	33173	239707	616128	240963	1.75254e+08	2.53694e+08	1.08765e+06	NA	NA	1.21335e+07	3.83654e+07	9.03418e+07	2.06625e+08	78542.2	273072	785323	1.47921e+06	17215.9	502085	8.10346e+07	1.24472e+08	339883	6.73186e+06	6.43866e+06	1.23587e+07	1.49776e+08	2.83051e+08	4.40644e+08	479746	1.0065e+07	1.21629e+07	138062	8.91388e+06	572551	4.74921e+06	3.11768e+07	1.84477e+09	1.44915e+09	1.28815e+07
	NA	18255	NA	S. lycopersicum	2.29064e+06	2.13073e+06	1.98756e+06	1.9675e+06	2.55302e+07	245220	72433.6	443918	980781	5.14991e+06	1.34481e+08	2.34101e+08	1.66175e+06	517228	130617	1.23731e+07	3.85484e+07	3.4917e+07	3.84914e+08	NA	NA	790368	5.96826e+06	220076	4.52915e+06	4.70012e+07	6.50168e+07	9.58585e+06	2.10265e+06	677839	4.90542e+06	5.57973e+07	1.04092e+08	5.01728e+08	16825.5	6.36852e+06	1.97957e+07	1.09833e+06	1.04829e+07	592045	4.4433e+06	9.33142e+07	2.45234e+09	1.40002e+09	8.92065e+06
	NA	18260	NA	S. lycopersicum	3.34671e+06	769241	2.3697e+06	520044	5.44638e+07	266732	553804	394377	2.39082e+06	3.60114e+07	1.8369e+08	2.0256e+08	1.28069e+06	217172	436021	2.14134e+07	3.07791e+07	1.08601e+08	3.00224e+08	204718	268715	966810	2.21441e+07	1.36541e+06	5.14797e+07	9.68505e+07	3.55693e+07	2.14625e+06	4.85941e+06	3.21049e+07	653768	2.57888e+08	2.17928e+08	3.29022e+08	318346	6.14835e+06	1.67668e+07	501676	1.41775e+07	770201	2.48147e+06	2.40544e+08	2.30603e+09	6.01065e+08	4.27967e+06
	NA	18265	NA	S. lycopersicum	2.79485e+06	1.11109e+06	2.08407e+06	498795	5.96415e+07	634763	746367	320219	1.12601e+07	6.96145e+07	2.1346e+08	1.92973e+08	1.58337e+06	272284	190288	5.22222e+07	4.78862e+07	2.36241e+08	3.07504e+08	375265	529333	730526	8.96632e+06	2.36636e+06	4.27046e+07	1.03119e+08	5.34429e+07	7.22634e+06	1.53402e+07	3.868e+07	4.13419e+06	3.48324e+08	2.9571e+08	4.94342e+08	547032	1.26828e+07	1.28408e+07	2.34455e+06	1.92278e+07	1.47305e+06	3.56658e+06	1.72727e+08	2.41532e+09	8.96431e+08	3.46824e+06
	NA	18266	NA	S. lycopersicum	2.04112e+06	971306	1.30999e+06	642652	3.42321e+07	409247	303326	191610	4.99336e+06	3.0268e+07	1.76941e+08	1.63074e+08	1.4057e+06	125893	153296	2.88054e+07	3.5949e+07	1.16929e+08	2.27243e+08	125132	117406	242393	7.02507e+06	1.29668e+06	2.5506e+07	6.21466e+07	4.48838e+07	4.16927e+06	1.07967e+07	1.67931e+07	4.30471e+06	1.94057e+08	2.08967e+08	3.87009e+08	68835.5	1.19746e+07	2.19089e+07	1.26155e+06	9.85334e+06	1.03258e+06	3.03554e+06	1.45094e+08	2.17631e+09	9.29445e+08	1.15059e+07
	NA	18269	NA	S. lycopersicum	1.79769e+06	1.84911e+06	1.35931e+06	1.65355e+06	1.05549e+07	89372.5	135728	581964	392104	3.29803e+06	1.3164e+08	1.1855e+08	958306	914601	60621.3	9.03418e+06	1.5731e+07	4.05323e+07	3.2332e+08	NA	NA	354517	4.20759e+06	112082	3.95781e+06	2.88566e+07	3.44849e+07	1.7179e+07	1.52819e+06	1.19757e+06	2.26056e+06	4.73658e+07	8.67829e+07	4.3603e+08	NA	5.54883e+06	1.47434e+07	38620.8	9.03169e+06	386634	4.56045e+06	4.87352e+07	1.90739e+09	1.33242e+09	9.82751e+06
	NA	18270	NA	S. lycopersicum	4.20628e+06	2.64539e+06	2.48138e+06	1.63066e+06	3.72707e+07	411465	118818	514513	1.73729e+06	6.19015e+06	1.18913e+08	1.65843e+08	2.65493e+06	94593	58237	1.43839e+07	2.91876e+07	8.89242e+07	3.54672e+08	624973	1.75243e+06	2.75017e+06	2.05726e+07	1.063e+06	2.34301e+07	9.4265e+07	6.79603e+07	2.65054e+06	6.89624e+06	9.51162e+06	5.25829e+06	1.5728e+08	2.61722e+08	4.92024e+08	2.75842e+06	1.19626e+07	3.3095e+07	318451	1.3666e+07	468809	4.2351e+06	2.45703e+08	2.82784e+09	1.36545e+09	1.73015e+07
	NA	18286	NA	S. lycopersicum	2.34769e+06	1.43667e+06	1.69242e+06	1.06726e+06	4.91966e+07	332137	259375	570105	1.68759e+06	1.24206e+07	1.19155e+08	2.20635e+08	1.28972e+06	121721	52201.7	9.44057e+06	3.03562e+07	5.64686e+07	3.4264e+08	104328	237951	1.47211e+06	2.58157e+07	1.10535e+06	3.07072e+07	8.67462e+07	7.31634e+07	3.67144e+06	4.62896e+06	6.33152e+06	4.07367e+06	1.27007e+08	1.86072e+08	4.38207e+08	564497	7.55103e+06	2.0205e+07	537016	1.40881e+07	613223	4.19628e+06	2.3212e+08	2.24134e+09	1.08601e+09	4.58135e+06
	NA	18419	s.pennellii	S. lycopersicum	678189	209906	627034	322969	1.65893e+06	NA	107723	56518.1	536728	2.21171e+06	1.2713e+08	8.00726e+07	106066	1.91876e+06	529609	1.94391e+07	1.60188e+07	3.34425e+07	2.90864e+08	182605	177752	1.07118e+06	54942.5	NA	251274	1.48056e+07	1.28908e+07	2.99271e+07	2.31318e+06	988417	1.41652e+06	3.80898e+07	6.99567e+07	4.52065e+08	133878	236365	856356	885873	6.33641e+06	206124	1.21294e+06	1.59154e+07	1.2156e+09	2.39661e+08	7.96544e+06
	NA	11180	TS-205	S. lycopersicum var cerasiforme	5.56551e+06	2.3609e+06	4.0939e+06	1.21566e+06	5.38766e+07	278210	638155	1.06852e+06	2.97575e+06	3.13904e+07	1.16772e+08	2.11483e+08	1.54631e+06	142692	30522.1	1.1834e+07	3.58274e+07	1.12621e+08	3.59108e+08	NA	22311.2	403273	1.86769e+07	1.80827e+06	2.95505e+07	6.89923e+07	4.72722e+07	4.18066e+06	5.20445e+06	1.96311e+07	2.82102e+06	2.28626e+08	2.33504e+08	4.98221e+08	12831.7	2.30399e+07	9.29901e+06	2.74854e+06	4.42945e+07	1.12999e+06	7.79441e+06	1.10543e+08	2.16374e+09	7.73868e+08	5.11238e+06
	NA	11181	TS-436	S. lycopersicum var cerasiforme	2.29346e+06	1.65393e+06	1.54582e+06	1.31519e+06	2.80283e+07	224394	515642	546743	1.87054e+06	3.48912e+06	1.1127e+08	1.48104e+08	1.38262e+06	1.27204e+06	46080.8	1.29423e+07	2.5877e+07	1.00972e+08	3.06759e+08	257748	447442	928504	5.11356e+06	203204	6.78139e+06	6.27691e+07	4.29556e+07	2.19349e+07	4.80071e+06	2.52604e+06	4.99732e+06	1.1599e+08	2.16828e+08	4.03023e+08	690833	1.49923e+07	9.84922e+06	452764	2.53417e+07	816642	8.54303e+06	8.76594e+07	1.92269e+09	1.1145e+09	5.2496e+06
	NA	11185	TS-431	S. lycopersicum var cerasiforme	1.89042e+06	373288	1.05948e+06	413362	3.40226e+07	205346	941456	345861	2.37092e+06	2.79752e+07	1.11141e+08	9.15364e+07	1.09114e+06	15759.7	150351	1.5652e+07	1.44166e+07	1.86827e+08	2.48446e+08	397176	423673	466684	5.23668e+06	514276	2.32056e+07	5.85457e+07	1.85423e+07	972057	3.90696e+06	8.46174e+07	44648.8	2.46185e+08	2.39875e+08	2.53377e+08	182453	5.6639e+06	1.24828e+07	4.74336e+06	2.29044e+07	498574	3.44206e+06	9.28066e+08	1.47942e+09	3.18275e+08	809187
	NA	11188	TS-99	S. lycopersicum var cerasiforme	2.20175e+06	1.20812e+06	1.45826e+06	761425	2.97548e+07	290946	262143	261690	1.14406e+06	5.69444e+06	1.16346e+08	1.39308e+08	1.27203e+06	41637.3	49570.9	1.02872e+07	1.9039e+07	8.89242e+07	2.30285e+08	14763.6	63609.5	263102	9.34702e+06	511050	6.76379e+06	4.76844e+07	2.36116e+07	1.30002e+06	2.62723e+06	1.49845e+06	1.13901e+06	1.47393e+08	1.6472e+08	2.40795e+08	12428.2	8.9113e+06	1.3979e+07	82459.9	9.74778e+06	399507	2.77645e+06	1.14157e+08	1.81391e+09	6.92013e+08	4.65274e+06
	NA	11189	TS-280	S. lycopersicum var cerasiforme	1.82117e+06	783250	1.40225e+06	627831	6.49219e+07	304597	1.05661e+06	443125	4.05546e+06	5.48907e+07	1.73314e+08	1.73179e+08	1.26214e+06	180772	97263.2	2.02274e+07	2.74292e+07	1.61071e+08	3.5379e+08	458643	698525	998013	1.22349e+07	970251	3.06071e+07	4.67652e+07	1.7938e+07	4.11745e+06	2.79475e+06	3.23453e+07	207777	2.12598e+08	1.84497e+08	3.18071e+08	191762	1.43862e+07	9.92127e+06	842846	1.37081e+07	535513	2.678e+06	2.11435e+08	1.84033e+09	6.78426e+08	1.56506e+06
	NA	11190	TS-39	S. lycopersicum var cerasiforme	4.4473e+06	2.3156e+06	2.20088e+06	2.07339e+06	6.27452e+06	579796	4.44086e+06	1.26411e+06	255224	5.42378e+06	1.9582e+08	1.34221e+08	1.75041e+06	259432	112542	1.98163e+07	1.84069e+07	1.41608e+08	2.29253e+08	211319	227673	191270	1.23346e+06	NA	2.11391e+06	1.00186e+08	4.22286e+07	3.19843e+06	5.22704e+06	8.68497e+06	2.85031e+06	2.02936e+08	2.57009e+08	3.37072e+08	78366.5	9.59984e+07	4.26685e+07	2.39042e+06	1.42344e+08	1.22636e+06	3.04721e+07	4.07347e+08	3.17178e+09	1.27096e+09	1.28839e+07
	NA	11191	TS-230	S. lycopersicum var cerasiforme	1.64537e+06	1.28982e+06	918014	1.13365e+06	9.79688e+06	73023.7	92398.1	350298	389012	402750	8.03041e+07	9.74618e+07	1.14551e+06	264814	17077.2	6.75324e+06	1.74205e+07	6.0396e+07	3.2286e+08	108229	274179	803996	1.90734e+06	31124.5	144444	3.5725e+07	3.13628e+07	6.26651e+06	2.57398e+06	1.07042e+06	3.55931e+06	6.00789e+07	1.29174e+08	4.08688e+08	381150	1.46542e+07	1.29059e+07	95351.4	8.61676e+06	415094	4.21133e+06	2.66027e+07	1.80076e+09	1.17069e+09	6.28225e+06
	NA	11192	NA	S. lycopersicum var cerasiforme	1.97581e+06	1.45517e+06	1.47331e+06	1.13617e+06	7.38369e+06	43965.7	304372	563720	240317	1.8552e+06	1.05557e+08	7.93749e+07	389161	524339	32635.5	6.75161e+06	1.13905e+07	4.49961e+07	3.3223e+08	104328	161750	778681	1.43464e+06	NA	1.11199e+06	1.89258e+07	1.55606e+07	8.80397e+06	1.06622e+06	453028	917282	4.68519e+07	9.13506e+07	3.31788e+08	149041	9.24538e+06	8.33883e+06	105787	6.32334e+06	337523	2.62681e+06	1.74133e+07	1.58215e+09	8.07702e+08	1.83836e+06
	NA	11193	TS-260	S. lycopersicum var cerasiforme	2.58989e+06	994016	2.5131e+06	1.40704e+06	3.69646e+07	196896	584776	303511	2.38924e+06	1.32249e+07	1.50014e+08	1.61281e+08	1.28728e+06	21849	34982.9	1.81446e+07	3.80139e+07	1.47937e+08	3.56402e+08	774714	1.65437e+06	2.15519e+06	6.40323e+06	589717	1.17839e+07	5.37666e+07	2.1472e+07	1.46852e+06	4.15297e+06	5.47704e+06	1.44101e+06	2.26939e+08	2.47624e+08	3.27768e+08	771093	1.65595e+07	9.2216e+06	1.10075e+06	1.94938e+07	849239	4.24179e+06	1.97643e+08	2.44712e+09	7.98258e+08	3.63866e+06
	NA	11194	NA	S. lycopersicum var cerasiforme	3.19179e+06	2.84392e+06	1.57609e+06	2.08889e+06	3.16616e+07	85506.8	416947	620632	2.01438e+06	5.41716e+06	7.24548e+07	1.45237e+08	1.32792e+06	72905.8	57641.9	7.79143e+06	2.33401e+07	7.53548e+07	3.27097e+08	NA	108944	427111	1.42235e+07	1.10825e+06	1.0861e+07	3.88412e+07	4.04714e+07	1.25708e+06	1.73216e+06	4.82911e+06	2.88906e+06	7.52119e+07	1.59623e+08	3.87647e+08	120992	8.28229e+06	1.04436e+07	687589	3.49773e+07	477984	1.51837e+07	1.96662e+08	2.06338e+09	1.33927e+09	4.15941e+06
	NA	11196	TS-40	S. lycopersicum var cerasiforme	1.54916e+06	1.38695e+06	920539	1.11669e+06	3.09426e+07	94182.8	116299	776224	681686	3.43689e+06	9.21129e+07	1.63871e+08	1.21919e+06	666543	47157.2	6.63925e+06	1.90639e+07	5.18355e+07	3.28231e+08	NA	31726.8	547550	5.8692e+06	71142.7	1.48191e+06	3.40515e+07	4.24985e+07	1.24611e+07	1.34587e+06	1.1066e+06	2.53833e+06	5.06671e+07	9.80626e+07	4.27278e+08	19638.5	8.17751e+06	1.50493e+07	76371	6.2487e+06	642010	3.08174e+06	9.28994e+07	1.99623e+09	1.24063e+09	5.6516e+06
	NA	11197	TS-283	S. lycopersicum var cerasiforme	1.33854e+06	806147	791722	500442	1.5752e+07	119796	363209	294612	753340	3.97171e+06	1.05692e+08	9.23516e+07	800224	170494	47833.1	9.853e+06	1.85376e+07	7.6298e+07	2.74791e+08	90938	164979	405135	4.46102e+06	219215	4.38855e+06	3.17432e+07	1.84046e+07	3.73829e+06	2.53577e+06	955597	1.44626e+06	1.53642e+08	1.63751e+08	2.75453e+08	80829.2	1.23597e+07	9.14539e+06	257131	7.22607e+06	1.18848e+06	2.15861e+06	4.87446e+07	1.73781e+09	6.89046e+08	3.06958e+06
	NA	11198	TS-25	S. lycopersicum var cerasiforme	2.97138e+06	926225	2.23833e+06	1.20938e+06	2.23491e+07	136521	216047	438019	1.25912e+06	2.35322e+06	8.21356e+07	9.1759e+07	1.92531e+06	245057	22234.4	6.56474e+06	1.7178e+07	6.39169e+07	3.24107e+08	197100	499911	2.51757e+06	4.84979e+06	184629	3.37933e+06	4.13889e+07	2.39087e+07	4.77303e+06	2.57286e+06	8.02826e+06	1.48266e+06	9.57126e+07	1.44962e+08	4.70303e+08	663069	1.54258e+07	1.77163e+07	452764	2.63571e+07	1.33315e+06	4.22403e+06	8.60399e+07	1.97668e+09	6.23923e+08	6.9365e+06
	NA	11199	TS-94	S. lycopersicum var cerasiforme	2.04563e+06	1.0958e+06	2.07273e+06	1.62263e+06	3.03899e+07	225312	22033.2	677498	1.36511e+06	9.44228e+06	4.97338e+07	1.3673e+08	1.12661e+06	1.40854e+06	39365.8	2.48211e+06	2.0585e+07	2.12596e+07	4.0833e+08	NA	NA	603679	7.80976e+06	148776	1.19787e+07	3.4737e+07	5.63956e+07	4.15297e+07	1.15917e+06	1.64378e+06	2.98105e+06	6.36744e+07	1.0068e+08	6.12554e+08	13691.9	7.58343e+06	2.36816e+07	1.04081e+06	1.0294e+07	1.22819e+06	3.71514e+06	1.47788e+08	2.45559e+09	1.32827e+09	7.32219e+06
	NA	11200	TS-231	S. lycopersicum var cerasiforme	3.14441e+06	714426	2.81487e+06	973155	7.7867e+07	229606	676170	825540	5.98437e+06	3.38844e+07	1.35548e+08	1.47532e+08	1.41921e+06	48919.7	279025	2.63523e+07	3.34865e+07	1.59586e+08	3.48358e+08	747033	646932	955498	1.63083e+07	2.91738e+06	2.80787e+07	7.79594e+07	3.16037e+07	1.71911e+06	6.05147e+06	6.91456e+07	798708	2.706e+08	2.42954e+08	4.30053e+08	486831	6.30189e+06	1.80793e+07	2.0439e+06	3.43167e+07	783535	2.52251e+06	6.04814e+08	2.37323e+09	5.15853e+08	4.84109e+06
	NA	11201	TS-37	S. lycopersicum var cerasiforme	1.7039e+06	238640	1.13436e+06	40402.8	4.74651e+07	761393	1.02487e+06	346817	4.81974e+06	1.51657e+08	1.43226e+08	1.52975e+08	2.57195e+06	47180.2	1.42395e+06	1.86263e+07	1.45716e+07	2.89359e+08	3.87485e+08	955998	1.02003e+06	1.83298e+06	4.43362e+06	1.10988e+06	8.81164e+07	5.08872e+07	1.3687e+07	1.69767e+06	1.16515e+08	3.95245e+08	NA	2.79325e+08	2.68217e+08	2.8544e+08	329091	3.15798e+06	1.5229e+07	5.10242e+06	7.13819e+06	259156	821792	1.83887e+09	6.97234e+08	1.35463e+08	575371
	NA	11202	TS-257	S. lycopersicum var cerasiforme	3.31359e+06	430231	2.7374e+06	556602	5.87888e+07	144158	506503	593067	5.42262e+06	2.84516e+07	1.09502e+08	1.71529e+08	1.10101e+06	159754	329346	1.72971e+07	3.5478e+07	6.59282e+07	3.24416e+08	NA	NA	519098	1.81039e+07	2.61859e+06	5.03026e+07	7.53899e+07	4.0653e+07	4.15259e+06	7.87633e+06	2.85349e+07	2.75974e+06	1.60875e+08	1.6655e+08	4.22996e+08	67217.1	1.0651e+07	5.90168e+06	1.93472e+06	2.8001e+07	1.76935e+06	2.21808e+06	3.43984e+08	2.43715e+09	4.56078e+08	723655
	NA	11204	TS-187	S. lycopersicum var cerasiforme	2.03968e+06	713087	1.76843e+06	862246	2.66411e+07	113235	148853	250609	1.97533e+06	1.2504e+07	8.50106e+07	1.21211e+08	683123	45535.4	266900	8.35394e+06	2.25278e+07	4.09625e+07	2.84453e+08	NA	NA	547230	7.82306e+06	988903	1.37658e+07	4.13767e+07	2.52508e+07	1.37436e+06	2.80757e+06	2.77757e+06	1.47272e+06	1.01688e+08	1.04441e+08	3.17461e+08	6276.57	1.0494e+07	8.45099e+06	650818	1.16591e+07	1.19001e+06	2.63039e+06	1.43556e+08	2.01346e+09	6.83593e+08	1.02493e+06
	NA	11205	TS-450	S. lycopersicum var cerasiforme	855924	692295	35890	367156	2.43344e+07	585339	633172	712670	1.73172e+06	6.04811e+07	7.68342e+07	1.6478e+08	1.88844e+06	25716.1	2.83009e+06	7.20685e+06	2.84431e+07	1.23031e+08	3.53408e+08	NA	86324.8	353246	2.87668e+06	264257	3.19304e+07	2.14309e+07	2.64244e+07	1.56311e+06	6.68311e+07	1.52825e+08	523302	5.0785e+07	1.56282e+08	3.73426e+08	NA	6.18398e+06	2.76523e+07	7.93964e+06	1.05759e+07	248653	4.82281e+06	1.66802e+09	7.40699e+08	4.3424e+08	1.52611e+06
	NA	11206	TS-290	S. lycopersicum var cerasiforme	2.87294e+06	808630	2.29127e+06	350632	6.0052e+07	376339	421291	502498	5.14274e+06	1.28778e+08	1.79892e+08	1.45764e+08	1.86181e+06	318875	842683	2.51332e+07	2.21973e+07	1.30485e+08	4.24286e+08	194694	372361	875398	1.58453e+07	1.65748e+06	7.20394e+07	9.48748e+07	2.96328e+07	4.4681e+06	2.07871e+07	1.17873e+08	184978	4.2999e+08	2.35753e+08	4.41415e+08	295843	8.04181e+06	1.49591e+07	1.76682e+06	1.90159e+07	1.37845e+06	2.59653e+06	3.12473e+08	2.35956e+09	6.27688e+08	945025
	NA	11208	TS-28	S. lycopersicum var cerasiforme	3.80588e+06	332255	3.47391e+06	86354.8	9.35142e+07	433692	1.1743e+06	437165	8.53207e+06	2.54673e+08	2.79502e+08	2.11383e+08	1.75937e+06	55499.2	745856	6.00393e+07	2.70676e+07	2.72825e+08	3.80345e+08	213193	172013	718333	2.04432e+07	3.94518e+06	1.0902e+08	1.18801e+08	1.91028e+07	2.58142e+06	2.02927e+07	2.32094e+08	NA	7.01322e+08	2.73299e+08	3.22807e+08	20825.9	8.50251e+06	6.83921e+06	1.72214e+06	2.02635e+07	723384	1.26641e+06	2.36602e+08	2.08124e+09	3.2789e+08	834279
	NA	11209	TS-247	S. lycopersicum var cerasiforme	1.75978e+06	401961	1.40732e+06	356864	2.26992e+07	54513.3	144296	137362	2.50502e+06	1.47349e+07	8.7588e+07	1.03481e+08	551925	179339	34473.9	1.28723e+07	2.34883e+07	7.00197e+07	2.46598e+08	NA	NA	176978	5.66459e+06	1.28779e+06	2.18633e+07	5.23988e+07	1.83272e+07	3.15453e+06	4.47417e+06	6.59625e+06	1.37761e+06	1.59071e+08	1.3898e+08	2.75216e+08	NA	1.1789e+07	5.34906e+06	1.10039e+06	1.1205e+07	997472	1.73727e+06	1.73662e+08	1.76078e+09	4.02288e+08	1.30962e+06
	NA	11210	TS-294	S. lycopersicum var cerasiforme	1.38425e+06	819862	842893	539167	1.69504e+07	91259.6	342927	343595	713700	6.30352e+06	9.47979e+07	9.53434e+07	902515	348694	17340.7	9.42033e+06	1.69794e+07	8.32059e+07	2.62273e+08	178014	219567	560139	3.62091e+06	138715	4.70429e+06	3.14369e+07	2.18311e+07	4.19171e+06	2.26067e+06	1.63957e+06	1.54077e+06	1.07566e+08	1.45507e+08	2.63808e+08	108229	1.08599e+07	1.14801e+07	82546.7	8.88568e+06	364050	2.93639e+06	8.65545e+07	1.67849e+09	6.94889e+08	3.75376e+06
	NA	11211	TS-27	S. lycopersicum var cerasiforme	1.82101e+06	895621	1.08416e+06	819719	5.40508e+06	52688.5	92439.7	418430	99250.8	573476	6.52309e+07	8.65259e+07	812916	374826	11512.4	4.3456e+06	1.17178e+07	2.93762e+07	2.8528e+08	NA	NA	296716	1.58693e+06	NA	241517	2.30232e+07	2.47458e+07	1.02709e+07	1.07939e+06	275619	1.57938e+06	3.88183e+07	7.60796e+07	3.81427e+08	NA	6.87307e+06	1.39193e+07	17307.8	7.29952e+06	610627	2.75083e+06	3.45874e+07	1.70228e+09	8.77339e+08	3.7791e+06
	NA	11212	TS-116	S. lycopersicum var cerasiforme	1.48054e+06	582779	1.44417e+06	749473	2.95971e+07	158514	275038	403523	1.24816e+06	5.08531e+06	1.263e+08	1.13416e+08	948839	609687	274043	9.86938e+06	1.59684e+07	8.79232e+07	2.87765e+08	NA	55874.9	338084	1.02422e+07	566271	4.88576e+06	4.87561e+07	2.66513e+07	8.00122e+06	2.38987e+06	3.99549e+06	1.0667e+06	9.52105e+07	1.47682e+08	3.6138e+08	NA	6.60076e+06	1.46037e+07	2.59985e+06	7.16198e+06	383551	1.61967e+06	2.33058e+08	1.92017e+09	7.03517e+08	3.24187e+06
	NA	11213	TS-71	S. lycopersicum var cerasiforme	1.09945e+06	1.56281e+06	402981	637943	1.70436e+07	102289	53450.6	533629	1.08602e+06	3.26854e+07	3.9959e+07	1.20476e+08	1.46994e+06	671718	2.49406e+06	5.21762e+06	2.49281e+07	3.6956e+07	4.13961e+08	NA	23893.8	944892	1.83294e+06	136919	1.80443e+07	1.34058e+07	2.92823e+07	5.57557e+06	2.42509e+07	3.25081e+07	1.94698e+06	9.0965e+07	6.98069e+07	4.91942e+08	26884.5	1.89002e+06	1.62873e+07	7.97854e+06	4.484e+06	278474	2.99576e+06	1.79601e+09	8.56606e+08	6.72099e+08	1.64396e+06
	NA	11214	TS-75	S. lycopersicum var cerasiforme	1.85734e+06	1.64706e+06	732848	1.04312e+06	1.47185e+07	281511	58002.3	951512	478075	1.46804e+06	9.85509e+07	1.91629e+08	2.55275e+06	859038	72812	6.80177e+06	3.37168e+07	2.9599e+07	4.94787e+08	NA	NA	523483	2.8952e+06	21686.1	832080	4.18085e+07	7.10358e+07	2.11292e+07	2.80437e+06	763136	7.99779e+06	5.84156e+07	1.24844e+08	7.57887e+08	5205.66	1.17017e+07	1.67365e+07	575009	1.09356e+07	1.10087e+06	5.81996e+06	5.67642e+07	2.21718e+09	1.49856e+09	7.98854e+06
	NA	11215	TS-35	S. lycopersicum var cerasiforme	8.64246e+06	752515	5.99459e+06	151543	1.10535e+08	1.02294e+06	1.60556e+06	496380	2.03534e+07	1.61651e+08	2.51322e+08	2.11809e+08	2.92958e+06	43563.3	3.36175e+06	7.34809e+07	4.47771e+07	3.45712e+08	4.50336e+08	3.2211e+06	2.25204e+06	4.14092e+06	2.24883e+07	8.94371e+06	1.39808e+08	1.57288e+08	2.13416e+07	1.77297e+06	2.83541e+07	1.74707e+08	138932	7.08754e+08	3.519e+08	4.62198e+08	1.45925e+06	1.27667e+07	4.99807e+06	2.21554e+06	6.12803e+07	2.93775e+06	2.96377e+06	1.53476e+08	2.98694e+09	3.98897e+08	486997
	NA	11216	TS-107	S. lycopersicum var cerasiforme	1.59867e+06	482653	994923	390362	3.06235e+07	238323	400506	126175	1.63305e+06	9.83782e+06	1.27658e+08	9.14421e+07	677264	3663.02	47920.3	1.73482e+07	1.78433e+07	1.43043e+08	1.52532e+08	18133.9	26701.1	71021.8	1.10418e+07	1.38942e+06	1.02434e+07	5.95416e+07	2.17366e+07	595565	4.98413e+06	6.42827e+06	1.29335e+06	2.28354e+08	2.3805e+08	1.52145e+08	NA	9.03788e+06	6.45381e+06	416760	8.83525e+06	689850	1.95822e+06	9.45197e+07	1.57567e+09	4.57038e+08	1.75561e+06
	NA	11217	TS-119	S. lycopersicum var cerasiforme	2.43349e+06	1.18846e+06	1.60185e+06	818159	2.3733e+07	234801	919018	434106	744536	5.54117e+06	2.17066e+08	1.37654e+08	994212	511449	158750	2.25829e+07	2.55773e+07	1.16485e+08	3.16113e+08	20928.1	161613	354751	5.47255e+06	182177	6.879e+06	7.38214e+07	3.73205e+07	8.93188e+06	6.01274e+06	9.63391e+06	2.21457e+06	2.12843e+08	2.66262e+08	3.45918e+08	20391.4	6.55183e+06	1.36625e+07	1.50726e+06	1.78936e+07	1.17224e+06	3.92496e+06	1.70995e+08	2.19886e+09	7.61104e+08	3.87251e+06
	NA	11218	TS-26	S. lycopersicum var cerasiforme	2.91907e+06	996547	2.02901e+06	621600	4.34564e+07	510408	404512	343152	2.37771e+06	2.94448e+07	1.49821e+08	1.41723e+08	1.82885e+06	227886	44553.3	1.99739e+07	2.43433e+07	1.45969e+08	2.79492e+08	178950	304376	679703	1.16818e+07	968880	3.20109e+07	6.11419e+07	2.12107e+07	4.46169e+06	3.34975e+06	8.31841e+06	604896	2.17524e+08	2.10682e+08	2.74027e+08	130594	1.05523e+07	1.74819e+07	240960	1.03428e+07	704428	2.05181e+06	1.08597e+08	1.89448e+09	6.16879e+08	7.00601e+06
	NA	11219	TS-29	S. lycopersicum var cerasiforme	1.91851e+06	773369	1.28809e+06	534482	3.70754e+07	234207	355523	276818	1.96256e+06	1.90484e+07	1.36728e+08	1.28772e+08	1.10831e+06	519604	234939	1.4017e+07	2.01544e+07	1.13505e+08	3.02006e+08	125007	215497	406443	1.00053e+07	503728	1.50599e+07	5.18028e+07	2.50653e+07	6.93389e+06	3.62354e+06	2.6323e+07	636642	1.75728e+08	2.04936e+08	2.89158e+08	72995.6	6.88924e+06	1.13778e+07	488764	9.66719e+06	286575	1.74552e+06	3.8301e+08	1.61362e+09	4.54498e+08	2.87457e+06
	NA	11220	TS-36	S. lycopersicum var cerasiforme	1.65458e+06	1.31073e+06	1.95772e+06	1.61881e+06	2.25488e+07	34757	519414	677679	3.18329e+06	1.37908e+07	1.01902e+08	1.17049e+08	1.70385e+06	58985.3	59594	1.6315e+07	2.92617e+07	1.05797e+08	3.40682e+08	NA	24409.2	579199	5.72717e+06	1.19521e+06	1.09357e+07	4.95004e+07	2.91637e+07	2.29623e+06	5.3995e+06	6.71505e+06	2.94899e+06	1.92115e+08	1.44696e+08	4.78977e+08	NA	1.09365e+07	1.17552e+07	806188	2.00655e+07	1.49711e+06	6.81293e+06	8.88789e+07	2.04813e+09	1.23885e+09	1.0792e+07
	NA	11223	TS-38	S. lycopersicum var cerasiforme	4.04288e+06	972347	2.6126e+06	626592	3.79965e+07	629424	827308	599230	1.89726e+06	7.94106e+06	1.46117e+08	2.05219e+08	2.33591e+06	304341	196489	1.97141e+07	3.64956e+07	1.13126e+08	3.72546e+08	27878.5	12634.8	492304	1.31469e+07	1.01659e+06	1.65954e+07	9.7856e+07	4.06e+07	6.02395e+06	7.27247e+06	1.15505e+07	2.4687e+06	2.66806e+08	2.27008e+08	3.95773e+08	14850.9	8.40571e+06	1.90064e+07	2.11405e+06	3.18682e+07	1.97552e+06	3.59277e+06	2.12136e+08	2.52506e+09	6.13832e+08	3.22788e+06
	NA	11224	TS-106	S. lycopersicum var cerasiforme	4.05766e+06	783746	3.0868e+06	425375	6.11964e+07	111147	346006	420548	4.00073e+06	1.5845e+07	1.30253e+08	1.77587e+08	1.56101e+06	54333.3	32698.8	1.93698e+07	3.02061e+07	1.02266e+08	3.12528e+08	15786.2	14901.5	361486	3.18967e+07	2.76017e+06	4.0967e+07	1.22814e+08	4.46871e+07	2.94782e+06	1.11037e+07	1.81799e+07	3.26213e+06	2.78063e+08	2.45616e+08	4.12061e+08	22311.7	1.00151e+07	1.13422e+07	1.19218e+06	2.01469e+07	1.61067e+06	2.44684e+06	1.88155e+08	2.533e+09	5.92905e+08	5.02733e+06
	NA	11228	TS-428	S. lycopersicum var cerasiforme	1.88759e+06	972182	340422	67951.4	7.11781e+07	288466	379264	1.22316e+06	5.62951e+06	7.12726e+07	5.61855e+07	2.04256e+08	1.63006e+06	100759	1.62011e+06	6.59838e+06	3.47902e+07	6.42931e+07	3.9818e+08	NA	38139.8	822271	2.36643e+07	3.28432e+06	1.08265e+08	4.60103e+07	5.66729e+07	2.77619e+06	8.50952e+07	8.66284e+07	1.16043e+06	1.05991e+08	1.46067e+08	5.53266e+08	16857.4	3.35113e+06	1.58387e+07	648791	7.9538e+06	52157.5	3.1935e+06	1.08374e+09	7.36711e+08	3.2297e+08	459111
	NA	10635	TS-406	S. chilense	4.42586e+06	3.12114e+06	9.87781e+06	1.90054e+06	1.2371e+06	346377	97292.4	138050	16575.4	3.82113e+06	1.42843e+08	1.33815e+08	950567	152253	106119	1.05675e+07	1.29326e+07	5.72603e+07	3.23288e+08	713757	1.52651e+06	4.30273e+06	113959	NA	857940	2.31079e+07	1.92421e+07	4.68104e+06	1.55999e+06	1.50461e+06	520161	3.64111e+07	7.16187e+07	3.73886e+08	782711	3.06961e+06	1.72293e+07	6.10707e+06	3.50964e+07	1.77839e+06	7.90132e+06	3.65496e+08	3.41728e+09	1.35633e+09	3.48974e+06
	NA	10657	TS-402	NA	556844	391105	2.01553e+06	1.14937e+06	2.12813e+06	25563.9	54681.7	539305	555790	4.71386e+06	1.28722e+08	1.04055e+08	320313	474419	1.73802e+06	4.43336e+07	3.39375e+07	1.6686e+07	3.37513e+08	202299	64716.4	1.64443e+06	104762	12927.3	531665	2.89528e+07	1.59686e+07	1.15044e+07	4.00558e+06	125679	2.51796e+06	2.78684e+07	3.65632e+07	4.90432e+08	106827	4.53291e+06	1.79665e+06	1.19618e+06	1.90432e+07	1.19386e+06	3.08399e+06	5.57241e+07	2.46831e+09	8.48033e+08	8.59696e+06
	NA	11157	TS-744	S. arcanum	6.7201e+06	930838	6.41243e+06	2.59981e+06	3.59791e+06	1.36293e+06	1.90378e+07	1.51998e+06	717005	2.20518e+07	3.38592e+08	6.07967e+07	73872.6	964493	3.76564e+06	1.04998e+08	1.94861e+07	2.23734e+08	1.37395e+08	1.27594e+07	5.45951e+06	1.03435e+06	308532	94241.9	1.05873e+06	4.53316e+07	6.62647e+06	1.63114e+07	1.02268e+07	6.76554e+06	895140	2.39473e+08	1.88866e+08	1.54094e+08	2.82691e+06	1.39102e+07	2.11567e+07	1.88064e+06	6.00868e+08	4.1442e+06	4.52106e+07	1.54407e+08	3.34272e+09	6.55244e+08	1.55006e+06
	NA	10637	Non	S. chilense	4.83188e+06	1.99106e+06	1.40078e+07	4.75553e+06	2.02426e+06	494174	1.20883e+06	646320	85765.5	2.0124e+06	8.2706e+07	5.65733e+07	1.53809e+06	243289	175245	1.70266e+07	1.78202e+07	8.621e+07	2.59874e+08	1.28542e+06	1.95347e+06	1.16253e+06	238499	22807.3	832579	1.68346e+07	1.07404e+07	6.72802e+06	2.10318e+06	2.50128e+06	1.10638e+06	6.23793e+07	1.19344e+08	2.6239e+08	1.28501e+06	1.8721e+06	6.39008e+07	829095	2.95715e+08	2.14912e+06	8.12566e+07	3.56045e+08	3.51019e+09	1.29656e+09	1.59862e+07
	NA	10660	TS-725	S. habrochaites	1.73565e+06	770746	2.69321e+06	1.8258e+06	1.11073e+07	219973	270186	261126	2.66809e+06	1.53648e+07	1.16715e+08	2.24189e+08	3.1699e+06	1.24921e+07	2.53979e+06	3.64318e+07	6.98367e+07	5.78273e+07	6.75282e+08	45191.6	475480	7.36502e+06	1.06734e+06	195108	5.39464e+06	2.88679e+07	5.48648e+07	3.73484e+08	3.93192e+06	3.37337e+06	1.11488e+07	5.12922e+07	1.09721e+08	1.12995e+09	691856	2.91105e+06	3.84683e+06	1.4337e+06	1.01858e+07	1.08104e+06	1.88277e+06	2.79145e+08	2.25293e+09	8.1604e+08	1.41283e+06
	NA	11159	TS-721	S. habrochaites	2.82228e+06	2.18209e+06	3.75495e+06	3.72658e+06	9.88265e+06	144802	79479.6	173726	933081	5.84103e+06	1.06386e+08	1.80532e+08	2.60481e+06	3.24797e+06	568491	1.98973e+07	4.06962e+07	8.83665e+07	5.49382e+08	220717	884230	4.73884e+06	804179	114328	2.59156e+06	3.95417e+07	3.3736e+07	7.03227e+07	3.78122e+06	3.67746e+06	4.48071e+06	6.84977e+07	1.44205e+08	8.42429e+08	1.58833e+06	4.86683e+06	8.2629e+06	1.16425e+06	2.61385e+07	1.39055e+06	8.70563e+06	1.09342e+08	2.92006e+09	1.35486e+09	4.26669e+06
	NA	11158	TS-720	S. habrochaites	4.76488e+06	4.54212e+06	2.14726e+07	6.60686e+06	5.93412e+06	27251.4	32971.4	1.06188e+06	1.98379e+06	2.21755e+07	1.07966e+08	1.25757e+08	734974	1.78453e+06	4.83798e+06	4.70996e+07	6.01121e+07	2.27286e+07	4.48909e+08	6428.42	144885	2.49751e+06	372832	248753	3.78085e+06	1.75264e+07	2.89499e+07	6.97675e+07	4.11324e+06	5.52588e+06	9.78765e+06	2.27333e+07	3.83372e+07	7.77328e+08	235566	1.27265e+06	4.14251e+06	1.64427e+06	9.08499e+06	461149	9.59537e+06	2.61019e+08	1.50183e+09	1.73022e+09	3.0144e+06
	NA	11160	TS-712	S. neorickii	9.91141e+06	830544	1.1488e+07	1.49576e+06	3.09158e+06	34572.7	461576	NA	431914	2.10295e+06	1.92967e+08	2.67243e+07	109284	58230.3	173720	8.28007e+07	1.86084e+07	2.09613e+08	1.3376e+08	1.53442e+07	6.6706e+06	1.10604e+06	539213	1.17267e+06	1.57322e+06	4.20015e+07	4.86893e+06	2.2736e+06	1.15197e+07	9.73298e+06	1.19246e+06	4.70635e+08	2.82085e+08	1.82234e+08	3.77554e+06	8.06335e+06	6.03664e+06	3.76153e+06	4.24853e+07	1.89744e+06	3.52994e+06	2.37201e+08	3.84988e+09	3.99281e+08	4.17261e+06
	NA	10654	TS-404	S. peruvianum	1.18272e+06	965299	1.35786e+06	2.10964e+06	1.11906e+06	40952.5	205444	422.066	99640.3	328764	2.24922e+07	1.94045e+07	513447	624774	19245.7	5.54042e+06	5.24717e+06	7.12242e+07	1.66765e+08	249069	788367	1.11809e+06	115096	7492.22	181515	1.53591e+06	3.61485e+06	9.80835e+06	2.0488e+06	1.96267e+06	923050	8.16958e+07	1.55014e+08	2.96019e+08	910458	1.69274e+06	1.97138e+06	2.50518e+06	5.04996e+07	195489	9.34872e+06	1.11007e+07	1.00886e+09	6.3323e+08	2.32294e+07
	NA	10656	TS-402	S. peruvianum	1.01618e+06	555040	2.84092e+06	1.43552e+06	5.04252e+06	15569.4	110478	159728	824180	3.30118e+06	7.93892e+07	6.48211e+07	597446	2.76776e+06	683069	1.9573e+07	1.43422e+07	1.18689e+08	4.05099e+08	2.24329e+06	3.60587e+06	7.44588e+06	192054	31721.2	339168	1.85439e+07	8.10465e+06	5.72964e+07	2.26706e+06	1.94218e+06	1.00956e+06	1.01558e+08	1.38182e+08	5.29749e+08	3.86775e+06	1.0774e+07	7.36215e+06	1.80368e+06	4.73054e+07	3.63158e+06	7.42646e+06	1.74638e+08	2.85575e+09	9.01939e+08	2.81142e+06
	NA	10655	TS-408	S. peruvianum	5.87773e+06	1.571e+06	8.0159e+06	2.03739e+06	1.60222e+06	15157.3	NA	92802.3	373725	7.77206e+06	1.52736e+08	1.19376e+08	527650	1.36969e+06	3.90705e+06	6.42013e+07	2.53731e+07	1.29681e+07	4.0514e+08	422142	145687	3.06777e+06	11769.7	NA	2.3369e+06	3.78812e+07	1.55791e+07	3.27231e+07	9.55581e+06	1.88688e+06	1.80896e+06	2.83476e+07	2.48702e+07	5.50122e+08	252929	4.6694e+06	2.52984e+06	2.59051e+06	1.64934e+07	1.66376e+06	2.58032e+06	1.16229e+08	2.66645e+09	1.02267e+09	1.42482e+06
	NA	10659	TS-403	S. peruvianum	9.74442e+06	593608	1.5641e+07	2.70935e+06	4.04356e+06	4961.71	333872	94245.8	642700	3.3305e+06	1.09545e+08	6.43057e+07	48755.2	272069	851577	2.76287e+07	2.73146e+07	1.51458e+07	1.93207e+08	912333	377150	3.18e+06	347911	12597.4	424046	2.19247e+07	8.69248e+06	6.37538e+06	3.20937e+06	300813	2.26529e+06	2.68226e+07	3.0356e+07	3.01863e+08	595966	5.43798e+06	2.41974e+06	1.29489e+06	4.25895e+07	1.78729e+06	1.39502e+06	1.09003e+08	2.62611e+09	2.33202e+08	207307
	NA	11163	TS-438	S. pimpinellifolium	4.47137e+06	1.1543e+06	4.19516e+06	879810	6.93448e+07	403872	2.33036e+06	2.06776e+06	1.24543e+07	7.49265e+07	2.0042e+08	1.72216e+08	5.53248e+06	533525	4.34198e+06	1.99733e+07	5.23062e+07	3.7875e+08	7.31085e+08	320980	834593	1.32234e+06	7.57886e+06	1.15187e+06	4.42397e+07	7.28466e+07	3.16779e+07	1.18828e+07	1.09077e+07	1.02075e+08	470527	1.86466e+08	3.47866e+08	8.38861e+08	185989	1.04141e+07	2.08187e+07	1.77061e+07	1.83889e+07	1.52067e+06	2.81865e+06	1.97745e+09	2.63599e+09	7.03814e+08	321139
	NA	11173	TS-425	S. pimpinellifolium	5.15801e+06	1.61281e+06	2.7333e+06	986071	5.98439e+07	751078	494656	401943	5.52931e+06	5.41048e+07	1.63019e+08	1.92464e+08	5.47685e+06	873644	6.46911e+06	1.97437e+07	3.22857e+07	3.59189e+08	6.62292e+08	138992	584692	1.22875e+06	7.94376e+06	1.15553e+06	3.58052e+07	5.1025e+07	2.24492e+07	9.56482e+06	1.06703e+08	3.28181e+08	NA	1.56802e+08	3.14382e+08	5.85501e+08	94987.2	1.18264e+07	1.78493e+07	1.63375e+07	9.27227e+06	671491	1.91909e+06	1.93945e+09	2.1918e+09	7.18519e+08	2.16157e+06
	NA	11177	TS-432	S. pimpinellifolium	3.52082e+06	1.99765e+06	2.21697e+06	1.09062e+06	7.59522e+07	162165	963022	1.50063e+06	8.71742e+06	1.82322e+07	1.59029e+08	2.82872e+08	2.89528e+06	164861	314213	4.11212e+07	8.48843e+07	2.14781e+08	5.85973e+08	3.03466e+06	5.05503e+06	1.25855e+07	1.33874e+07	3.99702e+06	2.0817e+07	9.16211e+07	7.1048e+07	4.8401e+06	1.20934e+07	8.46067e+07	7.46944e+06	2.92964e+08	3.74689e+08	9.04036e+08	4.43884e+06	2.59812e+07	5.32902e+06	3.11117e+06	3.26205e+07	2.93514e+06	7.62528e+06	4.12071e+08	2.59925e+09	1.27078e+09	5.03176e+06
	NA	11170	TS-424	S. pimpinellifolium	6.27167e+06	1.67559e+06	4.09982e+06	1.54547e+06	5.50115e+07	381551	600949	708233	5.09624e+06	2.84383e+07	2.00256e+08	3.01122e+08	3.10997e+06	349779	857449	3.74841e+07	9.54012e+07	3.10028e+08	7.77201e+08	82500.7	430247	2.47404e+06	9.1683e+06	1.04156e+06	1.60594e+07	9.18345e+07	6.54677e+07	7.77703e+06	9.63814e+06	8.80941e+07	6.5634e+06	2.40666e+08	3.58167e+08	9.99362e+08	360729	2.59803e+07	2.15249e+07	1.05731e+07	3.57935e+07	2.21528e+06	5.14009e+06	1.34243e+09	2.89554e+09	1.18268e+09	1.67277e+06
	NA	11164	TS-13	S. pimpinellifolium	3.90633e+06	5.1869e+06	1.4168e+06	2.61987e+06	4.51448e+07	636613	765603	4.86986e+06	2.12776e+06	521941	1.08293e+08	3.25933e+08	1.18014e+07	1.1342e+06	NA	1.93528e+07	8.59796e+07	1.19404e+08	6.61891e+08	NA	148791	1.45944e+06	6.15819e+06	197924	147782	8.32724e+07	1.62402e+08	1.76388e+07	7.35983e+06	1.23158e+07	2.88101e+07	1.45091e+08	3.20251e+08	1.579e+09	230392	1.69466e+07	3.61697e+07	1.7739e+06	4.49367e+07	3.31729e+06	2.80873e+07	8.22197e+07	2.43663e+09	1.93323e+09	2.40813e+07
	NA	11168	TS-410	S. pimpinellifolium	2.88865e+06	1.2078e+06	1.42601e+06	911981	3.88977e+07	707811	1.07395e+06	1.70857e+06	2.78598e+06	2.73836e+07	1.27971e+08	1.75795e+08	5.07215e+06	24123.4	838999	1.48362e+07	2.7604e+07	1.69712e+08	6.02035e+08	NA	119449	495073	1.1134e+07	1.34956e+06	3.31209e+07	7.62595e+07	3.86309e+07	2.2503e+06	2.22138e+07	1.47279e+08	38725.6	2.4574e+08	3.7149e+08	5.6947e+08	NA	3.09862e+06	2.8719e+07	3.67516e+06	3.47608e+07	184627	6.04629e+06	1.37095e+09	2.29162e+09	4.97668e+08	4.83968e+06
	NA	11166	TS-222	S. pimpinellifolium	5.45085e+06	885728	2.55581e+06	360938	9.07395e+07	405998	1.42046e+06	1.03654e+06	1.04731e+07	5.6978e+07	1.86195e+08	2.53431e+08	2.49004e+06	97121.6	93426.8	4.00724e+07	5.05891e+07	2.36207e+08	4.29009e+08	589637	1.07604e+06	2.28792e+06	2.0423e+07	4.52629e+06	4.43267e+07	1.42205e+08	4.53885e+07	3.40615e+06	1.64572e+07	3.52638e+07	2.70219e+06	4.21919e+08	3.47435e+08	5.27219e+08	725957	1.84408e+07	3.22999e+06	1.09954e+06	3.06868e+07	1.26892e+06	3.88971e+06	1.55689e+08	2.35142e+09	6.79031e+08	1.85404e+06
	NA	10672	TS-291	S. pimpinellifolium	3.82058e+06	2.66881e+06	1.72511e+06	1.46969e+06	5.30462e+07	505470	363167	2.31812e+06	6.9956e+06	4.96851e+07	5.09771e+07	2.18811e+08	4.34939e+06	1.13397e+06	5.06529e+06	7.67892e+06	7.05276e+07	1.29954e+08	8.04184e+08	NA	99196.9	2.28522e+06	8.66628e+06	1.07108e+06	4.62399e+07	3.23862e+07	6.935e+07	1.58285e+07	6.43181e+07	7.12608e+07	4.96433e+06	1.90295e+08	1.61468e+08	9.54954e+08	71411.4	9.09133e+06	2.93778e+07	5.37528e+06	3.09304e+07	938465	1.18302e+07	1.28821e+09	2.0071e+09	1.32054e+09	3.31829e+06
	NA	11179	TS-719	S.peruvianum	1.78508e+06	262765	2.29318e+06	826195	1.81447e+06	224160	38071.2	37125.2	488740	2.36729e+07	1.89297e+08	9.51109e+07	499495	249083	6.34496e+06	5.55058e+07	3.10602e+07	6.38055e+07	2.41986e+08	490267	488509	1.01282e+06	127092	119556	3.31218e+06	2.35758e+07	9.5335e+06	1.13389e+07	7.7173e+06	4.52857e+06	1.4496e+06	4.18338e+07	7.3847e+07	3.96599e+08	226569	2.05999e+06	7.18833e+06	2.08042e+06	2.35757e+07	997536	2.54183e+06	2.5313e+08	2.36549e+09	5.7812e+08	2.85885e+06
	NA	18417	NA	wild	1.97867e+06	191045	1.86556e+06	338879	1.77351e+07	220174	349542	9885.98	1.92634e+06	1.59437e+07	1.62721e+08	5.91249e+07	229793	NA	168132	3.10474e+07	1.2196e+07	1.20383e+08	6.4405e+07	235837	182287	97455.5	1.99167e+06	455778	1.38671e+07	4.70937e+07	9.36011e+06	371761	5.18057e+06	1.3606e+07	410827	2.34269e+08	1.49755e+08	1.14848e+08	22999.5	9.67012e+06	7.0381e+06	1.3015e+06	1.05639e+07	1.67022e+06	1.03584e+06	3.07256e+08	2.11201e+09	2.28805e+08	519275
	NA	10744	NOR	wild	2.39485e+06	932162	1.90259e+06	923502	4.44743e+06	NA	NA	331217	340530	687196	6.37169e+07	1.05827e+08	477654	573165	38371.5	6.36775e+06	1.64167e+07	2.71969e+07	4.46617e+08	NA	4710.68	652896	238353	NA	44125.1	9.24845e+06	1.91268e+07	2.10687e+07	1.09556e+06	169870	2.61835e+06	4.38971e+07	8.75773e+07	6.94958e+08	37893.7	4.70957e+06	3.95011e+06	127775	2.76894e+06	1.31304e+06	823182	1.16875e+07	1.85889e+09	7.10472e+08	1.13787e+06
	NA	10745	RIN	wild	2.39691e+06	1.56456e+06	1.47702e+06	1.17932e+06	6.81746e+06	NA	NA	178184	436151	2.68974e+06	8.27659e+07	1.42545e+08	487678	282844	13032.6	4.58931e+06	2.14428e+07	1.36929e+07	3.0694e+08	NA	NA	476554	697056	NA	315159	1.19484e+07	3.02166e+07	1.69698e+07	737912	160168	2.49156e+06	2.36352e+07	4.68203e+07	5.18982e+08	9758.7	9.10737e+06	7.2748e+06	129524	6.44423e+06	622755	2.04747e+06	8.7985e+07	2.1026e+09	9.91081e+08	4.28311e+06
[truncated: 738 more columns]

## Sheet: S2_2014
	Dataset S2: Lipid content of the GWAS panel from 2014 harvest season.
	IDs reported in Zemach et al., 2023, PJ	Accession IDs used in this study	TS numbers	biological status	DAG 34:2	DAG 34:3	DAG 36:1	DAG 36:2	DAG 36:3	DAG 36:4	DGDG 32:0	DGDG 32:1	DGDG 32:2	DGDG 32:3	DGDG 34:0	DGDG 34:1	DGDG 34:2	DGDG 34:4	DGDG 34:6	DGDG 36:1	DGDG 36:2	DGDG 36:3	DGDG 36:4	DGDG 36:5	MGDG 32:0	MGDG 34:0	MGDG 34:1	MGDG 34:2	MGDG 34:3	MGDG 34:6	PC 32:0	PC 32:1 (1)	PC 32:2 (1)	PC 32:2 (2)	PC 32:3	PC 34:1	PC 34:2	PC 34:3	PC 34:4 (1)	PC 36:1	PC 36:2	PC 36:3 (1)	PC 36:4	PC 36:6	PC 38:2 (1)	PC 38:3 (1)	PC 38:3 (2)	PE 34:1	PE 34:2
m/z					615.496	613.481	645.542	643.527	641.512	639.497	910.645	908.629	906.613	904.6	938.678	936.662	934.645	930.613	926.584	964.692	962.677	960.662	958.643	956.629	748.594	776.625	774.61	772.593	770.576	764.531	734.57	732.554	730.537	730.538	728.523	760.585	758.569	756.552	754.538	788.617	786.599	784.583	782.567	778.537	814.632	812.616	812.617	718.538	716.521
adduct					[M+Na]+	[M+Na]+	[M+Na]+	[M+Na]+	[M+Na]+	[M+Na]+	[M+NH4]+	[M+NH4]+	[M+NH4]+	[M+NH4]+	[M+NH4]+	[M+NH4]+	[M+NH4]+	[M+NH4]+	[M+NH4]+	[M+NH4]+	[M+NH4]+	[M+NH4]+	[M+NH4]+	[M+NH4]+	[M+NH4]+	[M+NH4]+	[M+NH4]+	[M+NH4]+	[M+NH4]+	[M+NH4]+	[M+H]+	[M+H]+	[M+H]+	[M+H]+	[M+H]+	[M+H]+	[M+H]+	[M+H]+	[M+H]+	[M+H]+	[M+H]+	[M+H]+	[M+H]+	[M+H]+	[M+H]+	[M+H]+	[M+H]+	[M+H]+	[M+H]+
RT					10.0591	9.32372	11.8587	11.0597	10.2355	9.43816	8.51468	8.17384	7.03234	6.41302	9.55373	8.73245	7.98633	6.60577	5.59453	9.78093	9.00767	8.30906	7.45228	6.8176	9.35588	10.3961	9.55505	8.76964	8.07538	6.16652	8.57677	7.82686	7.08281	7.24772	6.4631	8.82123	8.04128	7.36399	6.6378	9.87229	9.07692	8.24395	7.49829	6.26936	10.1491	9.21396	9.42531	8.98996	8.20116
	CC00027	10807	TS-686	S. lycopersicum	1.64066e+08	1.04539e+08	1.82605e+06	1.95888e+07	8.23721e+06	4.95087e+07	4.17921e+07	4.50252e+06	7.1952e+06	2.82294e+06	4.07045e+06	2.35861e+07	1.04231e+09	7.52783e+06	1.12298e+06	920680	1.1276e+08	1.72122e+08	2.20313e+08	4.01608e+08	1.08174e+07	1.05673e+06	7.97394e+06	8.45075e+08	1.1869e+09	9.76954e+06	1.02302e+08	7.83463e+07	1.03024e+08	6.65415e+06	2.36562e+07	7.3875e+08	2.96196e+10	1.34068e+10	8.70778e+07	3.59365e+07	1.62522e+09	7.28185e+08	1.50856e+10	1.41921e+09	8.14277e+07	4.53448e+06	1.77789e+07	1.7845e+07	5.128e+09
	CC00157	10951	TS-683	S. lycopersicum	1.51518e+08	4.01896e+07	1.56906e+06	2.06972e+07	8.52593e+06	5.29084e+07	1.65403e+08	7.80731e+06	4.35005e+06	711051	2.20652e+07	1.48296e+08	1.30677e+09	5.70248e+06	823671	1.40696e+06	1.52142e+08	1.12906e+08	5.47952e+08	6.47369e+08	2.01393e+07	3.43169e+06	1.1203e+08	3.35022e+08	1.8042e+08	2.52541e+07	7.67702e+07	4.66738e+07	6.98023e+07	7.46379e+06	6.57076e+06	5.25235e+08	2.08728e+10	3.8782e+09	5.55022e+07	3.71578e+07	1.73037e+09	4.16494e+08	1.08755e+10	2.65693e+08	1.27761e+08	9.00106e+06	8.65991e+06	8.46138e+06	2.86637e+09
	CC00240	10791	TS-196	S. lycopersicum	2.18298e+08	7.47497e+07	1.86451e+06	2.30487e+07	1.40472e+07	1.12998e+08	1.50449e+08	4.89926e+06	3.627e+06	3.20335e+06	1.44215e+07	7.68609e+07	8.9687e+08	9.39961e+06	3.95692e+06	1.27872e+06	9.24453e+07	2.03223e+08	3.54294e+08	4.23305e+08	2.77552e+07	1.73815e+06	4.44107e+07	3.19426e+08	4.9261e+08	6.36902e+07	8.46529e+07	8.93597e+07	1.58962e+08	8.63687e+06	2.458e+07	1.36125e+09	2.94099e+10	6.56524e+09	8.37739e+07	5.93613e+07	1.90994e+09	1.08838e+09	1.76362e+10	6.38264e+08	1.64342e+08	1.31631e+07	1.97395e+07	3.96588e+07	5.6743e+09
	CC00304	10845	TS-174	S. lycopersicum	1.23247e+08	9.23551e+07	1.26197e+06	1.76063e+07	9.33792e+06	5.37067e+07	1.35117e+08	213567	1.26346e+06	5.13315e+06	1.20614e+07	1.83961e+07	3.3124e+08	5.42621e+06	1.53811e+06	369079	3.50356e+07	1.69525e+08	8.55152e+07	166296000	2.49711e+07	2.097e+06	1.47021e+07	1.62068e+08	2.69272e+08	2.66537e+07	4.34002e+07	6.2911e+07	7.35513e+07	5.82489e+06	1.89523e+07	6.23105e+08	2.43043e+10	1.06082e+10	7.25262e+07	3.92499e+07	1.81169e+09	5.96188e+08	1.04397e+10	1.43673e+09	2.40618e+08	2.51212e+06	6.34793e+07	1.81289e+07	5.05112e+09
	CC00325	10860	TS-664	S. lycopersicum	2.43606e+07	4.38735e+07	1.21397e+06	1.58488e+07	1.28854e+07	2.21119e+07	7.12213e+07	2.05553e+07	4.74111e+06	1.0189e+07	7.32994e+06	1.2418e+08	1.5483e+08	1.39637e+07	2.59471e+06	1.03761e+07	5.6486e+07	1.0068e+08	2.4183e+08	2.19686e+08	8.1725e+06	561143	6.4228e+07	6.32871e+07	1.39083e+08	4.69377e+07	2.26229e+07	1.18474e+08	1.78193e+07	342230	1.24057e+07	1.51324e+10	3.39695e+09	3.55159e+09	4.87776e+07	3.12101e+08	8.79895e+09	4.62276e+09	5.13772e+09	6.35872e+08	1.55813e+07	2.62249e+07	3.9163e+06	2.45891e+09	2.27432e+09
	CC00369	11082	TS-101	S. lycopersicum	1.27019e+08	6.16982e+07	834124	1.37227e+07	5.70908e+06	4.95087e+07	3.16578e+07	3.59075e+06	2.67355e+06	1.77452e+06	3.23012e+06	2.4194e+07	7.76914e+08	4.72431e+06	337996	1.11928e+06	9.80146e+07	1.40003e+08	1.7221e+08	2.75087e+08	6.09772e+06	251460	7.58629e+06	4.63979e+08	5.74609e+08	5.16046e+06	6.33942e+07	6.90219e+07	9.62876e+07	3.41132e+06	2.01269e+07	5.06146e+08	2.33057e+10	7.72349e+09	9.00065e+07	2.81331e+07	1.30565e+09	4.51436e+08	1.17028e+10	7.00481e+08	1.02717e+08	4.49853e+06	1.75548e+07	2.24054e+07	4.69658e+09
	CC00371	10891	TS-667	S. lycopersicum	1.11899e+08	8.33919e+07	1.76811e+06	2.16637e+07	1.03706e+07	4.59934e+07	5.39926e+07	116022	3.05128e+06	3.47053e+06	4.54385e+06	1.13153e+07	4.39137e+08	5.27206e+06	3.88386e+06	110406	5.77087e+07	1.19187e+08	1.05689e+08	2.82462e+08	9.87408e+06	596967	7.98079e+06	1.39724e+08	2.36796e+08	5.02843e+07	7.83796e+07	2.78094e+07	7.78302e+07	4.19381e+06	2.36391e+07	3.3555e+08	1.63175e+10	7.31181e+09	6.12657e+07	1.73511e+07	1.42643e+09	3.39692e+08	6.8661e+09	7.57837e+08	1.59408e+08	2.82589e+06	4.64046e+07	1.37271e+07	3.94921e+09
	CC00389	10912	TS-103	S. lycopersicum	1.04728e+08	7.58895e+07	1.09326e+06	1.66451e+07	8.46823e+06	4.13049e+07	3.59896e+07	645821	2.03588e+06	2.02041e+06	2.43871e+06	1.13925e+07	4.5279e+08	8.47852e+06	1.57248e+06	183106	4.62177e+07	9.68367e+07	1.47775e+08	3.07652e+08	6.66449e+06	121339	6.31387e+06	1.23091e+08	2.36493e+08	2.15231e+07	8.12233e+07	1.38512e+08	7.20923e+07	4.30178e+06	1.35403e+07	2.47388e+08	1.84916e+10	8.30516e+09	1.13753e+08	1.40309e+07	1.30573e+09	5.4371e+08	8.22271e+09	9.44994e+08	1.31625e+08	4.24338e+06	4.07533e+07	8.3517e+06	4.1131e+09
	CC00422	10932	TS-125	S. lycopersicum	1.47517e+08	5.91869e+07	2.10801e+06	2.73637e+07	1.33961e+07	5.74686e+07	5.49661e+07	2.28885e+06	6.36168e+06	2.41714e+06	8.71736e+06	8.17461e+07	1.41641e+09	4.41243e+06	2.64071e+06	5.68837e+06	2.28646e+08	1.97096e+08	2.01009e+08	2.68543e+08	1.12171e+07	1.081e+06	3.90554e+07	7.59018e+08	5.80579e+08	4.37991e+07	5.48707e+07	6.51603e+07	8.98519e+07	7.79332e+06	1.35443e+07	2.67172e+09	2.82286e+10	5.80394e+09	6.32496e+07	1.61214e+08	2.39657e+09	2.17158e+09	1.275e+10	3.46297e+08	1.31325e+08	1.45274e+07	1.45766e+07	8.72873e+07	4.80863e+09
	CC00488	11147	TS-665	S. lycopersicum	1.2638e+08	7.55999e+07	1.3986e+06	1.66965e+07	1.13108e+07	5.55878e+07	1.12671e+08	2.62761e+06	2.51207e+06	3.1052e+06	1.5661e+07	4.68164e+07	3.80773e+08	1.04505e+07	2.22479e+06	898694	2.91095e+07	1.6906e+08	1.18868e+08	8.50601e+07	2.3072e+07	2.34578e+06	2.85877e+07	1.57019e+08	3.93347e+08	7.13543e+07	1.80157e+08	7.95037e+07	9.77387e+07	7.24286e+06	2.20189e+07	4.82667e+08	1.77412e+10	6.5872e+09	5.27107e+07	2.29987e+07	1.28949e+09	3.86941e+08	6.17527e+09	5.71539e+08	9.54669e+07	1.07696e+07	1.69275e+07	2.88575e+07	3.96622e+09
	CC00512	11048	TS-198	S. lycopersicum	1.20081e+08	7.15736e+07	1.45863e+06	1.97648e+07	7.64171e+06	4.50071e+07	6.10033e+07	545379	2.84834e+06	3.91626e+06	5.09531e+06	1.24956e+07	5.6502e+08	6.39985e+06	6.52117e+06	624200	6.8799e+07	2.38706e+08	1.06765e+08	1.10868e+08	1.0491e+07	379230	2.64544e+06	1.80978e+08	4.37852e+08	1.64254e+08	5.22157e+07	5.31208e+07	1.21789e+08	4.89063e+06	2.93774e+07	2.20449e+08	2.30326e+10	9.17184e+09	5.51163e+07	1.59131e+07	1.56351e+09	5.88024e+08	1.01226e+10	7.98739e+08	1.63447e+08	3.79611e+06	4.27915e+07	1.31435e+07	5.01779e+09
	CC00526	10986	TS-127	S. lycopersicum	9.93851e+07	5.45539e+07	2.64929e+06	2.04686e+07	2.27056e+07	5.02054e+07	8.45252e+07	1.86874e+06	2.32685e+06	1.49064e+06	1.08302e+07	9.26354e+07	7.4553e+08	1.13056e+07	1.2246e+06	3.59106e+06	9.83746e+07	2.44166e+08	2.74477e+08	4.23377e+08	1.25279e+07	1.34274e+06	4.55115e+07	1.48883e+08	2.10049e+08	1.92362e+07	3.51792e+07	1.06273e+08	4.86778e+07	3.32801e+06	1.42912e+07	4.36297e+09	1.34552e+10	5.03773e+09	6.07992e+07	1.98024e+08	1.65186e+09	3.6196e+09	9.24249e+09	7.4196e+08	7.36932e+07	1.61045e+07	9.29708e+06	2.09597e+08	4.15615e+09
	CC00530	11000	TS-241	S. lycopersicum	3.39944e+08	6.26436e+07	2.1992e+06	3.94893e+07	3.17049e+07	1.90255e+08	4.19986e+08	2.31003e+07	9.99587e+06	6.29937e+06	1.06084e+08	5.89101e+08	1.79117e+09	1.8371e+07	556889	5.34655e+06	2.74918e+08	3.48731e+08	8.1204e+08	8.59964e+08	8.31613e+07	2.7781e+07	8.73501e+08	9.6275e+08	4.67065e+08	1.70218e+07	7.53143e+07	1.47445e+08	2.26678e+08	6.89532e+06	2.1534e+07	2.65969e+09	3.23631e+10	3.85826e+09	1.02214e+08	1.3081e+08	2.79373e+09	2.58388e+09	2.20379e+10	3.22081e+08	1.36192e+08	5.00261e+07	4.65213e+06	6.54935e+07	5.71986e+09
	CC00533	10979	TS-48	S. lycopersicum	3.6694e+08	4.45342e+07	1.79856e+06	8.02329e+07	2.76238e+07	2.65529e+08	4.84447e+08	1.60635e+07	7.9507e+06	3.41046e+06	1.29478e+08	7.75895e+08	2.40081e+09	1.09033e+07	820893	9.74312e+06	6.05911e+08	5.05768e+08	1.72293e+09	1.35921e+09	4.76371e+07	2.35888e+07	6.39859e+08	8.6252e+08	2.4498e+08	1.59007e+07	1.94146e+08	6.56781e+07	2.0181e+08	2.20338e+07	1.13911e+07	1.08399e+09	4.11456e+10	3.96063e+09	1.31438e+08	1.08834e+08	5.41447e+09	1.67364e+09	3.77401e+10	2.64815e+08	3.42408e+08	6.76274e+07	912484	3.65807e+07	6.03705e+09
	CC00534	10994	TS-167	S. lycopersicum	1.63085e+08	8.16598e+07	1.16841e+06	1.86647e+07	8.25721e+06	7.02561e+07	1.02479e+08	1.21275e+06	1.60421e+06	1.88174e+06	6.40982e+06	2.90268e+07	5.69396e+08	5.3211e+06	1.84378e+06	889823	4.97305e+07	1.28279e+08	1.20083e+08	1.97283e+08	2.10143e+07	754777	1.3913e+07	2.02865e+08	2.71858e+08	4.24981e+07	1.16938e+08	7.61807e+07	7.27373e+07	6.27211e+06	1.65309e+07	7.01407e+08	2.27135e+10	7.53931e+09	6.16564e+07	2.79359e+07	1.35874e+09	5.71941e+08	1.23129e+10	6.99679e+08	1.98019e+08	5.63447e+06	4.27522e+07	3.89794e+07	5.68954e+09
	CC00537	18117	TS-32	S. lycopersicum var cerasiforme	1.8143e+08	9.25217e+07	4.739e+06	4.87927e+07	7.85097e+07	2.08595e+08	8.72586e+07	2.18052e+06	3.73798e+06	3.00159e+06	1.00322e+07	5.02108e+07	6.30093e+08	9.99261e+06	738184	1.57469e+06	8.33938e+07	1.81768e+08	1.75496e+08	1.63566e+08	1.5735e+07	882416	3.12321e+07	1.93523e+08	3.39613e+08	1.08565e+07	3.44879e+07	1.5072e+08	1.41573e+08	4.1658e+06	3.53855e+07	1.23242e+09	1.9209e+10	7.17809e+09	1.11289e+08	8.49767e+07	1.79302e+09	1.51103e+09	1.23215e+10	8.39154e+08	1.27113e+08	1.21684e+07	3.18369e+07	5.82326e+07	5.09353e+09
	CC00550	10982	TS-68	S. lycopersicum	1.58094e+08	3.32951e+07	2.51169e+06	2.95004e+07	3.70292e+07	8.05434e+07	1.87709e+08	9.51755e+06	9.13675e+06	3.04483e+06	2.31437e+07	1.71454e+08	2.09698e+09	2.1526e+07	954424	1.28286e+07	3.16108e+08	3.66484e+08	1.13422e+09	1.00538e+09	3.37568e+07	5.89336e+06	1.39944e+08	5.71019e+08	2.93293e+08	1.74583e+07	5.50426e+07	1.67824e+08	1.08132e+08	4.83156e+06	1.67539e+07	8.67606e+09	1.55613e+10	2.13086e+09	5.63688e+07	3.0825e+08	3.0591e+09	7.55324e+09	1.0953e+10	2.02694e+08	5.01822e+07	1.61967e+07	1.77019e+06	6.15742e+08	6.03281e+09
	CC00556	11125	TS-166	S. lycopersicum	1.97364e+08	6.48028e+07	2.02544e+06	3.48086e+07	1.33378e+07	6.96578e+07	5.32857e+08	2.21169e+07	1.84613e+07	7.34447e+06	7.55969e+07	3.20409e+08	2.02549e+09	1.32698e+07	4.09878e+06	3.51858e+06	3.11717e+08	4.44373e+08	6.74449e+08	8.63641e+08	7.22787e+07	1.39358e+07	2.86656e+08	1.16807e+09	6.72143e+08	1.20205e+08	1.75086e+08	7.49121e+07	3.40523e+08	6.9708e+06	4.01425e+07	1.76391e+09	2.63079e+10	5.27246e+09	6.77245e+07	1.22997e+08	2.74864e+09	1.13472e+09	1.53332e+10	4.82573e+08	1.31157e+08	3.59474e+07	3.43348e+06	4.92597e+07	5.03526e+09
	CC00574	10989	TS-135	S. lycopersicum	1.57345e+08	5.86987e+07	1.71176e+06	2.74142e+07	1.30919e+07	9.34774e+07	1.17809e+08	2.77507e+06	3.01141e+06	2.2289e+06	1.22175e+07	4.6635e+07	8.08391e+08	5.15771e+06	1.84556e+06	1.01679e+06	1.04481e+08	2.72414e+08	2.74402e+08	3.97744e+08	2.76241e+07	3.23626e+06	5.33144e+07	3.72373e+08	3.75865e+08	3.12893e+07	4.15892e+07	6.67303e+07	9.44123e+07	6.02454e+06	1.14659e+07	1.0168e+09	2.64524e+10	5.73346e+09	5.02528e+07	5.62303e+07	2.33077e+09	9.74091e+08	1.75927e+10	4.59714e+08	1.44776e+08	1.2918e+07	1.59897e+07	2.99883e+07	5.39227e+09
	CC00590	11022	TS-152	S. lycopersicum	1.67016e+08	5.49197e+07	2.0688e+06	2.50077e+07	9.72273e+06	6.6686e+07	1.91848e+08	5.83376e+06	6.79363e+06	1.74592e+06	1.80412e+07	1.89343e+08	1.47178e+09	7.59475e+06	1.46937e+06	780346	1.99961e+08	1.49352e+08	8.93067e+08	1.03116e+09	2.68599e+07	2.59114e+06	1.1459e+08	4.70393e+08	2.14262e+08	3.54704e+07	1.95603e+08	7.6649e+07	1.20782e+08	7.7596e+06	1.18258e+07	1.00096e+09	2.54009e+10	5.13625e+09	5.96128e+07	5.91227e+07	2.2639e+09	6.47551e+08	1.17095e+10	3.2302e+08	1.87569e+08	1.09465e+07	1.69149e+07	2.82384e+07	4.92258e+09
	CC00597	10773	TS-131	S. lycopersicum var cerasiforme	1.82365e+08	3.23641e+07	4.09331e+06	5.16997e+07	6.19218e+07	1.11801e+08	1.13107e+09	1.50844e+07	1.15613e+07	5.94592e+06	1.91087e+08	2.28679e+09	2.45094e+09	2.55995e+07	1.60222e+06	1.68756e+07	3.57915e+08	4.46244e+08	1.21513e+09	1055120000	1.5737e+08	5.05644e+07	1.88012e+09	1.08304e+09	4.19183e+08	2.10699e+07	2.12071e+08	7.84483e+07	1.30947e+08	5.48553e+06	5.63209e+06	7.21769e+09	2.24908e+10	1.99052e+09	8.19202e+07	4.21122e+08	4.62331e+09	7.28339e+09	2.22516e+10	2.29547e+08	1.93759e+08	1.15527e+08	2.14443e+06	3.28687e+08	5.89823e+09
	CC00659	10984	TS-69	S. lycopersicum	2.32411e+08	7.0691e+07	1.91414e+06	3.61771e+07	1.61321e+07	8.40082e+07	1.34031e+08	5.88989e+06	8.44117e+06	2.11794e+06	1.96566e+07	7.45792e+07	1.46842e+09	6.71808e+06	1.27132e+06	1.39439e+06	2.50194e+08	1.87691e+08	5.22803e+08	6.57335e+08	2.804e+07	3.50462e+06	7.50251e+07	6.54675e+08	2.85021e+08	2.38928e+07	8.96821e+07	6.32665e+07	1.76614e+08	1.22603e+07	2.21096e+07	1.32243e+09	2.85021e+10	5.42756e+09	9.13688e+07	8.56846e+07	2.90814e+09	9.58262e+08	1.35428e+10	3.229e+08	1.48732e+08	2.19081e+07	9.84826e+06	3.93572e+07	5.20082e+09
	CC00660	11004	TS-249	S. lycopersicum	2.91533e+08	5.385e+07	1.95e+06	4.63843e+07	2.10354e+07	1.53448e+08	2.54585e+08	6.38656e+06	6.65749e+06	2.09148e+06	4.22521e+07	2.13792e+08	1.67941e+09	8.51215e+06	690073	2.37595e+06	2.97705e+08	2.27697e+08	8.71364e+08	1.05597e+09	4.74884e+07	1.17752e+07	2.34208e+08	6.13733e+08	2.22523e+08	1.56721e+07	1.15405e+08	6.34659e+07	1.32222e+08	1.39092e+07	8.35909e+06	1.54741e+09	3.16717e+10	3.42704e+09	8.02477e+07	1.29432e+08	3.68506e+09	1.64257e+09	2.45035e+10	2.69538e+08	1.84275e+08	5.12796e+07	3.39989e+06	4.51587e+07	6.14888e+09
	CC00666	10993	TS-153	S. lycopersicum	1.70583e+08	6.52201e+07	1.6368e+06	3.13826e+07	1.02567e+07	7.08245e+07	4.49684e+07	2.58375e+06	3.5601e+06	1.11913e+06	6.28249e+06	2.67522e+07	9.50087e+08	5.80497e+06	860002	1.62705e+06	1.69355e+08	1.49736e+08	3.17045e+08	4.86177e+08	7.06205e+06	488696	1.44573e+07	2.6694e+08	1.88786e+08	1.40609e+07	5.39139e+07	5.25919e+07	9.28188e+07	6.41413e+06	1.35002e+07	9.38105e+08	2.52272e+10	5.92138e+09	4.81045e+07	7.21276e+07	2.52785e+09	7.60368e+08	1.27508e+10	3.3302e+08	1.89119e+08	1.06463e+07	2.39229e+07	3.8611e+07	6.09772e+09
	CC00744	11006	TS-256	S. lycopersicum	2.01539e+08	3.82437e+07	1.9647e+06	3.67734e+07	3.02183e+07	1.3477e+08	2.9356e+08	1.23677e+07	7.925e+06	2.21787e+06	4.74728e+07	4.76275e+08	1.88117e+09	1.13576e+07	431055	4.95263e+06	2.83822e+08	1.95565e+08	9.58544e+08	8.79746e+08	4.82169e+07	1.00413e+07	4.31104e+08	4.91636e+08	1.48792e+08	8.8839e+06	8.97958e+07	6.94162e+07	1.11424e+08	7.67524e+06	9.33338e+06	1.893e+09	2.72883e+10	3.78834e+09	6.76276e+07	1.04275e+08	2.39685e+09	2.18282e+09	1.97322e+10	2.24185e+08	1.31784e+08	4.07017e+07	4.35879e+06	7.84308e+07	5.98553e+09
	CC00748	10990	TS-150	S. lycopersicum	2.21215e+08	4.21618e+07	2.84553e+06	3.6814e+07	3.25447e+07	1.39486e+08	4.09263e+08	1.57319e+07	8.18376e+06	3.91765e+06	6.15011e+07	4.89644e+08	1.90761e+09	1.66541e+07	1.33309e+06	8.45524e+06	3.11657e+08	3.54458e+08	7.62032e+08	7.23008e+08	1.00436e+08	1.96857e+07	5.0975e+08	8.00234e+08	3.90455e+08	2.01355e+07	1.39169e+08	1.0399e+08	9.13322e+07	1.1701e+07	6.233e+06	2.66626e+09	2.66291e+10	3.1302e+09	9.40658e+07	2.05743e+08	2.98428e+09	3.80382e+09	2.88519e+10	3.48585e+08	2.4911e+08	7.17218e+07	7.61208e+06	1.36367e+08	6.56378e+09
	CC00750	10781	TS-304	S. lycopersicum var cerasiforme	1.73436e+08	2.17368e+07	2.83663e+06	2.94155e+07	2.66823e+07	1.10743e+08	4.34472e+08	2.08353e+07	8.55306e+06	3.1211e+06	6.98231e+07	5.68597e+08	1.95238e+09	7.67825e+06	1.21828e+06	1.07613e+07	3.45414e+08	3.65472e+08	7.56414e+08	6.48623e+08	1.02357e+08	2.06963e+07	6.7335e+08	7.67711e+08	3.08301e+08	1.99517e+07	8.96747e+07	4.05869e+07	5.68719e+07	7.33586e+06	3.19085e+06	2.18149e+09	2.03703e+10	1.52242e+09	3.4583e+07	1.68294e+08	2.39111e+09	3.13558e+09	2.23949e+10	9.17103e+07	1.7289e+08	6.30456e+07	2.88435e+06	1.07068e+08	5.36929e+09
	CC00840	10927	TS-2	S. lycopersicum	4.28843e+07	3.01963e+07	808576	9.11339e+06	4.554e+06	1.84471e+07	4.05611e+07	128920	1.61762e+06	2.51621e+06	4.30859e+06	1.52195e+07	4.72957e+08	7.4882e+06	7.71857e+06	1.21967e+06	6.16235e+07	1.13387e+08	9.52071e+07	1.38384e+08	5.32946e+06	341950	6.22948e+06	9.51239e+07	1.98334e+08	1.11459e+08	1.06323e+08	5.46995e+07	8.34396e+07	2.67603e+06	2.36539e+07	3.19546e+08	1.63917e+10	7.01502e+09	3.90387e+07	1.50685e+07	1.27426e+09	2.60998e+08	5.78353e+09	6.28979e+08	1.3386e+08	3.06077e+06	3.30738e+07	2.98327e+07	3.87371e+09
	CC00892	10802	TS-235	S. lycopersicum	1.16949e+08	8.83369e+07	1.18346e+06	1.39134e+07	7.49151e+06	4.18992e+07	4.73989e+07	81315.3	4.69926e+06	3.93102e+06	3.40896e+06	1.5156e+07	9.82744e+08	8.79081e+06	8.55158e+06	1.15709e+06	9.28907e+07	1.25237e+08	1.452e+08	3.6626e+08	7.06142e+06	304033	5.61724e+06	1.59221e+08	2.13798e+08	1.20208e+08	6.6638e+07	3.59137e+07	7.99697e+07	5.33049e+06	2.22278e+07	2.3412e+08	2.24663e+10	1.1572e+10	7.46981e+07	1.32461e+07	1.27596e+09	4.50635e+08	9.47254e+09	1.3354e+09	1.40995e+08	3.86275e+06	5.08893e+07	1.01282e+07	4.89212e+09
	CC00915	10784	TS-287	S. lycopersicum	2.61198e+08	8.94749e+07	2.16557e+06	3.14388e+07	3.23174e+07	1.44183e+08	2.84245e+08	2.3837e+07	5.59569e+06	1.57148e+06	3.6796e+07	1.69039e+08	2.80689e+09	3.24276e+07	52089.2	6.57004e+06	3.54424e+08	5.33172e+08	1.88177e+09	2.21848e+09	6.31359e+07	9.68055e+06	1.63964e+08	9.43929e+08	4.33016e+08	4.11305e+06	7.54385e+07	3.907e+08	1.47885e+08	4.11318e+06	1.67539e+07	3.48643e+09	2.9093e+10	6.26278e+09	2.19451e+08	1.21729e+08	1.85156e+09	3.86532e+09	1.93706e+10	6.18752e+08	1.13414e+08	2.09477e+07	1.15144e+07	1.95032e+08	7.82254e+09
	CC00951	11040	TS-232	S. lycopersicum	1.59916e+08	4.39806e+07	1.56702e+06	3.19263e+07	1.69501e+07	8.11352e+07	1.89393e+08	1.31128e+07	3.00391e+06	2.42682e+06	3.93506e+07	2.01125e+08	8.3528e+08	7.59798e+06	398235	1.57915e+06	1.31891e+08	2.4179e+08	4.54601e+08	5.23458e+08	3.27775e+07	7.2023e+06	2.03615e+08	4.7856e+08	3.77787e+08	1.14388e+07	5.69001e+07	7.32162e+07	1.48085e+08	7.03319e+06	1.60341e+07	1.08631e+09	2.4945e+10	4.08464e+09	6.93808e+07	6.62962e+07	2.25071e+09	1.17123e+09	1.85815e+10	4.09801e+08	8.6639e+07	2.55648e+07	4.08087e+06	2.12254e+07	3.56834e+09
	CC00990	10890	TS-681	S. lycopersicum	2.30196e+08	7.16446e+07	2.71701e+06	5.34809e+07	2.75475e+07	9.95686e+07	4.8693e+08	1.12012e+07	7.1765e+06	933248	1.26927e+08	5.084e+08	2.05235e+09	2.06796e+07	59382.9	3.55555e+06	2.73098e+08	2.34727e+08	1.98585e+09	1495680000	4.10983e+07	2.71811e+07	2.47228e+08	5.99092e+08	1.04874e+08	1.86098e+06	3.77021e+08	8.15727e+07	1.31168e+08	5.15748e+06	1.2417e+07	3.84383e+09	2.53341e+10	4.36117e+09	9.43962e+07	3.07314e+08	3.52746e+09	2.50542e+09	1.41129e+10	3.58672e+08	1.19802e+08	3.98144e+07	4.24682e+06	1.32805e+08	5.10083e+09
	CC01004	11119	TS-142	S. lycopersicum	1.80692e+08	5.2229e+07	1.94355e+06	3.12211e+07	1.6978e+07	7.97205e+07	1.68615e+08	4.22808e+06	4.45035e+06	2.6353e+06	2.72168e+07	1.31189e+08	6.40168e+08	1.68425e+07	853077	1.67804e+06	1.03173e+08	2.84631e+08	2.39684e+08	2.63353e+08	2.6006e+07	3.19482e+06	1.05361e+08	3.25499e+08	3.13903e+08	1.15182e+07	8.48197e+07	1.62756e+08	1.40481e+08	5.1995e+06	1.33071e+07	1.63194e+09	2.37606e+10	4.42169e+09	1.01588e+08	8.00533e+07	2.426e+09	1.46807e+09	1.34805e+10	3.65701e+08	1.6449e+08	3.6554e+07	9.64949e+06	4.32322e+07	4.91444e+09
	CC01019	10817	TS-733	S. lycopersicum	1.17923e+08	7.05647e+07	1.78181e+06	2.09754e+07	9.99403e+06	4.47387e+07	7.87298e+07	1.86536e+06	2.74719e+06	2.85097e+06	7.50165e+06	2.70544e+07	5.82305e+08	6.71255e+06	1.65851e+06	161974	5.08423e+07	1.60468e+08	1.34712e+08	2.2363e+08	1.20001e+07	863627	2.24839e+07	2.29426e+08	3.81385e+08	4.0807e+07	6.4418e+07	1.08012e+08	1.36146e+08	4.59598e+06	3.38755e+07	7.74974e+08	2.12446e+10	8.08842e+09	7.42985e+07	4.03578e+07	1.61721e+09	7.04521e+08	9.51866e+09	8.1622e+08	1.8294e+08	5.26394e+06	4.33268e+07	3.06112e+07	5.28837e+09
	CC01020	10821	TS-80	S. lycopersicum	1.09312e+08	5.65996e+07	1.35024e+06	1.8477e+07	8.68703e+06	5.13895e+07	6.07615e+07	1.21506e+06	1.58833e+06	2.18817e+06	6.78802e+06	2.87084e+07	4.11816e+08	6.11892e+06	2.77261e+06	385064	4.75968e+07	1.3578e+08	1.2346e+08	2.03889e+08	1.23191e+07	1.36361e+06	3.23567e+07	1.36187e+08	2.92242e+08	3.98463e+07	6.22311e+07	6.17728e+07	7.3571e+07	4.47698e+06	1.6039e+07	3.49507e+08	2.14371e+10	8.20963e+09	7.22897e+07	2.23994e+07	1.43307e+09	4.74751e+08	1.20802e+10	9.09683e+08	1.48529e+08	2.7263e+06	3.57764e+07	1.14502e+07	4.52034e+09
	CC01027	10840	TS-179	S. lycopersicum	1.32692e+08	4.79093e+07	1.10103e+06	1.73979e+07	6.13462e+06	5.49863e+07	6.23415e+07	1.2701e+06	2.92499e+06	1.9512e+06	5.94671e+06	2.37618e+07	8.3568e+08	7.46402e+06	3.65582e+06	1.29416e+06	7.93909e+07	1.17589e+08	1.55977e+08	2.31593e+08	7.3124e+06	355030	6.58166e+06	1.82164e+08	1.81239e+08	6.01334e+07	1.4992e+08	5.24389e+07	8.84257e+07	7.43908e+06	1.38221e+07	4.2467e+08	2.45277e+10	6.41008e+09	8.20492e+07	2.46185e+07	1.4475e+09	3.63774e+08	1.18029e+10	4.2955e+08	1.69829e+08	6.38703e+06	2.75534e+07	2.532e+07	5.23696e+09
	CC01037	10869	TS-735	S. lycopersicum	2.21122e+08	9.16433e+07	1.8773e+06	3.94684e+07	1.49171e+07	1.40451e+08	1.84373e+08	3.65185e+06	2.5884e+06	3.09738e+06	2.64975e+07	5.09716e+07	8.33185e+08	4.57656e+06	607725	465263	1.26909e+08	3.30556e+08	2.40086e+08	4.3522e+08	4.18683e+07	5.5883e+06	4.7512e+07	4.30817e+08	4.01754e+08	1.1289e+07	4.15278e+07	3.74395e+07	1.27251e+08	5.07027e+06	2.07013e+07	1.00811e+09	3.04606e+10	6.84593e+09	5.67994e+07	6.18564e+07	2.79084e+09	9.69803e+08	1.91043e+10	7.08662e+08	2.20062e+08	1.55343e+07	3.01817e+07	2.63519e+07	6.13712e+09
	CC01049	10903	TS-275	S. lycopersicum	2.09856e+08	3.17901e+07	2.11725e+06	3.2603e+07	2.17194e+07	1.6845e+08	1.86831e+08	1.03189e+07	1.57926e+07	4.0137e+06	3.1768e+07	1.24268e+08	1.86366e+09	4.38006e+06	432177	2.01662e+06	3.04032e+08	2.60765e+08	9.062e+08	1.25547e+09	2.90573e+07	5.20039e+06	6.42206e+07	5.74074e+08	1.90881e+08	1.09219e+07	2.66153e+07	2.04097e+07	1.87532e+08	4.87176e+06	1.67131e+07	1.40047e+09	2.56942e+10	2.94369e+09	3.64381e+07	8.17012e+07	2.15656e+09	1.55484e+09	1.95702e+10	2.30439e+08	1.16528e+08	3.61196e+07	3.33621e+06	3.38676e+07	4.87789e+09
	CC01185	10872	TS-89	S. lycopersicum	1.34451e+08	8.25449e+07	1.47373e+06	1.93273e+07	8.38649e+06	5.2701e+07	8.42567e+07	1.15006e+06	577255	1.35834e+06	7.79737e+06	3.14405e+07	4.06651e+08	8.24785e+06	1.15052e+06	1.26219e+06	3.98867e+07	1.45307e+08	1.38725e+08	174168000	1.30058e+07	545588	9.67876e+06	1.88893e+08	2.41872e+08	1.80864e+07	7.73036e+07	1.25052e+08	7.45229e+07	5.12701e+06	1.27904e+07	4.73398e+08	1.89491e+10	7.01323e+09	7.86012e+07	2.25363e+07	1.22555e+09	6.73907e+08	7.55912e+09	683718750	1.39092e+08	9.94005e+06	2.86295e+07	2.64556e+07	5.12072e+09
	CC01198	10899	TS-113	S. lycopersicum	1.29004e+08	7.48382e+07	1.22745e+06	2.66247e+07	9.67203e+06	4.95045e+07	6.40434e+07	2.22196e+06	4.48992e+06	2.72339e+06	8.38188e+06	3.45737e+07	9.30633e+08	8.26137e+06	7.78124e+06	1.44761e+06	1.78898e+08	1.99024e+08	3.64784e+08	6.99899e+08	7.20416e+06	584175	1.83754e+07	3.12332e+08	2.48252e+08	9.84246e+07	8.12746e+07	5.54863e+07	9.49337e+07	7.00746e+06	1.89783e+07	5.8151e+08	2.58243e+10	9.8264e+09	7.87069e+07	4.34233e+07	2.1875e+09	7.24791e+08	1.14285e+10	7.94081e+08	1.91558e+08	4.3871e+06	4.13969e+07	1.35283e+07	5.40295e+09
	CC01230	10938	TS-76	S. lycopersicum	2.06535e+08	6.3743e+07	1.6854e+06	2.39527e+07	7.92414e+06	1.28053e+08	6.02254e+07	9.35584e+06	1.21866e+07	6.7401e+06	9.05805e+06	3.81785e+07	4.47736e+08	1.86298e+07	1.76066e+07	2.69045e+06	5.85309e+07	2.44386e+08	1.82832e+08	1.75334e+08	9.85115e+06	777027	3.93145e+06	5.54927e+07	4.73863e+08	9.51219e+08	7.85542e+07	3.91021e+07	4.45977e+07	9.9407e+06	2.20186e+06	6.01366e+08	2.76478e+10	6.46685e+09	2.44052e+08	3.7773e+07	2.05992e+09	7.62964e+08	2.46224e+10	7.71623e+08	1.90253e+08	1.49891e+07	1.7157e+07	4.15094e+07	4.51387e+09
	CC01237	11114	TS-46	S. lycopersicum	2.4941e+08	7.87709e+07	1.76064e+06	2.8015e+07	1.38547e+07	1.1823e+08	1.84706e+08	1.27741e+06	4.1712e+06	2.42489e+06	1.75279e+07	6.10685e+07	1.09619e+09	8.68763e+06	950830	700990	1.16206e+08	1.44922e+08	3.2383e+08	5.43762e+08	4.45123e+07	5.22674e+06	6.10423e+07	3.6121e+08	2.94793e+08	1.4246e+07	7.88629e+07	7.00746e+07	1.37508e+08	6.24654e+06	1.59625e+07	1.10118e+09	2.95151e+10	5.49204e+09	9.39974e+07	4.26963e+07	1.88983e+09	9.18713e+08	1.60669e+10	4.07492e+08	1.55259e+08	1.15813e+07	1.77748e+07	3.26249e+07	5.94618e+09
	CC01270	11020	TS-111	S. lycopersicum	1.65931e+08	4.50489e+07	1.97491e+06	3.52039e+07	1.54539e+07	8.97618e+07	3.06562e+08	8.07281e+06	6.68007e+06	3.04371e+06	6.09015e+07	4.0609e+08	1.32819e+09	1.42195e+07	965666	2.87742e+06	1.5908e+08	2.24451e+08	6.33821e+08	7.87613e+08	3.15528e+07	1.2901e+07	2.89186e+08	4.15444e+08	2.76032e+08	1.96047e+07	1.23315e+08	6.88523e+07	1.72545e+08	5.99567e+06	1.95467e+07	1.24882e+09	2.48301e+10	4.29016e+09	6.5614e+07	1.08357e+08	2.84391e+09	1.29711e+09	1.54566e+10	4.47657e+08	1.34948e+08	2.76084e+07	5.71134e+06	4.14434e+07	5.18377e+09
	CC01356	10907	TS-120	S. lycopersicum	1.11528e+08	8.35244e+07	1.6875e+06	1.89226e+07	1.1085e+07	4.86128e+07	4.93192e+07	120275	744651	1.23279e+06	4.40136e+06	1.62691e+07	3.94307e+08	5.66511e+06	1.82489e+06	715189	4.23522e+07	9.67899e+07	1.17033e+08	2.32596e+08	8.11775e+06	342195	9.09549e+06	8.96569e+07	1.50795e+08	3.47311e+07	4.2204e+07	9.99938e+07	6.33209e+07	2.68219e+06	1.68023e+07	4.89476e+08	1.83258e+10	8.62362e+09	7.94299e+07	2.5127e+07	1.40726e+09	5.04828e+08	7.93273e+09	9.16463e+08	1.35739e+08	6.77392e+06	3.8826e+07	3.88452e+07	5.85405e+09
	CC01392	18115	TS-30	S. lycopersicum var cerasiforme	2.87025e+08	4.20794e+07	2.93472e+06	6.03378e+07	4.81653e+07	2.54558e+08	5.23094e+08	8.40018e+06	1.14234e+07	8.45125e+06	9.83621e+07	6.94171e+08	2.11597e+09	1.10062e+07	1.29048e+06	7.98512e+06	3.48545e+08	4.51526e+08	1.08771e+09	1.01922e+09	6.45008e+07	1.89589e+07	5.48345e+08	7.22273e+08	3.87883e+08	1.82893e+07	9.67471e+07	7.66677e+07	2.68866e+08	1.57681e+07	1.54586e+07	2.77349e+09	3.53249e+10	2.92806e+09	1.12527e+08	1.96957e+08	3.83718e+09	4.25212e+09	3.33929e+10	2.95223e+08	1.71193e+08	9.29087e+07	850987	1.55067e+08	7.80248e+09
	CC01398	10769	TS-300	S. lycopersicum var cerasiforme	1.82542e+08	3.35717e+07	1.18908e+06	1.87194e+07	2.67095e+07	9.01295e+07	2.63865e+08	1.12344e+07	1.27965e+07	2.72224e+06	3.25139e+07	4.20582e+08	3.07533e+09	2.09427e+07	850601	2.51435e+07	5.07733e+08	5.15291e+08	2.48062e+09	2.2244e+09	3.13481e+07	5.00754e+06	1.77291e+08	6.87072e+08	1.58667e+08	1.85044e+07	1.14962e+08	9.5679e+07	1.88946e+08	8.47125e+06	1.4733e+07	8.18037e+09	3.1064e+10	3.27661e+09	7.40314e+07	2.83407e+08	3.93968e+09	7.91536e+09	2.26805e+10	2.10974e+08	9.64759e+07	5.65277e+07	552676	6.27808e+08	9.6485e+09
	CC01409	10767	TS-281	S. lycopersicum var cerasiforme	2.82469e+08	5.19469e+07	2.12672e+06	3.74602e+07	3.42727e+07	1.75161e+08	5.43919e+08	1.02967e+07	1.14695e+07	5.22889e+06	5.92521e+07	3.86886e+08	2.19886e+09	2.19087e+07	1.66537e+06	2.75549e+06	2.66984e+08	2.90956e+08	9.4736e+08	1.04426e+09	1.2381e+08	1.3833e+07	3.4102e+08	8.27741e+08	2.93405e+08	2.52819e+07	1.29971e+08	1.74466e+08	1.87623e+08	7.08998e+06	1.23231e+07	2.55186e+09	3.48206e+10	4.25205e+09	1.38119e+08	1.06191e+08	2.56044e+09	3.24181e+09	2.76887e+10	3.89266e+08	9.70357e+07	5.71262e+07	939433	9.2693e+07	7.66623e+09
	CC01431	18128	TS-66	S. lycopersicum var cerasiforme	1.65147e+08	7.06179e+07	1.4666e+06	2.15396e+07	1.08965e+07	8.56848e+07	1.87046e+08	2.52276e+06	3.00941e+06	3.86624e+06	1.50553e+07	3.28923e+07	5.70418e+08	4.65465e+06	1.20367e+06	421267	5.49974e+07	1.88583e+08	1.26972e+08	1.58301e+08	4.59458e+07	2.80938e+06	2.78369e+07	1.94763e+08	3.56111e+08	2.02547e+07	8.99217e+07	4.62261e+07	1.31552e+08	5.91362e+06	2.56966e+07	8.09909e+08	2.35551e+10	6.64591e+09	5.05099e+07	3.77243e+07	1.69319e+09	7.66879e+08	1.52765e+10	6.99072e+08	1.51792e+08	8.71096e+06	2.35645e+07	2.68675e+07	5.20587e+09
	CC01437	18130	TS-96	S. lycopersicum var cerasiforme	4.68714e+08	1.86931e+08	4.24615e+06	7.02038e+07	1.32807e+08	5.11657e+08	4.70666e+08	1.65509e+07	1.56358e+07	7.10352e+06	3.00461e+07	2.28756e+08	2.62625e+09	3.75793e+07	1.6727e+06	2.82787e+06	2.13032e+08	2.4985e+08	1.60437e+09	1.89695e+09	1.06491e+08	4.60649e+06	1.22122e+08	5.64232e+08	2.21589e+08	3.75683e+07	8.97958e+07	2.14951e+08	1.45593e+08	5.88212e+06	2.58296e+07	2.84947e+09	3.56789e+10	1.27143e+10	1.98319e+08	8.12373e+07	1.74963e+09	3.7749e+09	2.45134e+10	1.37463e+09	6.13081e+07	3.07219e+07	7.71154e+06	1.15911e+08	8.58683e+09
	CC01438	10753	TS-181	S. lycopersicum var cerasiforme	1.0395e+08	1.47482e+07	2.3023e+06	4.50713e+07	1.47543e+07	6.97582e+07	3.67681e+08	8.36802e+06	1.02864e+07	2.43411e+06	1.07491e+08	4.38235e+08	2.0481e+09	8.39019e+06	105070	4.06387e+07	7.40871e+08	7.49336e+08	1.84522e+09	1.16917e+09	4.72742e+07	3.79261e+07	3.98003e+08	4.94632e+08	1.22467e+08	2.80496e+06	4.44214e+07	1.60247e+07	1.09019e+08	3.09244e+06	6.18523e+06	8.26314e+08	1.83037e+10	1.14505e+09	4.08879e+07	2.07844e+08	4.9741e+09	1.27076e+09	1.34968e+10	9.19113e+07	9.25753e+07	6.10721e+07	751123	3.46444e+07	3.10195e+09
	CC01439	18116	TS-31	S. lycopersicum var cerasiforme	3.36671e+08	6.79984e+07	6.37069e+06	1.24924e+08	1.48204e+08	3.81588e+08	5.45876e+08	1.36409e+07	1.44221e+07	4.25767e+06	9.74827e+07	9.74198e+08	3.13528e+09	2.01236e+07	1.14555e+06	1.74171e+07	6.20572e+08	5.44937e+08	3.11357e+09	2.02754e+09	7.54313e+07	2.68162e+07	7.651e+08	8.48145e+08	2.23189e+08	2.32638e+07	8.35491e+07	5.04635e+07	1.32965e+08	7.24386e+06	1.40363e+07	2.20518e+09	2.70615e+10	5.30194e+09	8.1319e+07	2.56443e+08	5.01419e+09	3.28503e+09	2.4134e+10	4.67745e+08	1.3823e+08	9.58837e+07	1.12422e+06	8.53716e+07	4.3776e+09
	CC01444	10760	TS-261	S. lycopersicum var cerasiforme	1.15525e+08	4.4411e+07	1.58507e+06	2.08675e+07	9.41307e+06	4.89835e+07	6.48244e+07	2.03064e+06	3.10453e+06	1.77948e+06	9.429e+06	2.14629e+07	5.62295e+08	6.1485e+06	1.10375e+06	237911	6.02771e+07	1.79959e+08	1.29796e+08	1.97364e+08	7.91923e+06	972939	1.04117e+07	2.64577e+08	2.98573e+08	2.52507e+07	1.86311e+08	8.39913e+07	1.34421e+08	1.09e+07	2.3891e+07	1.13535e+09	2.53083e+10	6.34731e+09	7.47458e+07	8.50183e+07	1.89225e+09	7.98143e+08	1.21128e+10	4.46305e+08	1.28578e+08	8.78881e+06	1.69746e+07	3.88272e+07	4.88886e+09
	CC01449	10771	TS-302	S. lycopersicum var cerasiforme	1.79444e+08	1.50269e+08	1.60537e+06	2.29826e+07	1.31927e+07	8.56149e+07	1.17826e+08	787589	2.59549e+06	4.09089e+06	8.17853e+06	2.57692e+07	7.13268e+08	1.6244e+07	3.65689e+06	1.77351e+06	6.27313e+07	2.67203e+08	2.46962e+08	4.1948e+08	2.23939e+07	1.0492e+06	1.45563e+07	2.02303e+08	4.38921e+08	3.25018e+07	1.10663e+08	9.26772e+07	9.06358e+07	3.87333e+06	2.21892e+07	1.02127e+09	2.78814e+10	1.52975e+10	1.08059e+08	4.20788e+07	1.60427e+09	1.19668e+09	1.50978e+10	2.11765e+09	1.53444e+08	3.51035e+06	5.60819e+07	5.40283e+07	7.24374e+09
	CC01453	10756	TS-221	S. lycopersicum var cerasiforme	2.93395e+08	4.17413e+07	2.52439e+06	4.16878e+07	3.56165e+07	1.54854e+08	4.75739e+08	1.47171e+07	2.81017e+07	5.60242e+06	7.08921e+07	5.35622e+08	3.11322e+09	1.18416e+07	1.31575e+06	1.56338e+07	4.62515e+08	3.41998e+08	2.31527e+09	1.47053e+09	4.75135e+07	1.00784e+07	4.23091e+08	8.68072e+08	1.57078e+08	1.91891e+07	6.72433e+07	1.35662e+08	4.41165e+08	4.34367e+06	1.33516e+07	6.87665e+09	3.21793e+10	1.57787e+09	7.65214e+07	2.73011e+08	2.75588e+09	7.39723e+09	2.23908e+10	8.95331e+07	3.25822e+07	6.3055e+07	1.0012e+06	1.36591e+08	3.65516e+09
	CC01481	10749	TS-154	S. lycopersicum var cerasiforme	2.95733e+08	6.73443e+07	1.93884e+06	3.13685e+07	5.12802e+07	2.85211e+08	4.36819e+08	9.89102e+06	2.79872e+07	3.35055e+07	5.88635e+07	3.84386e+08	3.10444e+09	2.3491e+07	1.30757e+06	1.38097e+07	4.73834e+08	4.43707e+08	1.9095e+09	2.16798e+09	6.95818e+07	1.2196e+07	3.28157e+08	1.04552e+09	4.03334e+08	2.17862e+07	1.6757e+08	8.6457e+07	4.99235e+08	1.27413e+07	4.93398e+07	6.00209e+09	4.25421e+10	7.34535e+09	1.5233e+08	2.82082e+08	4.07722e+09	6.74559e+09	2.76741e+10	6.99696e+08	1.22009e+08	1.20536e+08	5.22743e+06	2.95661e+08	1.03927e+10
	CC01530	10768	TS-298	S. lycopersicum var cerasiforme	1.26819e+08	2.73755e+07	995525	1.40671e+07	1.5982e+07	6.63717e+07	2.78642e+08	4.96359e+06	4.68437e+06	3.48017e+06	3.55675e+07	1.88512e+08	1.52607e+09	9.72718e+06	1.45777e+06	2.86338e+06	1.56198e+08	1.88736e+08	5.0646e+08	6.34058e+08	6.05941e+07	8.92469e+06	2.18889e+08	6.24951e+08	4.00076e+08	2.77587e+07	5.22322e+07	6.98125e+07	1.44184e+08	6.3546e+06	1.20904e+07	4.55545e+09	2.59644e+10	3.29948e+09	6.63698e+07	1.40067e+08	2.26327e+09	4.33633e+09	1.73642e+10	2.37624e+08	1.22573e+08	3.28313e+07	4.50875e+06	1.67237e+08	6.89598e+09
	CC01537	10755	TS-202	S. lycopersicum var cerasiforme	1.57901e+08	5.65973e+07	2.7094e+06	2.52451e+07	2.15765e+07	7.03e+07	2.12193e+08	8.43466e+06	1.11908e+07	2.78975e+06	2.1207e+07	1.53369e+08	1.6279e+09	1.61522e+07	850931	5.24954e+06	1.91774e+08	1.74663e+08	5.56219e+08	7.27209e+08	3.33075e+07	3.70867e+06	1.07897e+08	4.61189e+08	2.61691e+08	2.4619e+07	6.09441e+07	8.21959e+07	1.30986e+08	4.31801e+06	1.70584e+07	1.8923e+09	2.42207e+10	5.28526e+09	7.33188e+07	8.7599e+07	1.89356e+09	1.69781e+09	1.3228e+10	3.50136e+08	6.93914e+07	4.50873e+07	1.35574e+06	6.67545e+07	5.57848e+09
	CC01545	10766	TS-273	S. lycopersicum var cerasiforme	1.78941e+08	2.76038e+07	2.08802e+06	2.52847e+07	1.91402e+07	9.99881e+07	2.47488e+08	1.28202e+07	9.15407e+06	3.83432e+06	3.54958e+07	3.22638e+08	1.47952e+09	7.95379e+06	2.04062e+06	2.27381e+06	1.71444e+08	2.07499e+08	4.92526e+08	6.23408e+08	4.09763e+07	7.40913e+06	2.43528e+08	4.7428e+08	2.48013e+08	3.28978e+07	7.60291e+07	4.0564e+07	1.55954e+08	5.94593e+06	1.26436e+07	2.13942e+09	2.61753e+10	2.62068e+09	3.82986e+07	1.10005e+08	2.08519e+09	1.9545e+09	1.82192e+10	1.72852e+08	1.20598e+08	2.28961e+07	4.53989e+06	6.77195e+07	6.0924e+09
	CC01556	18124	TS-61	S. lycopersicum var cerasiforme	2.71664e+08	6.51475e+07	1.87859e+06	2.38646e+07	2.73234e+07	1.52058e+08	3.75736e+08	1.30142e+07	6.77741e+06	6.91018e+06	3.38042e+07	1.48769e+08	1.10937e+09	2.3713e+07	1.93351e+06	1.26467e+06	8.18264e+07	2.72073e+08	4.6187e+08	4.92118e+08	6.31163e+07	5.83514e+06	2.01659e+08	6.22292e+08	6.59513e+08	3.29417e+07	8.24423e+07	9.50386e+07	2.55982e+08	8.1071e+06	2.5484e+07	2.11962e+09	3.66479e+10	5.88646e+09	9.60633e+07	7.27934e+07	1.99346e+09	2.62309e+09	2.64089e+10	6.37964e+08	9.68997e+07	4.74611e+07	4.48612e+06	6.9934e+07	7.82075e+09
	CC01557	18119	TS-34	S. lycopersicum var cerasiforme	3.00339e+08	7.10576e+07	3.13337e+06	3.17047e+07	4.61744e+07	1.69036e+08	2.6876e+08	2.02913e+07	1.05415e+07	1.92767e+06	3.88374e+07	2.68009e+08	2.67583e+09	2.55459e+07	669911	3.67894e+06	3.41284e+08	3.32615e+08	1.97565e+09	2.06651e+09	3.78574e+07	6.08771e+06	2.67519e+08	5.965e+08	2.33149e+08	1.65301e+07	6.58137e+07	1.44985e+08	1.45973e+08	3.55496e+06	1.48917e+07	4.47297e+09	3.51702e+10	5.40951e+09	1.24383e+08	1.65752e+08	2.43941e+09	6.49626e+09	2.85006e+10	3.52502e+08	2.8811e+07	4.90436e+07	894615	1.19313e+08	6.65243e+09
	CC01572	10759	TS-240	S. lycopersicum var cerasiforme	4.36834e+08	5.39566e+07	6.84526e+06	8.76494e+07	1.11602e+08	2.66275e+08	2.25894e+08	7.89317e+06	1.13754e+07	7.54076e+06	5.81059e+07	5.05019e+08	2.02344e+09	3.16689e+07	1.63962e+06	1.07626e+07	3.73604e+08	4.6179e+08	2.17313e+09	1.55942e+09	2.28195e+07	8.04098e+06	3.98376e+08	6.3928e+08	2.31518e+08	2.51295e+07	7.72434e+07	1.36736e+08	2.50188e+08	1.33213e+07	1.34246e+07	8.23845e+09	3.12527e+10	2.59911e+09	1.27187e+08	7.21385e+08	4.86268e+09	1.21318e+10	3.26021e+10	3.58175e+08	1.04724e+08	1.61807e+08	2.5656e+06	3.70953e+08	5.43309e+09
	CC01579	11077	TS-253	S. lycopersicum	1.82869e+08	7.63458e+07	1.85287e+06	2.66141e+07	1.51077e+07	8.41923e+07	3.23687e+08	1.95545e+07	7.38605e+06	5.02555e+06	3.73709e+07	2.14986e+08	8.51856e+08	2.88394e+07	977388	2.32264e+06	1.0666e+08	2.78701e+08	4.06728e+08	4.16905e+08	5.53628e+07	6.60128e+06	1.79272e+08	4.0546e+08	4.95881e+08	1.18276e+07	1.25476e+08	2.99529e+08	2.23492e+08	5.62098e+06	2.88878e+07	1.38995e+09	2.64211e+10	6.9605e+09	1.73614e+08	8.57718e+07	2.16198e+09	1.5758e+09	1.57955e+10	6.09881e+08	1.08596e+08	2.95939e+07	8.04708e+06	4.05019e+07	4.87259e+09
	CC01640	11285	TS-566	S. lycopersicum	9.08577e+07	4.27014e+07	1.86735e+06	2.24751e+07	8.50893e+06	3.83042e+07	4.09417e+07	870337	1.74132e+06	3.02765e+06	5.06733e+06	9.28767e+06	4.35746e+08	5.89046e+06	7.99187e+06	571921	5.64696e+07	1.46393e+08	1.50921e+08	2.33941e+08	3.53171e+06	438520	4.26025e+06	1.22991e+08	1.81762e+08	1.59575e+08	8.38654e+07	5.82078e+07	1.00155e+08	5.51774e+06	2.32153e+07	1.00011e+08	1.78022e+10	5.56411e+09	4.75118e+07	1.25034e+07	1.42133e+09	3.72645e+08	6.83238e+09	4.35987e+08	1.2305e+08	1.07787e+06	2.5884e+07	1.06423e+07	3.73478e+09
	CC01684	10985	TS-86	S. lycopersicum	1.48259e+08	7.96602e+07	2.18336e+06	2.33133e+07	1.66489e+07	8.07055e+07	1.53654e+08	5.82208e+06	6.32698e+06	5.43294e+06	1.26193e+07	8.08224e+07	6.55088e+08	1.50165e+07	1.45259e+06	1.00253e+06	5.94109e+07	2.49154e+08	2.12103e+08	2.04816e+08	2.86195e+07	2.24982e+06	8.97521e+07	3.12664e+08	4.86375e+08	1.52833e+07	6.51215e+07	1.16336e+08	2.19133e+08	3.6722e+06	3.79123e+07	1.07602e+09	2.37355e+10	7.3172e+09	1.10362e+08	4.56505e+07	1.92033e+09	1.38317e+09	1.69241e+10	8.31238e+08	1.30351e+08	2.88956e+07	1.95355e+07	3.41487e+07	5.45517e+09
	CC01784	10998	TS-213	S. lycopersicum	1.77683e+08	5.90991e+07	1.22014e+06	1.41969e+07	5.76773e+06	6.18185e+07	8.69365e+07	771332	2.13804e+06	2.17779e+06	5.19956e+06	1.30837e+07	7.28937e+08	1.23215e+07	3.68641e+06	521033	6.80248e+07	1.25664e+08	1.74324e+08	3.7194e+08	1.69651e+07	708345	2.56581e+06	1.92602e+08	2.8246e+08	1.34484e+08	1.1024e+08	8.42742e+07	5.26075e+07	5.16346e+06	6.64033e+06	4.22744e+08	2.8226e+10	8.21208e+09	7.36967e+07	1.86253e+07	1.18434e+09	6.37844e+08	1.45239e+10	7.48702e+08	1.6695e+08	3.53588e+06	2.86587e+07	2.50956e+07	6.1981e+09
	CC01804	11123	TS-88	S. lycopersicum	2.67038e+08	5.78949e+07	3.35449e+06	4.19511e+07	3.68799e+07	1.61906e+08	2.80413e+08	1.0308e+07	7.34621e+06	3.26915e+06	3.97564e+07	1.8238e+08	2.09399e+09	1.70052e+07	4.67469e+06	6.10368e+06	3.38356e+08	3.76165e+08	6.64743e+08	8.19826e+08	5.05456e+07	7.79127e+06	1.49015e+08	8.53093e+08	5.08273e+08	1.42607e+08	1.37586e+08	1.21495e+08	1.03916e+08	9.32936e+06	8.35543e+06	2.52134e+09	3.40754e+10	4.98289e+09	7.11682e+07	1.6789e+08	2.9962e+09	2.61264e+09	2.33845e+10	2.79942e+08	2.12884e+08	6.01905e+07	9.52686e+06	1.02664e+08	5.7743e+09
	CC01835	11057	TS-687	S. lycopersicum	1.04314e+08	6.80891e+07	1.22432e+06	1.32632e+07	5.68709e+06	3.86762e+07	1.54241e+07	5.24014e+06	648289	1.60452e+06	929158	3.17877e+06	2.95744e+08	3.81984e+06	1.06737e+06	199848	2.84066e+07	9.74998e+07	6.30981e+07	1.09878e+08	3.63224e+06	NA	233623	1.26586e+08	2.73756e+08	2.13805e+07	6.79412e+07	3.69133e+07	5.61989e+07	5.85756e+06	1.38746e+07	8.09166e+07	2.20887e+10	1.1572e+10	7.0313e+07	7.0194e+06	1.18611e+09	4.6529e+08	9.65827e+09	1.3354e+09	1.67039e+08	593343	6.18452e+07	2.53403e+06	2.9981e+09
	CC01844	10858	TS-5	S. lycopersicum	8.37179e+07	6.41008e+07	1.60574e+06	1.30556e+07	6.56564e+06	4.19168e+07	1.98996e+07	30733.8	2.96175e+06	1.68687e+06	1.46078e+06	8.56038e+06	8.99369e+08	8.20404e+06	5.99572e+06	516507	5.73754e+07	6.14584e+07	1.89599e+08	3.24217e+08	3.41408e+06	28206.1	1.85947e+06	6.83244e+07	1.00001e+08	7.33222e+07	5.41039e+07	4.40206e+07	3.88012e+07	3.37656e+06	1.05899e+07	1.54815e+08	1.65339e+10	8.27548e+09	8.13259e+07	9.26365e+06	7.3185e+08	2.51218e+08	8.01167e+09	9.07787e+08	1.00771e+08	323075	3.81478e+07	7.70094e+06	3.99547e+09
	CC01853	11154	TS-136	S. lycopersicum	2.16382e+08	7.71289e+07	1.63331e+06	2.36065e+07	1.29057e+07	8.26956e+07	2.02954e+08	5.62703e+06	8.02908e+06	2.87889e+06	1.33613e+07	9.86409e+07	1.53172e+09	9.39282e+06	1.69487e+06	671172	1.26245e+08	1.90556e+08	4.64713e+08	6.92574e+08	3.31489e+07	1.68409e+06	7.49068e+07	6.40771e+08	5.02179e+08	3.34736e+07	2.078e+08	1.63903e+08	1.8913e+08	8.70598e+06	2.45662e+07	1.59261e+09	2.81063e+10	6.01718e+09	7.74915e+07	6.25364e+07	1.7307e+09	1.09151e+09	1.30269e+10	5.27404e+08	1.53194e+08	9.68183e+06	1.49818e+07	5.94333e+07	5.27086e+09
	CC01854	11050	TS-688	S. lycopersicum	1.32815e+08	4.00445e+07	1.33787e+06	1.58355e+07	5.56823e+06	4.93636e+07	1.20497e+08	4.7189e+06	3.31951e+06	1.35567e+06	8.34613e+06	4.4741e+07	1.10657e+09	5.51851e+06	1.02737e+06	91942.4	8.60068e+07	7.44678e+07	2.69208e+08	3.93824e+08	1.44946e+07	849184	2.88384e+07	4.13291e+08	1.81591e+08	3.82459e+07	2.69387e+08	5.99399e+07	7.87393e+07	7.74904e+06	6.77063e+06	2.53064e+08	2.623e+10	5.91604e+09	5.32723e+07	1.3095e+07	1.26599e+09	4.74744e+08	1.15357e+10	2.74927e+08	1.50405e+08	6.00448e+06	2.29612e+07	1.22158e+07	5.35414e+09
	CC01864	11087	TS-271	S. lycopersicum	1.47898e+08	8.12382e+07	1.8894e+06	1.82897e+07	1.27284e+07	6.9744e+07	1.78987e+08	1.71059e+06	1.9615e+06	3.03027e+06	9.53123e+06	5.97095e+07	5.53494e+08	6.54803e+06	1.86809e+06	782364	5.04586e+07	2.0007e+08	1.14466e+08	1.35339e+08	5.01958e+07	1.94621e+06	5.03671e+07	2.71394e+08	5.4164e+08	3.88108e+07	4.83687e+07	6.48209e+07	8.65967e+07	4.53489e+06	1.71286e+07	1.43716e+09	2.25622e+10	6.31504e+09	4.23886e+07	4.49455e+07	1.44065e+09	9.91001e+08	1.16009e+10	5.96827e+08	9.71669e+07	1.07991e+07	1.24162e+07	3.24721e+07	4.30865e+09
	CC01903	10859	TS-126	S. lycopersicum	1.21762e+08	1.10552e+08	1.4142e+06	1.61408e+07	1.01168e+07	5.39289e+07	8.58163e+07	1.31899e+06	2.3639e+06	2.59919e+06	5.42967e+06	3.5497e+07	7.11862e+08	6.45408e+06	2.92449e+06	1.09441e+06	6.88929e+07	1.46324e+08	1.53718e+08	2.43339e+08	1.59884e+07	539361	2.29092e+07	2.28104e+08	3.73667e+08	4.83829e+07	4.95603e+07	9.78007e+07	8.91388e+07	4.92002e+06	2.79123e+07	7.83879e+08	2.41391e+10	1.31239e+10	7.24177e+07	2.72962e+07	1.38955e+09	7.12304e+08	1.1892e+10	1.54626e+09	1.81836e+08	4.25954e+06	7.40989e+07	2.244e+07	4.85905e+09
	CC01915	11066	TS-268	S. lycopersicum	1.8487e+08	1.15068e+08	1.78981e+06	2.38975e+07	1.36027e+07	7.51761e+07	1.41798e+08	550224	2.64494e+06	3.18159e+06	1.38212e+07	9.22028e+07	7.06998e+08	9.33715e+06	4.31193e+06	3.05304e+06	6.64474e+07	2.29049e+08	1.32587e+08	1.32507e+08	2.61437e+07	1.91276e+06	5.56065e+07	2.42128e+08	5.375e+08	6.81803e+07	1.02864e+08	1.37046e+08	1.57386e+08	7.40158e+06	3.47099e+07	2.22418e+09	3.01478e+10	1.09267e+10	8.6458e+07	7.18657e+07	2.10063e+09	1.13758e+09	1.34885e+10	1.08379e+09	1.87243e+08	2.09314e+07	3.0427e+07	7.11727e+07	6.62687e+09
	CC01953	10774	TS-83	S. lycopersicum var cerasiforme	3.08366e+08	7.16912e+07	3.89796e+06	6.06593e+07	1.03178e+08	3.36027e+08	2.79998e+08	3.74165e+06	8.91869e+06	3.67415e+06	2.77803e+07	1.90226e+08	1.55282e+09	1.31958e+07	1.11419e+06	2.99704e+06	1.77653e+08	2.45754e+08	4.90138e+08	6.15867e+08	6.27745e+07	5.98411e+06	1.62089e+08	4.8994e+08	3.20246e+08	1.86614e+07	7.75713e+07	8.48742e+07	1.30786e+08	5.56923e+06	1.13865e+07	2.33236e+09	2.5577e+10	5.63189e+09	7.30484e+07	1.04354e+08	1.95181e+09	2.69973e+09	1.71692e+10	4.04722e+08	8.80593e+07	2.23269e+07	4.98763e+06	1.16742e+08	7.13775e+09
	CC01960	11128	TS-47	S. lycopersicum	1.64287e+08	4.64402e+07	1.95986e+06	2.69521e+07	1.48072e+07	8.43334e+07	4.3634e+08	1.58101e+07	7.49641e+06	1.76967e+06	8.83653e+07	6.57281e+08	1.86127e+09	8.66863e+06	396381	3.42301e+06	2.62023e+08	2.71085e+08	1.36293e+09	1.11824e+09	4.95393e+07	1.67024e+07	4.9981e+08	5.18861e+08	1.85453e+08	1.08904e+07	6.58194e+07	6.09568e+07	1.75421e+08	6.75386e+06	1.74878e+07	1.28901e+09	3.15308e+10	4.99922e+09	7.40292e+07	8.98413e+07	2.73913e+09	1.30851e+09	1.9238e+10	3.48467e+08	7.47249e+07	3.78187e+07	1.48117e+06	4.65747e+07	5.87277e+09
	CC01982	11080	TS-114	S. lycopersicum	1.79146e+08	2.09226e+07	3.40677e+06	3.8357e+07	6.41898e+07	1.29286e+08	7.07617e+08	1.70966e+07	7.13964e+06	2.30152e+06	9.61474e+07	1.73912e+09	3.032e+09	1.57787e+07	2.54285e+06	1.39468e+07	3.66521e+08	4.57942e+08	1.94428e+09	1.11343e+09	9.76169e+07	1.80153e+07	1.43456e+09	1.02065e+09	3.40783e+08	4.63017e+07	9.05766e+07	7.59649e+07	1.06967e+08	5.23119e+06	4.37492e+06	4.83546e+09	2.34332e+10	1.77308e+09	4.75467e+07	2.87362e+08	2.76669e+09	5.50386e+09	1.82143e+10	2.27876e+08	1.16027e+08	8.34906e+07	2.28602e+06	3.0123e+08	5.01741e+09
	CC01989	11116	TS-108	S. lycopersicum	1.7296e+08	6.20675e+07	1.72881e+06	3.21702e+07	2.87361e+07	9.75605e+07	2.32003e+08	8.57536e+06	7.94771e+06	5.59997e+06	3.52805e+07	2.38067e+08	8.42502e+08	2.79691e+07	1.19985e+06	2.73531e+06	1.05046e+08	2.72768e+08	4.03846e+08	3.9121e+08	3.50446e+07	4.62152e+06	2.33555e+08	3.88681e+08	3.61221e+08	1.45187e+07	6.9043e+07	2.47462e+08	2.87492e+08	4.59161e+06	3.7972e+07	2.39991e+09	2.51316e+10	5.04371e+09	1.32095e+08	1.0394e+08	2.25391e+09	2.99465e+09	1.71022e+10	5.38762e+08	1.42462e+08	5.28796e+07	8.67643e+06	6.54822e+07	5.26744e+09
	CC02054	10824	TS-684	S. lycopersicum	7.48706e+07	4.56044e+07	1.28991e+06	1.45264e+07	6.22876e+06	3.68581e+07	3.49361e+07	1.63081e+06	2.72537e+06	1.25046e+06	3.17082e+06	1.60721e+07	5.11323e+08	4.68461e+06	958917	57057.2	5.19534e+07	8.41834e+07	1.95788e+08	3.24626e+08	4.85637e+06	143297	1.19356e+07	1.47663e+08	1.35161e+08	1.02632e+07	5.57702e+07	4.28978e+07	6.36095e+07	5.09966e+06	1.7295e+07	3.73659e+08	1.79241e+10	7.06603e+09	8.12527e+07	2.03117e+07	1.13342e+09	3.92129e+08	9.98145e+09	8.72385e+08	1.33388e+08	2.41263e+06	4.09746e+07	1.50587e+07	4.2025e+09
	CC02560	11059	TS-227	S. lycopersicum	2.07153e+08	4.9579e+07	1.89912e+06	2.21473e+07	2.4379e+07	1.24762e+08	2.69181e+08	1.01418e+07	4.01635e+06	3.36111e+06	3.58204e+07	1.8802e+08	9.55497e+08	1.02087e+07	341482	2.0479e+06	1.07873e+08	3.00959e+08	5.29003e+08	5.14425e+08	2.86509e+07	4.72318e+06	1.03361e+08	2.68931e+08	1.95449e+08	5.17661e+06	5.22969e+07	5.7695e+07	1.1857e+08	3.3338e+06	1.52082e+07	2.14164e+09	2.50302e+10	4.11447e+09	3.80466e+07	9.11941e+07	1.60003e+09	2.1539e+09	1.78846e+10	4.41814e+08	4.68439e+07	1.44137e+07	3.08195e+06	6.85356e+07	6.21106e+09
	CC02586	11029	TS-161	S. lycopersicum	2.13408e+08	3.21964e+07	3.0724e+06	4.46162e+07	3.02741e+07	1.40859e+08	2.50281e+08	1.78468e+07	1.27549e+07	5.21906e+06	5.90174e+07	3.32455e+08	1.56283e+09	6.69417e+06	948962	7.20597e+06	3.71755e+08	4.45474e+08	6.73435e+08	8.21064e+08	2.77855e+07	7.58984e+06	2.17108e+08	5.15436e+08	2.80807e+08	1.42296e+07	9.04771e+07	7.56974e+07	2.31652e+08	9.27955e+06	1.93826e+07	3.84273e+09	2.87385e+10	2.61126e+09	5.76946e+07	3.08723e+08	3.60628e+09	3.5043e+09	2.07952e+10	1.83416e+08	1.80836e+08	7.93479e+07	705826	1.54562e+08	6.09053e+09
	CC02617	10792	TS-668	S. lycopersicum	1.40029e+08	6.60839e+07	1.47552e+06	1.88774e+07	7.17704e+06	5.68424e+07	4.69518e+07	1.20504e+06	2.24971e+06	1.38288e+06	3.68563e+06	2.34291e+07	5.43781e+08	3.50084e+06	1.51723e+06	1.16942e+06	5.87293e+07	9.69385e+07	1.08233e+08	1.7772e+08	9.07968e+06	364308	1.13866e+07	1.59129e+08	2.45308e+08	2.61986e+07	5.81459e+07	5.82774e+07	9.36955e+07	5.68421e+06	1.66929e+07	2.07405e+08	2.08916e+10	6.98272e+09	4.86071e+07	1.33692e+07	1.18886e+09	3.33261e+08	8.1428e+09	4.5723e+08	1.52729e+08	1.93228e+06	3.49384e+07	6.13469e+06	4.26925e+09
	CC02655	11071	TS-697	S. lycopersicum	1.46621e+08	9.47855e+07	1.29546e+06	1.90557e+07	1.13802e+07	6.85059e+07	1.21395e+08	367513	594675	1.99111e+06	1.13668e+07	4.11691e+07	4.36128e+08	5.4179e+06	1.7697e+06	185187	3.72954e+07	1.09792e+08	8.94985e+07	1.71411e+08	2.41481e+07	1.64795e+06	2.98122e+07	1.36409e+08	2.12876e+08	3.3661e+07	2.72418e+07	4.98692e+07	6.28367e+07	4.58099e+06	1.37313e+07	7.52662e+08	2.16995e+10	8.54503e+09	73507500	2.50824e+07	1.44512e+09	5.23749e+08	1.15955e+10	1.08413e+09	1.4191e+08	7.18376e+06	3.21927e+07	1.90203e+07	5.52813e+09
	CC02660	10914	TS-109	S. lycopersicum	3.46767e+08	1.5653e+08	1.94746e+06	3.55817e+07	1.95959e+07	1.58986e+08	2.47814e+08	9.07574e+06	1.3168e+07	5.29881e+06	3.56484e+07	7.28817e+07	1.58256e+09	9.16515e+06	854519	771735	1.85473e+08	2.1698e+08	1.2961e+09	1.80459e+09	4.20249e+07	5.48002e+06	4.66671e+07	4.78151e+08	2.64862e+08	1.17688e+07	6.25838e+07	7.72977e+07	2.71385e+08	6.88153e+06	5.13835e+07	1.31376e+09	3.46023e+10	1.06028e+10	1.04225e+08	6.39312e+07	2.60977e+09	1.45519e+09	2.18926e+10	1.46776e+09	1.52682e+08	1.27062e+07	2.65205e+07	4.42451e+07	7.99141e+09
	CC02669	10995	TS-176	S. lycopersicum	1.10755e+08	5.81951e+07	944076	1.35903e+07	1.25456e+07	6.09087e+07	1.15045e+08	2.94006e+06	5.70468e+06	2.21704e+06	1.21105e+07	6.39992e+07	9.40362e+08	1.07272e+07	649001	2.26708e+06	9.65466e+07	8.65039e+07	3.49195e+08	4.14767e+08	1.89536e+07	1.48834e+06	3.44262e+07	2.80941e+08	2.42771e+08	9.0792e+06	1.07681e+08	1.59896e+08	1.76224e+08	3.14279e+06	3.82052e+07	1.63096e+09	2.04165e+10	6.52446e+09	1.19614e+08	5.72826e+07	1.21085e+09	1.32295e+09	9.71997e+09	5.63045e+08	1.27242e+08	1.2325e+07	2.58826e+07	6.48842e+07	5.12499e+09
	CC02724	11027	TS-669	S. lycopersicum	1.43054e+08	5.72589e+07	1.47092e+06	2.31456e+07	8.50416e+06	5.22589e+07	7.03617e+07	2.91808e+06	5.25398e+06	2.01522e+06	6.48461e+06	2.04767e+07	7.97472e+08	4.46471e+06	1.86977e+06	1.31322e+06	1.22256e+08	2.08448e+08	1.68689e+08	3.11816e+08	1.32471e+07	692791	1.44681e+07	3.63934e+08	2.89535e+08	4.30363e+07	7.88013e+07	4.48385e+07	1.46e+08	4.56258e+06	2.05996e+07	2.29848e+08	2.3599e+10	6.71173e+09	7.28836e+07	1.47574e+07	1.9409e+09	5.24825e+08	1.14228e+10	5.02446e+08	1.42791e+08	3.36556e+06	2.34202e+07	5.38274e+06	4.32661e+09
	CC02728	11150	TS-180	S. lycopersicum	1.54693e+08	6.43908e+07	1.60176e+06	2.30629e+07	1.46151e+07	7.12618e+07	1.12556e+08	3.86663e+06	3.45902e+06	1.90466e+06	1.32459e+07	5.48739e+07	7.28636e+08	9.97223e+06	1.26068e+06	1.10138e+06	8.61423e+07	1.96072e+08	2.09744e+08	2.98938e+08	2.3101e+07	1.84245e+06	5.14853e+07	2.80055e+08	3.20938e+08	2.22986e+07	6.08139e+07	1.76943e+08	1.07625e+08	3.67372e+06	2.09919e+07	1.1108e+09	2.23061e+10	6.11256e+09	9.36127e+07	6.18848e+07	1.81255e+09	1.0961e+09	1.23042e+10	4.85197e+08	1.44116e+08	1.67302e+07	1.96178e+07	2.98735e+07	4.29392e+09
	CC02732	11156	TS-236	S. lycopersicum	1.54737e+08	6.27527e+07	2.00428e+06	2.79638e+07	1.70123e+07	6.68445e+07	1.69724e+08	2.83951e+06	5.58949e+06	3.69671e+06	1.70039e+07	1.3523e+08	8.90735e+08	8.21422e+06	1.96628e+06	1.99292e+06	1.17612e+08	2.34676e+08	2.59881e+08	3.56389e+08	2.37442e+07	1.97039e+06	7.21311e+07	3.1074e+08	3.95153e+08	2.7583e+07	7.88053e+07	1.10242e+08	1.63703e+08	3.83205e+06	2.69795e+07	1.96136e+09	2.11473e+10	5.45444e+09	5.37742e+07	1.17468e+08	1.75065e+09	1.58019e+09	1.12348e+10	4.91826e+08	1.23727e+08	1.23191e+07	1.35317e+07	7.10986e+07	5.18292e+09
	CC02753	11104	TS-90	S. lycopersicum	1.62558e+08	6.11919e+07	2.47817e+06	3.23118e+07	2.51616e+07	9.01172e+07	3.72296e+08	1.1684e+07	1.11714e+07	7.72859e+06	4.88759e+07	2.72135e+08	1.08534e+09	1.24884e+07	1.27479e+06	3.35183e+06	1.39624e+08	3.84756e+08	3.94468e+08	4.65992e+08	7.27158e+07	1.11587e+07	2.24963e+08	5.61957e+08	5.3022e+08	1.51921e+07	3.7346e+07	1.18402e+08	2.64522e+08	4.36744e+06	3.85645e+07	4.13613e+09	2.39554e+10	4.69259e+09	6.15162e+07	1.43971e+08	2.07875e+09	2.75208e+09	1.58304e+10	4.64477e+08	1.0209e+08	3.92769e+07	6.20587e+06	1.28634e+08	5.56962e+09
	CC02761	11045	TS-81	S. lycopersicum	1.85738e+08	3.30017e+07	1.77289e+06	3.46643e+07	1.47996e+07	1.19814e+08	3.04022e+08	9.83066e+06	3.62184e+06	2.79012e+06	5.84129e+07	4.37899e+08	1.56969e+09	7.80162e+06	NA	2.54847e+06	1.60101e+08	1.62856e+08	1.06045e+09	7.57675e+08	3.2044e+07	1.40058e+07	3.26489e+08	4.98094e+08	1.68298e+08	5.26002e+06	9.96784e+07	3.7938e+07	8.9239e+07	7.30482e+06	6.54442e+06	6.77379e+08	2.29073e+10	2.34337e+09	5.87552e+07	6.13649e+07	2.60929e+09	8.58372e+08	1.65265e+10	2.31711e+08	1.53536e+08	2.63475e+07	4.03602e+06	2.73181e+07	4.10754e+09
	CC02764	10884	TS-183	S. lycopersicum	2.11893e+08	7.8097e+07	1.81654e+06	2.85435e+07	1.33966e+07	9.48937e+07	2.09657e+08	9.30194e+06	4.32807e+06	1.9557e+06	2.68282e+07	1.21909e+08	1.10585e+09	7.28994e+06	1.50556e+06	1.91264e+06	1.45e+08	2.78805e+08	2.69777e+08	3.94026e+08	3.6777e+07	5.00325e+06	9.75504e+07	4.21631e+08	3.81761e+08	4.27924e+07	7.01831e+07	7.17472e+07	1.04503e+08	6.4311e+06	1.60225e+07	1.22541e+09	2.52337e+10	5.50269e+09	5.14117e+07	7.13801e+07	2.34942e+09	8.31034e+08	1.37716e+10	5.2439e+08	1.68222e+08	1.40327e+07	1.44839e+07	2.84367e+07	4.62392e+09
	CC02860	10776	TS-216	S. lycopersicum var cerasiforme	7.54973e+07	6.61921e+07	1.03663e+07	7.61831e+07	7.42901e+07	5.59482e+07	2.64763e+08	3.36607e+07	4.78606e+06	1.82249e+06	5.73967e+07	8.69851e+08	1.46213e+09	1.8542e+07	94267.2	5.18906e+07	5.07638e+08	8.73006e+08	1.88409e+09	1.44741e+09	3.52339e+07	7.37724e+06	3.2464e+08	2.13414e+08	1.58315e+08	2.84352e+06	1.17399e+07	9.07187e+07	1.69422e+07	358150	6.43417e+06	1.59402e+10	4.02651e+09	2.69688e+09	2.88952e+07	5.90774e+08	1.35011e+10	7.70301e+09	5.21622e+09	3.24874e+08	2.33646e+07	3.12402e+07	1.04933e+06	2.33113e+09	2.95088e+09
	CC02895	11151	TS-78	S. lycopersicum	8.67493e+07	7.57301e+07	1.77137e+06	1.45725e+07	7.62348e+06	2.99048e+07	5.60424e+07	1.25904e+06	5.69632e+06	2.15541e+06	6.16278e+06	3.86059e+07	5.30655e+08	1.02897e+07	1.10245e+07	1.51919e+06	4.54678e+07	1.01283e+08	1.60021e+08	1.52663e+08	8.01248e+06	729583	1.68342e+07	5.74207e+07	1.63328e+08	1.98851e+08	1.38061e+08	1.33971e+08	9.38686e+07	3.8947e+06	2.91357e+07	3.98616e+08	1.70352e+10	1.12624e+10	8.60087e+07	2.32883e+07	8.42173e+08	5.24327e+08	6.8018e+09	1.38978e+09	8.68441e+07	2.13445e+06	3.4715e+07	1.90883e+07	3.76582e+09
	CC02898	11111	TS-59	S. lycopersicum	9.81198e+07	4.55689e+07	1.12598e+06	1.32129e+07	7.04742e+06	4.62288e+07	6.44023e+07	747030	3.07962e+06	1.09556e+06	5.77966e+06	2.18446e+07	7.6952e+08	3.56385e+06	430964	283088	7.27273e+07	6.22252e+07	2.10775e+08	3.35286e+08	9.80841e+06	778983	1.34883e+07	1.25374e+08	1.03069e+08	1.11002e+07	7.68479e+07	3.48934e+07	5.1333e+07	4.86213e+06	9.38525e+06	3.8285e+08	1.65345e+10	5.15138e+09	5.40701e+07	2.3917e+07	1.07828e+09	3.90893e+08	8.07952e+09	4.57968e+08	1.02552e+08	3.13282e+06	1.95915e+07	1.30188e+07	3.73532e+09
	CC02979	11097	TS-254	S. lycopersicum	4.12499e+08	8.49138e+07	4.56873e+06	7.39008e+07	8.99319e+07	4.10869e+08	2.25476e+08	5.37478e+06	3.93701e+06	1.85703e+06	3.01956e+07	3.32509e+08	1.62769e+09	8.92046e+06	726848	2.82549e+06	1.84146e+08	1.98576e+08	1.01195e+09	8.86975e+08	3.18742e+07	7.26752e+06	3.67009e+08	4.87062e+08	2.53371e+08	1.64e+07	9.41233e+07	4.46204e+07	1.08167e+08	9.5689e+06	1.1999e+07	7.16163e+08	2.82787e+10	5.0321e+09	7.97444e+07	5.6942e+07	3.18035e+09	8.76141e+08	2.26817e+10	4.1767e+08	2.11915e+08	1.39449e+07	1.82638e+07	3.04349e+07	6.44035e+09
	CC02998	11105	TS-60	S. lycopersicum	1.52158e+08	5.44472e+07	1.79438e+06	2.54245e+07	1.72939e+07	8.03028e+07	2.12137e+08	5.68108e+06	4.4569e+06	4.07433e+06	2.62461e+07	1.54505e+08	7.38119e+08	8.22543e+06	712691	2.02368e+06	1.09327e+08	2.53927e+08	2.50538e+08	3.15504e+08	4.13166e+07	4.36953e+06	1.1013e+08	3.03868e+08	4.30761e+08	1.14041e+07	3.42607e+07	8.68579e+07	1.39305e+08	4.99443e+06	1.60967e+07	2.02559e+09	2.06981e+10	3.84555e+09	5.65388e+07	1.19788e+08	1.77853e+09	1.74809e+09	1.39047e+10	3.44243e+08	9.83676e+07	1.94018e+07	5.80143e+06	7.75556e+07	5.02505e+09
	CC03002	11109	TS-255	S. lycopersicum	1.65459e+08	7.47749e+07	1.73253e+06	2.68721e+07	1.47618e+07	8.54267e+07	1.38593e+08	3.4482e+06	4.84151e+06	2.95927e+06	1.55982e+07	6.72618e+07	1.04173e+09	6.95991e+06	2.01521e+06	1.91204e+06	1.46089e+08	3.3444e+08	2.22541e+08	4.04187e+08	2.51421e+07	2.20962e+06	5.93599e+07	3.39447e+08	4.29343e+08	3.13617e+07	3.40287e+07	4.9906e+07	1.15675e+08	3.621e+06	2.61302e+07	1.33413e+09	2.47731e+10	6.97349e+09	6.25353e+07	8.28368e+07	2.16366e+09	1.13487e+09	1.54162e+10	6.51595e+08	1.67433e+08	1.20873e+07	2.74712e+07	2.8838e+07	4.61046e+09
	CC03028	11115	TS-159	S. lycopersicum	1.76829e+08	5.97666e+07	1.79749e+06	2.97355e+07	1.24145e+07	8.14891e+07	1.24541e+08	3.42149e+06	2.51217e+06	1.84743e+06	1.34206e+07	4.40915e+07	8.33615e+08	6.39274e+06	809370	998480	1.22394e+08	2.05308e+08	2.54252e+08	3.76641e+08	2.1668e+07	1.47191e+06	3.59744e+07	2.76006e+08	3.01585e+08	1.965e+07	7.01188e+07	9.24522e+07	8.69103e+07	6.96211e+06	1.15039e+07	1.16901e+09	2.53985e+10	5.95928e+09	6.51382e+07	7.8206e+07	2.41108e+09	9.14909e+08	1.43438e+10	4.15158e+08	1.41095e+08	1.05015e+07	1.52766e+07	3.52592e+07	5.17736e+09
	CC03083	11136	TS-112	S. lycopersicum	2.01706e+08	6.22019e+07	2.12181e+06	2.95584e+07	1.90045e+07	9.08509e+07	1.51325e+08	4.40395e+06	3.8783e+06	2.82008e+06	2.48693e+07	8.10103e+07	6.82594e+08	7.93317e+06	1.24224e+06	787660	8.91049e+07	2.11564e+08	2.28112e+08	3.48635e+08	2.43734e+07	3.97977e+06	7.46408e+07	3.74354e+08	3.14799e+08	2.30971e+07	4.40764e+07	6.96575e+07	1.58901e+08	7.81591e+06	2.33431e+07	1.48383e+09	2.43127e+10	4.72495e+09	6.82293e+07	7.80585e+07	2.07766e+09	1.44761e+09	1.62179e+10	5.61847e+08	1.43689e+08	2.61556e+07	9.60431e+06	4.04299e+07	5.53469e+09
	CC03126	11106	TS-245	S. lycopersicum	1.90266e+08	7.3902e+07	2.25585e+06	2.61883e+07	1.8384e+07	8.40464e+07	2.33317e+08	5.6189e+06	7.60833e+06	5.5258e+06	2.79387e+07	3.98143e+08	1.03152e+09	1.11273e+07	1.7878e+06	3.89266e+06	1.17384e+08	2.80755e+08	3.98542e+08	4.82217e+08	3.30217e+07	3.22905e+06	2.59989e+08	3.54241e+08	4.55421e+08	2.50651e+07	8.42472e+07	1.08616e+08	2.02625e+08	3.39033e+06	2.95624e+07	2.48944e+09	2.24455e+10	4.91776e+09	5.13317e+07	9.72662e+07	1.45257e+09	2.12903e+09	1.40731e+10	4.1994e+08	8.72858e+07	1.98275e+07	7.34015e+06	1.26996e+08	6.94856e+09
	CC03174	11135	TS-270	S. lycopersicum	1.57246e+08	5.79876e+07	1.66536e+06	2.49933e+07	1.02486e+07	5.30842e+07	1.55567e+08	2.05276e+06	2.46706e+06	3.02242e+06	1.76324e+07	5.35547e+07	6.2432e+08	6.21203e+06	1.13992e+06	660065	7.45908e+07	2.39987e+08	1.55607e+08	2.50445e+08	2.21132e+07	1.7382e+06	4.59071e+07	2.66988e+08	4.1097e+08	3.06821e+07	6.96399e+07	6.79305e+07	9.02011e+07	6.10597e+06	1.53868e+07	1.02137e+09	2.21292e+10	5.39955e+09	4.34806e+07	4.57782e+07	2.08987e+09	5.28016e+08	1.04864e+10	4.51722e+08	2.00156e+08	9.46551e+06	2.20441e+07	2.80357e+07	4.94731e+09
	CC03222	10813	TS-678	S. lycopersicum	1.34867e+08	4.85243e+07	1.70799e+06	2.19012e+07	1.02458e+07	6.83843e+07	1.61864e+08	7.44003e+06	6.17091e+06	1.8408e+06	2.16393e+07	1.19247e+08	1.33424e+09	7.12865e+06	328442	1.0318e+06	1.37569e+08	1.31766e+08	7.80331e+08	7.26864e+08	1.53467e+07	3.44465e+06	8.96317e+07	3.11309e+08	1.82323e+08	1.3078e+07	3.57124e+07	4.69145e+07	1.22865e+08	5.57691e+06	1.8972e+07	5.11341e+08	2.38617e+10	5.35852e+09	1.52281e+08	3.06824e+07	1.83237e+09	6.21074e+08	1.58601e+10	7.17377e+08	1.73669e+08	1.40691e+07	1.74757e+07	2.36209e+07	6.11607e+09
	CC03274	11121	TS-82	S. lycopersicum	2.47687e+08	1.02489e+08	1.69036e+06	3.92824e+07	1.30213e+07	8.28452e+07	9.65175e+07	736079	3.11534e+06	4.46998e+06	1.08957e+07	2.97866e+07	6.84946e+08	5.72353e+06	1.76512e+06	1.74535e+06	1.08423e+08	3.64832e+08	1.14486e+08	1.49525e+08	2.16349e+07	1.57355e+06	2.1874e+07	3.16091e+08	7.07429e+08	2.73205e+07	5.00098e+07	1.11464e+08	1.6147e+08	5.51556e+06	2.50871e+07	1.19093e+09	2.92482e+10	7.57776e+09	7.31181e+07	7.48506e+07	2.51087e+09	1.01082e+09	1.48113e+10	5.10915e+08	1.88866e+08	1.22911e+07	2.62201e+07	3.57892e+07	6.18694e+09
	CC03362	10887	TS-671	S. lycopersicum	1.58637e+08	1.55582e+08	1.64411e+06	2.02694e+07	1.23799e+07	5.59642e+07	5.49661e+07	1.58714e+06	4.09615e+06	5.61382e+06	3.7514e+06	1.53793e+07	3.91637e+08	1.10497e+07	2.8494e+06	552630	3.77266e+07	1.84402e+08	1.09641e+08	2.01242e+08	1.07201e+07	329214	6.96559e+06	1.96655e+08	4.2545e+08	3.20904e+07	1.04944e+08	1.20558e+08	1.88261e+08	4.8433e+06	7.01523e+07	8.99076e+08	2.27861e+10	1.37833e+10	9.39982e+07	3.94013e+07	1.50212e+09	7.74575e+08	1.10743e+10	1.97504e+09	1.19637e+08	7.45153e+06	4.9685e+07	4.59757e+07	6.57853e+09
	CC03426	11137	TS-115	S. lycopersicum	1.46508e+08	6.46156e+07	1.55393e+06	2.27651e+07	1.16315e+07	6.61915e+07	9.94491e+07	5.88022e+06	2.1225e+06	2.41426e+06	1.06328e+07	2.35129e+07	4.53327e+08	1.04728e+07	1.76401e+06	338957	4.42876e+07	2.11772e+08	2.05802e+08	2.12429e+08	1.22577e+07	992446	1.58476e+07	2.66672e+08	5.43939e+08	4.00112e+07	7.67049e+07	1.46495e+08	1.46231e+08	4.51838e+06	1.68023e+07	1.24414e+09	2.50016e+10	6.65893e+09	7.61407e+07	6.01126e+07	1.73093e+09	1.11934e+09	1.34345e+10	7.81218e+08	1.40608e+08	1.38747e+07	1.80549e+07	6.4479e+07	6.3057e+09
	CC03439	10880	TS-293	S. lycopersicum	1.04362e+08	4.01289e+07	1.72967e+06	1.87305e+07	6.72355e+06	4.39672e+07	4.77637e+07	5.46678e+06	7.8637e+06	2.74497e+06	4.87656e+06	4.99364e+07	8.79323e+08	7.86725e+06	1.41331e+06	1.38679e+06	1.12207e+08	1.09071e+08	3.03188e+08	6.01081e+08	7.94245e+06	831215	2.42958e+07	2.97752e+08	1.63186e+08	3.16751e+07	1.77926e+08	8.1101e+07	2.33235e+08	1.02173e+07	4.45489e+07	8.89671e+08	2.18069e+10	5.18538e+09	5.58146e+07	4.70336e+07	1.40388e+09	5.24885e+08	1.00928e+10	4.18601e+08	5.57766e+07	1.50586e+07	4.51578e+06	2.59184e+07	3.72579e+09
	CC03456	11124	TS-100	S. lycopersicum	1.48733e+08	4.548e+07	2.28696e+06	3.27299e+07	1.90045e+07	8.07439e+07	1.64851e+08	8.19465e+06	5.87577e+06	4.76351e+06	3.74743e+07	1.16403e+08	8.07212e+08	1.23643e+07	1.05013e+06	2.9429e+06	1.52016e+08	3.80487e+08	3.39564e+08	2.85862e+08	2.35928e+07	5.25621e+06	9.68113e+07	3.14535e+08	3.16339e+08	2.47981e+07	4.27202e+07	1.14238e+08	1.55323e+08	5.20948e+06	2.29287e+07	1.57553e+09	2.17341e+10	4.14792e+09	7.81871e+07	1.24894e+08	2.38449e+09	1.86759e+09	1.41341e+10	3.90036e+08	1.50698e+08	3.4542e+07	8.90722e+06	4.69168e+07	5.02676e+09
	CC03463	11070	TS-162	S. lycopersicum	9.96697e+07	1.03763e+08	1.34193e+06	1.43717e+07	9.02344e+06	3.63461e+07	9.94911e+07	2.24969e+06	2.22816e+06	2.33487e+06	5.75001e+06	2.84528e+07	5.93641e+08	6.98713e+06	1.30285e+06	492189	6.02437e+07	1.77558e+08	8.9119e+07	1.30299e+08	1.9762e+07	641288	1.87689e+07	1.36988e+08	3.54133e+08	1.43489e+07	2.96848e+07	7.73025e+07	6.62174e+07	2.87094e+06	2.44415e+07	6.1286e+08	1.61599e+10	1.0379e+10	6.3761e+07	2.641e+07	1.11167e+09	4.99075e+08	7.15563e+09	1.31176e+09	1.36502e+08	3.49863e+06	7.87987e+07	2.30271e+07	4.0918e+09
	CC03533	11142	TS-160	S. lycopersicum	1.65736e+08	2.34239e+07	1.74551e+06	3.97388e+07	1.22056e+07	1.20781e+08	3.38473e+08	1.71232e+07	6.11081e+06	779748	9.05453e+07	4.06928e+08	2.2959e+09	1.29398e+07	NA	4.12798e+06	4.44073e+08	2.09128e+08	2.28817e+09	9.78986e+08	4.15575e+07	1.49251e+07	2.21778e+08	6.33216e+08	7.73424e+07	1.08706e+06	1.66832e+08	6.11087e+07	1.06532e+08	8.92804e+06	6.81989e+06	6.20146e+08	2.64752e+10	2.14331e+09	8.17643e+07	5.97376e+07	3.54575e+09	7.16887e+08	1.79182e+10	1.17009e+08	1.42544e+08	2.79999e+07	2.1217e+06	2.88466e+07	4.84575e+09
	CC03539	11052	TS-250	S. lycopersicum	3.2586e+08	2.14371e+08	1.66933e+06	2.99114e+07	1.75151e+07	1.29286e+08	1.01897e+08	1.22768e+07	6.1163e+06	1.99164e+07	7.7452e+06	4.85656e+07	3.10577e+08	3.68932e+07	7.59701e+06	930970	2.23618e+07	2.28971e+08	2.75326e+08	1.31275e+08	2.92851e+07	951347	2.00839e+07	2.31443e+08	5.8637e+08	9.48619e+07	1.86619e+08	3.06633e+08	6.40314e+08	1.20295e+07	1.86668e+08	5.92476e+08	3.63592e+10	1.67794e+10	2.24872e+08	2.66749e+07	1.33712e+09	1.70015e+09	2.04911e+10	1.71599e+09	4.31878e+07	4.61807e+07	4.72637e+06	3.21358e+07	6.30543e+09
	CC03577	10837	TS-58	S. lycopersicum	9.20484e+07	5.66153e+07	1.47262e+06	1.58484e+07	1.00586e+07	4.0504e+07	3.59353e+07	2.12183e+06	4.81232e+06	1.26099e+06	3.74485e+06	2.73799e+07	8.70315e+08	4.92314e+06	486129	697625	1.19138e+08	9.40892e+07	4.59552e+08	7.86051e+08	5.47834e+06	394216	1.36085e+07	1.40644e+08	1.40334e+08	7.45419e+06	3.81017e+07	6.28275e+07	7.85371e+07	2.6778e+06	2.56079e+07	9.16475e+08	1.48707e+10	5.67847e+09	5.29478e+07	5.25153e+07	1.15653e+09	6.31352e+08	7.84544e+09	5.06468e+08	1.29461e+08	2.58673e+06	3.29536e+07	2.7799e+07	3.8588e+09
	CC03586	11064	TS-175	S. lycopersicum	2.14589e+08	9.45222e+07	1.85842e+06	2.92692e+07	1.16261e+07	9.54639e+07	1.30785e+08	3.13937e+06	6.15821e+06	4.13451e+06	1.29779e+07	3.17993e+07	9.38453e+08	8.56317e+06	1.59888e+06	619756	1.34846e+08	2.06752e+08	3.76944e+08	6.49399e+08	2.52849e+07	1.92234e+06	2.69299e+07	3.63609e+08	3.48296e+08	3.64683e+07	6.74624e+07	9.60313e+07	2.13315e+08	7.06633e+06	3.9578e+07	8.11182e+08	3.17957e+10	9.88857e+09	1.03568e+08	5.40342e+07	2.44565e+09	7.95826e+08	1.85353e+10	9.871e+08	1.67934e+08	8.23902e+06	2.5502e+07	2.3431e+07	5.66464e+09
	CC03611	11065	TS-173	S. lycopersicum	1.9196e+08	7.78117e+07	1.45535e+06	3.17694e+07	1.61209e+07	9.26082e+07	2.47227e+08	6.32256e+06	5.44522e+06	3.30489e+06	2.32243e+07	1.04761e+08	1.05896e+09	1.03155e+07	1.65e+06	896312	1.3153e+08	2.16013e+08	3.54861e+08	6.07896e+08	4.34351e+07	4.33302e+06	9.82027e+07	4.12114e+08	3.64825e+08	2.94071e+07	5.33657e+07	9.49877e+07	1.50216e+08	5.14375e+06	2.15991e+07	1.61107e+09	2.74939e+10	7.03746e+09	1.03022e+08	8.22668e+07	2.40423e+09	1.23678e+09	1.49882e+10	6.5331e+08	1.5362e+08	1.54995e+07	1.84457e+07	3.5044e+07	5.11345e+09
	CC03613	11094	TS-274	S. lycopersicum	1.55274e+08	5.02915e+07	1.70632e+06	2.25089e+07	1.53574e+07	8.2714e+07	2.34314e+08	6.95045e+06	6.27962e+06	2.31027e+06	2.38182e+07	2.05979e+08	1.1582e+09	1.18762e+07	1.11613e+06	1.20115e+06	9.94627e+07	1.05496e+08	4.32334e+08	6.1391e+08	4.32907e+07	5.58536e+06	2.10178e+08	3.64314e+08	2.48146e+08	2.25178e+07	7.59939e+07	1.30649e+08	1.19733e+08	5.69305e+06	1.06425e+07	1.73011e+09	2.36924e+10	3.82381e+09	9.24776e+07	7.66886e+07	1.59405e+09	1.53087e+09	1.37898e+10	2.94272e+08	6.76037e+07	1.70926e+07	3.23393e+06	4.69067e+07	4.3859e+09
	CC03648	11058	TS-157	S. lycopersicum	4.37725e+07	2.86408e+07	1.4351e+06	1.17279e+07	5.73859e+06	1.37354e+07	2.38603e+07	NA	941156	1.07912e+06	2.60157e+06	7.22634e+06	2.68627e+08	4.09768e+06	2.8971e+06	243937	3.01604e+07	1.06838e+08	7.82646e+07	1.41497e+08	3.28489e+06	78028	3.69237e+06	5.80527e+07	2.12332e+08	5.04637e+07	7.9066e+07	3.16661e+07	5.48255e+07	4.50188e+06	2.11798e+07	1.67716e+08	1.40253e+10	6.9255e+09	3.91569e+07	1.11456e+07	7.89829e+08	2.29685e+08	4.95744e+09	6.30145e+08	7.75778e+07	469940	2.63941e+07	5.82381e+06	2.69935e+09
	CC03650	11139	TS-276	S. lycopersicum	1.1442e+08	3.38005e+07	2.0258e+06	2.43158e+07	1.04415e+07	6.11183e+07	3.92464e+07	1.54625e+06	5.23139e+06	1.479e+06	5.66232e+06	2.63597e+07	7.82609e+08	7.53898e+06	1.24754e+06	769384	1.34212e+08	1.40486e+08	2.70041e+08	4.05478e+08	6.65642e+06	561832	2.38498e+07	2.37356e+08	1.72627e+08	2.41777e+07	6.39075e+07	1.31805e+08	1.47322e+08	6.7513e+06	1.25417e+07	2.71947e+08	2.04618e+10	3.68454e+09	1.50703e+08	2.42179e+07	2.13951e+09	1.12675e+09	1.29826e+10	2.48375e+08	1.80836e+08	1.10692e+07	1.70462e+07	1.16411e+07	4.69748e+09
	CC03701	11063	TS-670	S. lycopersicum	8.88641e+07	5.90398e+07	1.60429e+06	1.56624e+07	1.10751e+07	4.46237e+07	6.76926e+07	2.28033e+06	2.51963e+06	997683	5.11566e+06	4.16652e+07	4.96323e+08	6.11541e+06	1.00116e+06	53771.9	4.76345e+07	5.1889e+07	2.05283e+08	3.0354e+08	1.04018e+07	459201	3.64701e+07	1.37862e+08	1.3219e+08	1.46625e+07	4.82324e+07	1.23522e+08	6.42968e+07	2.76313e+06	9.46504e+06	6.12816e+08	1.61343e+10	5.3001e+09	7.51705e+07	2.48065e+07	9.37427e+08	7.29849e+08	8.21137e+09	4.80948e+08	9.86264e+07	6.80072e+06	2.49525e+07	2.19829e+07	3.61028e+09
	CC03955	10956	TS-206	S. lycopersicum	2.18766e+08	6.14573e+07	1.79454e+06	3.04561e+07	1.8876e+07	1.09622e+08	3.3088e+08	7.37722e+06	7.444e+06	3.87246e+06	2.62467e+07	1.55741e+08	1.55683e+09	9.75174e+06	1.21776e+06	3.58066e+06	1.5981e+08	1.96593e+08	4.2313e+08	5.68928e+08	6.823e+07	5.60379e+06	1.64778e+08	7.38426e+08	5.07653e+08	2.6208e+07	1.42287e+08	1.02619e+08	1.90817e+08	5.8571e+06	1.65584e+07	2.8472e+09	3.0847e+10	4.85578e+09	6.19111e+07	1.23181e+08	2.26372e+09	2.30526e+09	1.78287e+10	3.55543e+08	1.08087e+08	2.37769e+07	7.40799e+06	8.66719e+07	5.0191e+09
	CC04001	11041	TS-251	S. lycopersicum	1.21055e+08	7.21163e+07	1.64637e+06	1.86452e+07	9.816e+06	6.23923e+07	1.92985e+08	4.07954e+06	6.86349e+06	2.70926e+06	1.64239e+07	7.83762e+07	1.20537e+09	1.03553e+07	1.47115e+06	959529	1.09945e+08	2.07707e+08	2.4755e+08	4.21795e+08	3.04694e+07	2.34751e+06	5.97778e+07	3.26857e+08	3.13697e+08	3.68603e+07	5.19521e+07	7.91439e+07	1.32806e+08	4.88981e+06	3.00193e+07	9.21071e+08	2.22711e+10	7.12187e+09	8.68821e+07	3.99598e+07	1.72707e+09	7.55405e+08	1.11442e+10	8.74237e+08	9.22412e+07	1.03862e+07	1.18682e+07	2.0757e+07	4.71031e+09
	CC04117	10842	TS-170	S. lycopersicum	7.63281e+07	5.03154e+07	1.43967e+06	1.27936e+07	5.94054e+06	3.13951e+07	6.63686e+07	442291	2.60027e+06	1.87241e+06	4.64789e+06	2.28964e+07	5.10897e+08	5.94695e+06	1.62647e+06	636533	4.68945e+07	8.49308e+07	9.81704e+07	1.58662e+08	9.70153e+06	389003	1.46636e+07	1.03795e+08	1.76533e+08	2.61846e+07	4.8994e+07	8.14833e+07	6.91203e+07	3.53492e+06	1.94982e+07	3.51919e+08	1.49901e+10	6.61442e+09	6.0926e+07	1.7386e+07	1.00537e+09	3.5898e+08	7.00017e+09	6.85831e+08	1.07797e+08	5.26229e+06	3.33307e+07	2.01871e+07	4.52029e+09
	CC04118	10843	TS-169	S. lycopersicum	1.25591e+08	5.53608e+07	1.51754e+06	1.82348e+07	9.63957e+06	5.27633e+07	1.6682e+08	1.0101e+07	7.71789e+06	4.02375e+06	1.39718e+07	6.00443e+07	1.02426e+09	7.93755e+06	1.80173e+06	535993	8.46399e+07	1.29069e+08	2.87209e+08	5.03718e+08	2.8383e+07	2.49288e+06	5.50843e+07	4.39814e+08	3.51453e+08	4.23351e+07	5.90077e+07	5.39432e+07	2.09218e+08	3.40168e+06	4.00387e+07	9.09036e+08	2.25648e+10	7.13664e+09	8.19637e+07	3.62547e+07	1.63642e+09	6.66579e+08	1.11393e+10	6.93531e+08	1.10806e+08	1.25495e+07	1.84559e+07	1.90671e+07	4.25793e+09
	CC04228	11003	TS-243	S. lycopersicum	2.47256e+08	1.06179e+08	2.11289e+06	3.38335e+07	1.9028e+07	1.14162e+08	2.08312e+08	5.32608e+06	6.40303e+06	6.31305e+06	2.4029e+07	1.31122e+08	8.14932e+08	8.89841e+06	1.95837e+06	1.94916e+06	7.68487e+07	2.45765e+08	3.04415e+08	4.49563e+08	4.07609e+07	5.31571e+06	1.07852e+08	3.93925e+08	4.55807e+08	3.61783e+07	7.06338e+07	8.21426e+07	2.90278e+08	5.47752e+06	4.6762e+07	1.51345e+09	2.61797e+10	6.8739e+09	6.19277e+07	6.0363e+07	1.90566e+09	1.47945e+09	1.73262e+10	9.02746e+08	1.16497e+08	1.6755e+07	1.58398e+07	5.85389e+07	6.60463e+09
	CC04236	11008	TS-288	S. lycopersicum	1.29461e+08	8.15931e+07	1.80384e+06	2.07381e+07	8.40918e+06	4.76486e+07	5.77206e+07	889587	4.1674e+06	1.55284e+07	4.59258e+06	1.1056e+07	5.74293e+08	5.32207e+06	2.53972e+06	924775	9.73433e+07	2.07132e+08	1.10092e+08	3.03882e+08	1.15668e+07	836993	6.58753e+06	1.7081e+08	4.77387e+08	4.04814e+07	6.48614e+07	3.70433e+07	9.72071e+07	3.82618e+06	2.35784e+07	4.67496e+08	1.98802e+10	8.02696e+09	5.7337e+07	2.64638e+07	1.61494e+09	4.00023e+08	8.85675e+09	7.5848e+08	1.71456e+08	2.2852e+06	3.77888e+07	1.59926e+07	4.36976e+09
	CC04710	11011	TS-679	S. lycopersicum	1.80729e+08	7.57703e+07	1.84853e+06	2.01542e+07	1.31709e+07	8.39239e+07	1.53988e+08	4.54956e+06	4.45912e+06	2.21879e+06	1.39718e+07	2.05396e+08	1.31691e+09	1.1415e+07	1.56547e+06	1.9789e+06	9.38256e+07	1.339e+08	5.9397e+08	6.95254e+08	3.12433e+07	1.46168e+06	8.09848e+07	4.02034e+08	3.07026e+08	2.25488e+07	7.36435e+07	1.29128e+08	1.40707e+08	8.19733e+06	2.51139e+07	1.41625e+09	2.61632e+10	7.76281e+09	8.64075e+07	4.14854e+07	1.05803e+09	1.20742e+09	1.63327e+10	8.12474e+08	4.36122e+07	8.86225e+06	3.80039e+06	6.81459e+07	7.4973e+09
	CC04828	10829	TS-695	S. lycopersicum	2.3375e+08	8.66884e+07	1.16325e+06	2.7825e+07	1.66157e+07	1.18852e+08	1.83987e+08	3.21897e+06	4.16096e+06	3.10642e+06	1.43898e+07	8.38382e+07	9.21509e+08	1.06407e+07	965846	758254	8.98106e+07	1.53557e+08	2.7459e+08	4.52289e+08	4.15196e+07	3.01399e+06	8.39141e+07	3.61425e+08	3.68943e+08	1.48972e+07	7.01425e+07	8.28388e+07	1.41369e+08	5.19148e+06	1.74878e+07	1.20179e+09	2.89193e+10	6.91188e+09	1.01688e+08	5.41187e+07	1.93071e+09	1.1245e+09	1.87618e+10	6.97989e+08	1.64809e+08	1.44775e+07	1.99203e+07	2.99482e+07	6.18939e+09
	CC04861	10852	TS-698	S. lycopersicum	2.06903e+08	6.00093e+07	2.12513e+06	2.48942e+07	1.90434e+07	1.06923e+08	2.44399e+08	9.11116e+06	6.31641e+06	4.08921e+06	2.51728e+07	1.71824e+08	1.1751e+09	1.49819e+07	2.32301e+06	1.78883e+06	1.24883e+08	2.8228e+08	3.19672e+08	4.28947e+08	6.18043e+07	5.49581e+06	1.67618e+08	5.21666e+08	5.17131e+08	3.54745e+07	9.89196e+07	1.19467e+08	1.46134e+08	4.94708e+06	1.63475e+07	1.93519e+09	2.61122e+10	4.04994e+09	7.49671e+07	7.69371e+07	2.12225e+09	1.67137e+09	1.67527e+10	2.748e+08	1.34819e+08	2.5858e+07	7.77281e+06	5.83183e+07	5.00237e+09
	CC04965	11110	TS-128	S. lycopersicum	1.14282e+08	7.46126e+07	1.79528e+06	2.1297e+07	9.67663e+06	4.12566e+07	7.64278e+07	707223	4.02685e+06	3.50686e+06	1.12891e+07	1.39781e+07	1.00591e+09	9.14914e+06	1.1633e+07	1.30104e+06	1.41127e+08	2.42804e+08	2.70115e+08	4.6917e+08	6.52228e+06	595063	6.58751e+06	2.72994e+08	4.33367e+08	1.47891e+08	9.14283e+07	5.41972e+07	8.40657e+07	7.43265e+06	2.16441e+07	3.24731e+08	2.24982e+10	1.03577e+10	5.774e+07	2.35441e+07	1.75907e+09	4.95102e+08	8.75639e+09	1.0325e+09	1.32634e+08	1.33503e+06	3.91122e+07	1.63682e+07	5.55512e+09
	CC05085	11093	TS-138	S. lycopersicum	1.25526e+08	7.15012e+07	1.42843e+06	1.8578e+07	1.02753e+07	4.51559e+07	9.06399e+07	1.1244e+06	3.18587e+06	2.61817e+06	7.26628e+06	4.03961e+07	6.20422e+08	1.02666e+07	3.38096e+06	690713	6.80194e+07	1.14382e+08	1.59317e+08	3.64555e+08	9.96251e+06	469791	4.12111e+07	1.40637e+08	2.83802e+08	5.53213e+07	7.6375e+07	2.1298e+08	1.11126e+08	5.13111e+06	2.11973e+07	8.03179e+08	2.10304e+10	8.08552e+09	1.38713e+08	3.98198e+07	1.46321e+09	9.9606e+08	9.70934e+09	9.30327e+08	1.14165e+08	1.14143e+07	2.34638e+07	3.13516e+07	5.04914e+09
	CC05471	10933	TS-189	S. lycopersicum	1.78126e+08	7.4332e+07	1.8079e+06	2.6198e+07	1.38015e+07	7.62772e+07	1.11717e+08	65959.1	2.18507e+06	1.94852e+06	1.19346e+07	3.78468e+07	6.20769e+08	6.85509e+06	1.54061e+06	534648	8.91809e+07	2.12908e+08	1.38077e+08	2.2306e+08	1.97819e+07	1.65862e+06	2.97314e+07	1.98823e+08	2.83436e+08	2.03798e+07	6.64003e+07	9.24834e+07	1.10625e+08	3.6219e+06	1.5036e+07	1.37199e+09	1.97982e+10	4.66725e+09	5.74081e+07	6.12501e+07	1.67692e+09	9.35383e+08	9.72793e+09	3.29007e+08	1.36506e+08	7.75193e+06	1.85469e+07	3.31644e+07	3.82986e+09
	CC05480	11067	TS-172	S. lycopersicum	1.57981e+08	4.71475e+07	1.79937e+06	3.11517e+07	1.30629e+07	8.24653e+07	2.21134e+08	8.62668e+06	6.78765e+06	2.63711e+06	3.02759e+07	1.36991e+08	1.29886e+09	4.93447e+06	793671	1.86442e+06	2.25158e+08	2.40277e+08	4.12572e+08	4.90125e+08	3.32421e+07	3.42599e+06	1.00582e+08	4.98423e+08	3.00575e+08	2.14013e+07	5.95993e+07	4.80449e+07	1.15442e+08	7.07581e+06	1.31657e+07	1.16291e+09	2.35695e+10	4.22817e+09	4.53798e+07	7.45387e+07	2.39953e+09	9.84942e+08	1.5303e+10	3.07625e+08	1.43713e+08	2.57914e+07	7.83723e+06	4.1986e+07	4.79439e+09
	CC05550	11079	TS-297	S. lycopersicum	2.00748e+08	4.81521e+07	1.28767e+06	2.53981e+07	1.3213e+07	9.71844e+07	1.64329e+08	5.37509e+06	3.24371e+06	1.51016e+06	2.03372e+07	1.46732e+08	9.816e+08	6.25165e+06	362444	1.71243e+06	1.05619e+08	1.33117e+08	3.19307e+08	4.18307e+08	2.83542e+07	3.22804e+06	1.08098e+08	3.17849e+08	2.78128e+08	1.05295e+07	1.16277e+08	6.21348e+07	1.02584e+08	7.14454e+06	1.00694e+07	1.11289e+09	2.68148e+10	3.96769e+09	6.82715e+07	6.22914e+07	1.80051e+09	1.01099e+09	1.67487e+10	3.06956e+08	1.51747e+08	1.54861e+07	9.17665e+06	1.55973e+07	2.90557e+09
	CC05581	11035	TS-685	S. lycopersicum	1.9897e+08	4.33362e+07	2.21941e+06	2.90396e+07	1.2196e+07	8.84634e+07	9.44299e+07	3.02214e+06	5.63678e+06	1.06153e+06	1.02838e+07	4.94055e+07	1.28397e+09	4.96567e+06	649549	1.47616e+06	1.77742e+08	1.47691e+08	3.97533e+08	5.03112e+08	1.32691e+07	879353	2.90503e+07	3.70898e+08	1.74584e+08	1.44563e+07	1.72761e+08	9.37027e+07	9.60186e+07	1.17238e+07	9.34313e+06	1.67247e+09	3.06353e+10	4.32103e+09	9.60255e+07	1.12935e+08	2.53212e+09	1.17611e+09	1.67223e+10	2.01709e+08	2.23136e+08	1.6407e+07	1.27847e+07	5.11377e+07	5.93286e+09
	CC05612	11083	TS-285	S. lycopersicum	2.65759e+08	4.38284e+07	1.80408e+06	4.54578e+07	1.73301e+07	1.5734e+08	4.2428e+08	1.46115e+07	6.41127e+06	2.58248e+06	9.55848e+07	2.4938e+08	2.51151e+09	8.47976e+06	241015	2.98093e+06	3.54073e+08	1.91874e+08	2.67542e+09	1.45205e+09	5.37455e+07	2.46123e+07	1.56128e+08	8.1036e+08	1.69644e+08	7.02778e+06	1.29107e+08	6.94266e+07	1.09949e+08	8.15839e+06	9.27133e+06	1.8902e+09	2.87977e+10	3.40445e+09	7.96736e+07	1.5509e+08	3.86996e+09	1.71557e+09	1.76567e+10	2.81167e+08	1.1523e+08	2.55392e+07	2.91387e+06	4.75212e+07	3.94323e+09
	CC05701	11014	TS-693	S. lycopersicum	2.07842e+08	2.33649e+07	1.67784e+06	5.15969e+07	3.85232e+07	2.18283e+08	6.36575e+08	1.53261e+07	1.60681e+07	2.91385e+06	1.49264e+08	5.36297e+08	4.99288e+09	2.1496e+07	97405.7	3.4117e+07	1.36758e+09	8.10974e+08	4.75599e+09	2.42899e+09	1.03702e+08	4.95748e+07	5.9518e+08	1.80366e+09	2.37403e+08	4.09367e+06	1.01848e+08	9.28357e+07	2.00255e+08	1.1129e+07	9.72442e+06	4.28831e+09	4.01071e+10	2.98239e+09	1.03648e+08	3.84379e+08	7.94503e+09	5.01464e+09	3.5032e+10	2.29632e+08	1.26464e+08	6.38608e+07	724072	2.47504e+08	7.69862e+09
	CC05747	11085	TS-225	S. lycopersicum	1.52996e+08	7.42159e+07	1.30363e+06	3.28641e+07	1.11117e+07	6.18966e+07	5.026e+07	352853	2.18132e+06	1.81863e+06	9.97157e+06	3.54124e+07	7.46795e+08	4.70756e+06	3.42144e+06	3.42431e+06	1.30253e+08	2.31242e+08	1.10015e+08	1.91939e+08	9.67454e+06	1.1103e+06	9.59354e+06	2.98467e+08	4.74044e+08	5.24277e+07	4.36859e+07	3.75274e+07	7.06406e+07	8.21997e+06	1.24653e+07	4.30495e+08	2.5137e+10	7.84831e+09	5.52769e+07	2.95815e+07	2.53452e+09	6.08019e+08	1.23013e+10	7.14252e+08	1.89566e+08	6.87594e+06	2.85325e+07	1.55021e+07	5.98449e+09
	CC05808	11131	TS-42	S. lycopersicum	1.99714e+08	2.32142e+07	1.96909e+06	3.45606e+07	1.7862e+07	1.42535e+08	5.10998e+08	2.49443e+07	5.58357e+06	1.54423e+06	1.0382e+08	6.315e+08	2.72701e+09	8.01702e+06	103807	1.02742e+07	3.84726e+08	3.01121e+08	2.99401e+09	1.09952e+09	5.46864e+07	2.36582e+07	4.32749e+08	9.24185e+08	1.24227e+08	4.89941e+06	8.89554e+07	5.80438e+07	1.1881e+08	5.89497e+06	5.69385e+06	1.18048e+09	2.84261e+10	2.04946e+09	6.72361e+07	1.05197e+08	3.48833e+09	1.48814e+09	2.11438e+10	1.39309e+08	8.45554e+07	3.92807e+07	1.05536e+06	4.11495e+07	4.12195e+09
	CC05891	11015	TS-694	S. lycopersicum	2.88229e+08	1.71617e+08	2.23524e+06	3.51838e+07	3.64998e+07	1.94191e+08	1.53594e+08	3.94284e+06	9.94621e+06	5.19265e+06	1.21961e+07	6.06185e+07	1.46739e+09	1.90678e+07	2.98459e+06	2.05663e+06	1.42555e+08	2.81089e+08	4.7069e+08	1.00162e+09	3.1633e+07	2.10113e+06	3.43723e+07	3.10461e+08	3.58453e+08	2.9229e+07	5.41039e+07	1.34341e+08	1.88463e+08	5.65963e+06	4.81171e+07	1.05087e+09	3.40941e+10	1.50364e+10	1.68453e+08	4.60973e+07	1.65186e+09	1.02538e+09	1.99437e+10	1.74356e+09	8.31762e+07	1.64448e+07	1.84553e+07	3.5515e+07	8.02308e+09
	CC06021	10886	TS-200	S. lycopersicum	1.5698e+08	7.30667e+07	1.85986e+06	2.41909e+07	1.39087e+07	7.93516e+07	1.59499e+08	1.46386e+06	2.6237e+06	2.96122e+06	1.77253e+07	8.38425e+07	6.45783e+08	9.26308e+06	576303	754851	6.61566e+07	1.64012e+08	1.96694e+08	3.09682e+08	2.25054e+07	2.36865e+06	7.78617e+07	1.70434e+08	3.13329e+08	9.13327e+06	5.63837e+07	9.01466e+07	1.30123e+08	5.78734e+06	1.92999e+07	8.77193e+08	2.33112e+10	5.90726e+09	1.10651e+08	4.90538e+07	1.7313e+09	9.48114e+08	1.53026e+10	7.42035e+08	9.74024e+07	1.50233e+07	1.06038e+07	3.62319e+07	6.07617e+09
	CC06086	10782	TS-662	S. lycopersicum	2.31809e+08	7.09222e+07	1.78524e+06	2.99594e+07	1.70362e+07	9.72315e+07	1.62149e+08	4.38212e+06	2.09479e+06	4.02617e+06	1.57598e+07	6.74758e+07	5.39548e+08	6.88451e+06	1.01384e+06	2.02471e+06	6.62683e+07	2.2977e+08	2.17427e+08	2.55917e+08	3.27447e+07	3.79723e+06	4.39833e+07	2.36458e+08	4.465e+08	1.21315e+07	5.21886e+07	7.07367e+07	1.88216e+08	7.68611e+06	2.31793e+07	1.80501e+09	3.14766e+10	6.65483e+09	8.61993e+07	7.5364e+07	1.90826e+09	1.74686e+09	2.10284e+10	6.65001e+08	1.83067e+08	2.25021e+07	2.00946e+07	5.97808e+07	6.83406e+09
	CC06260	11148	TS-97	S. lycopersicum	3.07723e+08	4.85037e+07	4.43317e+06	4.23017e+07	5.13398e+07	1.7864e+08	3.71331e+08	3.07321e+07	7.49321e+07	1.07838e+07	5.87789e+07	6.58373e+08	4.62228e+09	2.75614e+07	601205	1.45092e+07	7.13402e+08	5.32918e+08	2.6654e+09	2.80914e+09	3.61395e+07	9.01994e+06	3.78202e+08	1.12701e+09	2.61876e+08	1.47144e+07	7.5223e+07	3.21019e+08	7.33157e+08	4.90351e+06	6.11951e+07	6.28995e+09	3.14601e+10	3.48178e+09	7.89646e+07	3.73468e+08	3.17645e+09	6.43153e+09	2.72032e+10	1.32188e+08	5.87946e+07	5.84791e+07	4.40356e+06	3.30891e+08	7.05081e+09
	CC06878	11056	TS-272	S. lycopersicum	1.1467e+08	3.68319e+07	1.62984e+06	1.9423e+07	7.7033e+06	5.03313e+07	8.94798e+07	3.94927e+06	3.36971e+06	1.26742e+06	9.76596e+06	4.98976e+07	8.50343e+08	3.38817e+06	320233	311032	1.15651e+08	9.26492e+07	4.47963e+08	5.5912e+08	1.68515e+07	943760	3.71182e+07	2.65779e+08	1.79565e+08	1.14041e+07	1.55632e+08	5.54863e+07	7.25418e+07	6.53113e+06	8.44883e+06	5.14636e+08	2.20522e+10	5.57605e+09	5.33864e+07	3.17653e+07	1.68343e+09	4.32421e+08	1.17142e+10	3.5797e+08	1.16488e+08	5.24012e+06	1.13608e+07	2.03441e+07	4.688e+09
	CC06884	11089	TS-228	S. lycopersicum	1.66027e+08	5.14295e+07	2.16885e+06	2.59462e+07	2.44074e+07	7.79451e+07	3.25045e+08	1.62037e+07	8.1576e+06	3.11449e+06	4.47803e+07	3.61232e+08	9.83218e+08	2.8991e+07	1.89419e+06	2.87063e+06	1.00615e+08	1.95606e+08	4.37078e+08	3.77856e+08	3.55058e+07	7.23534e+06	3.82239e+08	5.05204e+08	3.72257e+08	4.78815e+07	7.12256e+07	2.578e+08	1.90437e+08	4.43054e+06	1.85788e+07	2.23886e+09	2.40983e+10	4.38081e+09	1.25238e+08	8.31365e+07	1.97154e+09	2.28044e+09	1.39196e+10	3.63767e+08	1.03557e+08	5.91043e+07	4.76887e+06	5.34382e+07	4.94174e+09
	CC06884	11091	TS-3	S. lycopersicum	1.25366e+08	7.6525e+07	1.32835e+06	1.74767e+07	8.0555e+06	5.3492e+07	1.36189e+08	4.90907e+06	2.2829e+06	2.94931e+06	1.27254e+07	7.71354e+07	4.58249e+08	9.68515e+06	1.48496e+06	400180	4.02959e+07	1.69838e+08	1.33679e+08	1.42081e+08	2.29687e+07	1.12357e+06	6.78797e+07	1.57283e+08	4.32382e+08	2.55091e+07	7.8582e+07	8.00217e+07	9.66295e+07	3.31509e+06	2.40038e+07	6.53048e+08	2.11146e+10	8.98351e+09	7.47226e+07	2.81218e+07	1.45593e+09	6.0659e+08	1.19388e+10	1.1443e+09	1.50225e+08	7.43259e+06	4.11733e+07	2.68066e+07	5.41612e+09
	CC06898	11096	TS-7	S. lycopersicum	2.87435e+08	3.84333e+07	3.40532e+06	1.44487e+08	2.70107e+07	1.6037e+08	5.69953e+08	1.22441e+07	1.37771e+07	1.3087e+06	1.13217e+08	3.51109e+09	4.40776e+09	1.87496e+07	80543.3	4.20014e+07	9.4403e+08	1.42878e+09	5.89888e+09	2.23097e+09	7.24607e+07	7.50497e+07	3.04144e+09	8.13448e+08	8.12054e+07	3.22269e+06	2.06839e+07	9.50501e+07	2.18832e+08	3.65875e+06	9.708e+06	8.50208e+08	2.97164e+10	2.20893e+09	7.19533e+07	1.72601e+08	9.06157e+09	1.41708e+09	2.13792e+10	8.42219e+07	1.62458e+08	8.91469e+07	6.32261e+06	2.76692e+07	4.05723e+09
	CC06902	11107	TS-292	S. lycopersicum	1.22658e+08	1.00304e+08	1.78151e+06	2.13876e+07	1.27244e+07	5.70766e+07	1.89169e+08	7.44351e+06	3.55481e+06	5.78999e+06	1.82248e+07	7.22013e+07	6.4169e+08	1.50838e+07	2.03085e+06	1.03654e+06	6.11374e+07	3.65272e+08	2.41474e+08	3.28055e+08	3.33552e+07	3.60125e+06	5.55252e+07	2.17246e+08	4.77966e+08	2.12376e+07	3.10291e+07	1.0227e+08	1.47611e+08	2.13556e+06	4.69437e+07	1.45291e+09	2.12056e+10	1.01834e+10	5.99379e+07	6.25171e+07	1.63242e+09	1.22762e+09	1.00567e+10	1.42897e+09	9.95909e+07	8.79471e+06	3.11566e+07	4.14085e+07	4.95076e+09
	CC06916	10971	TS-122	S. lycopersicum	3.1792e+08	1.1221e+08	2.01625e+06	3.19584e+07	1.1777e+07	1.38985e+08	9.55149e+07	736304	1.47609e+06	1.9964e+06	9.52925e+06	1.97199e+07	6.48373e+08	6.26823e+06	751609	558562	7.44211e+07	1.56676e+08	1.46741e+08	2.37816e+08	2.6008e+07	1.491e+06	1.46504e+07	1.77691e+08	3.57001e+08	1.23362e+07	3.0302e+08	6.9954e+07	1.13919e+08	8.78389e+06	1.45978e+07	8.13389e+08	3.47321e+10	8.41143e+09	1.03557e+08	4.28105e+07	2.43161e+09	6.33039e+08	1.81444e+10	8.03476e+08	3.00281e+08	1.13055e+07	3.97315e+07	3.08712e+07	5.98943e+09
	CC06942	11113	TS-133	S. lycopersicum	1.89121e+08	6.3763e+07	1.82953e+06	2.76039e+07	2.81137e+07	1.28708e+08	2.44202e+08	1.90525e+07	1.01125e+07	8.01075e+06	3.73688e+07	3.35735e+08	1.2263e+09	1.35707e+07	1.43978e+06	2.82472e+06	1.38609e+08	3.72396e+08	5.43632e+08	6.44937e+08	2.45133e+07	2.88856e+06	1.88863e+08	3.61269e+08	3.00575e+08	2.01424e+07	4.88469e+07	8.9421e+07	2.23578e+08	4.55537e+06	3.77178e+07	2.39116e+09	2.62461e+10	5.58935e+09	6.7988e+07	1.06739e+08	1.87485e+09	3.08946e+09	2.21707e+10	6.91476e+08	8.10146e+07	4.78617e+07	4.59584e+06	8.46548e+07	6.0613e+09
	CC06987	10822	TS-582	S. lycopersicum	1.45433e+08	1.0323e+08	1.91576e+06	2.08857e+07	9.29619e+06	5.01204e+07	4.98541e+07	1.85931e+06	3.36081e+06	3.0109e+06	6.31118e+06	2.18539e+07	5.61004e+08	6.12344e+06	623929	972139	7.25809e+07	2.83307e+08	1.51068e+08	2.56456e+08	9.89841e+06	669469	8.5759e+06	4.37345e+08	1.16775e+09	7.66965e+06	8.02813e+07	1.31757e+08	1.402e+08	4.36335e+06	4.11903e+07	5.06538e+08	2.44598e+10	1.26457e+10	8.95531e+07	3.67002e+07	1.5186e+09	7.06635e+08	1.26564e+10	1.65463e+09	9.24202e+07	6.56521e+06	2.20708e+07	2.05857e+07	5.56088e+09
	CC06988	10828	TS-508	S. lycopersicum	9.11426e+07	7.77639e+07	4.08677e+06	2.6652e+07	4.15553e+07	4.62422e+07	4.29542e+07	1.31812e+06	100937	2.18399e+06	5.44227e+06	5.94101e+07	2.80089e+08	5.6487e+06	1.1893e+06	6.02803e+06	6.24715e+07	3.29269e+08	1.28385e+08	1.23714e+08	6.00182e+06	484269	2.37345e+07	1.31499e+08	4.43781e+08	1.34036e+07	6.77405e+07	1.22007e+08	3.18562e+07	3.58383e+06	1.16712e+07	1.16945e+10	1.19706e+10	5.77651e+09	4.57879e+07	6.32088e+08	3.51885e+09	7.36935e+09	8.06208e+09	6.84216e+08	6.69251e+07	6.60824e+06	1.72118e+07	1.6931e+09	5.40714e+09
	CC06989	10832	TS-585	S. lycopersicum	8.91735e+07	5.36802e+07	1.14398e+06	9.13419e+06	4.93072e+06	2.90072e+07	2.65156e+07	4.25485e+06	5.80957e+06	2.091e+06	2.46502e+06	1.16895e+07	1.32337e+09	4.57327e+06	123478	292771	1.16743e+08	1.73987e+08	2.28477e+08	5.04845e+08	4.29484e+06	423983	2.42201e+06	5.72603e+08	7.69199e+08	2.32255e+06	1.16421e+08	4.88369e+07	1.30593e+08	4.25286e+06	4.42431e+07	3.22983e+08	2.34102e+10	1.09719e+10	8.01417e+07	1.37795e+07	8.28478e+08	3.90184e+08	1.0587e+10	1.41052e+09	3.78082e+07	2.23523e+06	1.00032e+07	1.21384e+07	4.4433e+09
	CC06992	10862	TS-590	S. lycopersicum	1.62046e+08	5.87801e+07	1.85489e+06	2.59537e+07	1.02274e+07	7.34689e+07	9.90595e+07	3.37505e+06	2.89414e+06	2.06858e+06	1.31498e+07	4.16661e+07	7.18706e+08	3.75135e+06	892435	2.04761e+06	1.00149e+08	1.27556e+08	2.06093e+08	3.85537e+08	1.51565e+07	1.59025e+06	3.01872e+07	2.89064e+08	2.50306e+08	1.73492e+07	6.32532e+07	3.85905e+07	1.31e+08	6.52664e+06	1.9626e+07	1.02638e+09	2.55437e+10	4.71196e+09	5.86602e+07	4.76952e+07	1.70924e+09	6.50755e+08	1.35138e+10	3.25063e+08	1.96992e+08	1.00306e+07	2.15472e+07	4.18853e+07	6.24546e+09
	CC06994	11075	TS-98	S. lycopersicum	2.61008e+08	2.31127e+08	4.08456e+06	4.30243e+07	6.38178e+07	2.49019e+08	7.06248e+07	5.04515e+06	3.56667e+06	4.45604e+06	3.60421e+06	2.01151e+07	2.6413e+08	2.781e+07	5.76919e+06	595864	2.01019e+07	1.51235e+08	2.0011e+08	1.61364e+08	1.35669e+07	140772	1.06291e+07	1.0659e+08	3.69174e+08	4.3121e+07	9.89345e+07	3.01039e+08	1.84956e+08	4.37285e+06	6.83346e+07	8.69105e+08	2.17181e+10	1.72025e+10	2.52318e+08	5.0237e+07	1.09605e+09	9.07323e+08	9.33812e+09	2.04921e+09	5.72362e+07	1.02102e+07	2.60807e+07	4.65894e+07	6.08871e+09
	CC06995	11076	TS-598	S. lycopersicum	1.2734e+08	1.04742e+08	1.48616e+06	1.86484e+07	1.09956e+07	5.22196e+07	4.88635e+07	793460	5.20401e+06	3.95123e+06	3.98659e+06	2.61121e+07	9.57652e+08	5.29919e+06	3.15831e+06	1.7978e+06	1.48508e+08	2.83725e+08	2.22904e+08	4.4521e+08	8.39749e+06	706607	8.86821e+06	2.89449e+08	4.68735e+08	4.96857e+07	3.33116e+07	4.09586e+07	1.3886e+08	6.045e+06	5.11753e+07	5.43515e+08	2.31155e+10	1.22096e+10	6.21071e+07	3.39121e+07	1.69193e+09	7.59548e+08	1.31374e+10	1.95425e+09	9.90054e+07	1.12095e+07	3.1214e+07	2.71544e+07	5.7799e+09
	CC06998	10889	TS-599	S. lycopersicum	2.1118e+08	1.39803e+08	1.47991e+06	3.05121e+07	1.47738e+07	9.06805e+07	1.35117e+08	4.42736e+06	4.91415e+06	2.78183e+06	2.00352e+07	6.44742e+07	1.37348e+09	1.94783e+07	1.30946e+06	2.67685e+06	1.25052e+08	2.23308e+08	3.90379e+08	7.12877e+08	2.30948e+07	3.17753e+06	2.5573e+07	3.24005e+08	3.10288e+08	1.37541e+07	2.85632e+08	1.98709e+08	1.54963e+08	6.35684e+06	3.65131e+07	1.1367e+09	3.1559e+10	1.24119e+10	1.84812e+08	7.21352e+07	2.24635e+09	1.16975e+09	1.63926e+10	1.30661e+09	1.76809e+08	6.07343e+06	4.30587e+07	4.76483e+07	8.11828e+09
	CC07000	18127	TS-65	S. lycopersicum var cerasiforme	3.55697e+08	5.90573e+07	4.48608e+06	4.03936e+07	6.91684e+07	2.07194e+08	3.32074e+08	3.4582e+06	1.18267e+07	4.32914e+06	3.35394e+07	2.8554e+08	2.30522e+09	1.70145e+07	2.24553e+06	7.00858e+06	2.92301e+08	2.81437e+08	9.88781e+08	1.02502e+09	4.887e+07	5.74271e+06	1.84731e+08	6.15383e+08	3.22949e+08	3.50767e+07	1.0678e+08	9.8116e+07	2.4282e+08	6.42425e+06	1.74004e+07	6.40839e+09	3.80934e+10	4.70344e+09	7.97515e+07	2.25404e+08	2.53917e+09	6.74534e+09	2.66921e+10	3.60236e+08	9.03852e+07	5.83137e+07	2.64327e+06	2.60376e+08	8.19165e+09
	CC07002	10905	TS-526	S. lycopersicum	2.23296e+08	1.09495e+08	1.95069e+06	2.77603e+07	1.11072e+07	8.46611e+07	1.56404e+08	1.81806e+06	2.26313e+06	3.39967e+06	1.79272e+07	5.174e+07	5.74184e+08	7.19991e+06	1.53494e+06	702232	5.94539e+07	2.34425e+08	1.00575e+08	1.63044e+08	3.03966e+07	2.74243e+06	4.34057e+07	3.20197e+08	6.15567e+08	3.10448e+07	1.33579e+08	6.29768e+07	1.81683e+08	8.7961e+06	3.78538e+07	1.0613e+09	2.69568e+10	7.66073e+09	6.26367e+07	4.88832e+07	2.01915e+09	6.14945e+08	1.34803e+10	7.45557e+08	1.62395e+08	8.05722e+06	2.51483e+07	3.57438e+07	5.11645e+09
	CC07003	10908	TS-528	S. lycopersicum	1.57638e+08	1.8501e+08	2.22538e+06	1.88755e+07	1.19681e+07	5.3358e+07	7.65616e+07	5.92039e+06	1.74277e+06	1.25968e+07	6.89959e+06	1.68516e+07	1.3809e+08	1.68727e+07	4.25041e+06	251552	1.14971e+07	1.94403e+08	1.78745e+08	7.31882e+07	1.45405e+07	558012	9.52975e+06	1.08147e+08	4.20674e+08	8.67594e+07	1.47138e+08	1.18845e+08	3.0317e+08	5.01102e+06	1.61673e+08	3.66312e+08	2.22897e+10	1.69224e+10	1.38285e+08	2.24544e+07	8.78276e+08	6.95808e+08	1.07847e+10	3.46505e+09	5.10155e+07	2.38394e+06	1.9361e+07	3.80837e+07	6.87126e+09
	CC07005	10925	TS-537	S. lycopersicum	3.41899e+08	4.38284e+07	1.91577e+06	3.56461e+07	1.99225e+07	2.29455e+08	2.20979e+08	9.41079e+06	1.25433e+07	4.01447e+06	2.76134e+07	1.80602e+08	1.87055e+09	9.86951e+06	123303	2.95957e+06	2.2177e+08	1.86544e+08	1.5721e+09	1.58257e+09	3.60955e+07	5.99832e+06	1.63856e+08	5.55566e+08	1.65493e+08	6.35403e+06	4.44145e+07	6.18187e+07	2.24175e+08	1.22458e+07	1.05485e+07	1.27835e+09	3.25883e+10	2.6402e+09	8.22319e+07	5.34751e+07	2.09623e+09	1.96283e+09	2.86549e+10	2.50248e+08	4.96418e+07	3.04404e+07	2.75821e+06	4.19015e+07	5.57322e+09
	CC07007	10961	TS-614	S. lycopersicum	2.05061e+08	1.67233e+08	4.82782e+06	4.32214e+07	5.59622e+07	1.17089e+08	1.10002e+08	2.16366e+06	1.27649e+06	4.01191e+06	1.42969e+07	8.66536e+07	2.17342e+08	1.53799e+07	1.08231e+06	1.32474e+07	3.6612e+07	4.72245e+08	2.90233e+08	2.08281e+08	1.03875e+07	2.24913e+06	4.05094e+07	1.1912e+08	4.24341e+08	1.39147e+07	1.24026e+08	2.04977e+08	7.97362e+07	2.68479e+06	3.08321e+07	1.50705e+10	1.53834e+10	1.02387e+10	9.22799e+07	8.01501e+08	4.66079e+09	1.05616e+10	1.18789e+10	2.05331e+09	6.74658e+07	2.89908e+07	1.70703e+07	1.91285e+09	3.43339e+09
	CC07010	10965	TS-616	S. lycopersicum	1.84177e+08	1.25036e+08	2.05241e+06	2.48265e+07	2.13766e+07	9.10801e+07	1.49602e+08	3.34633e+06	3.79774e+06	6.06409e+06	1.68299e+07	1.17566e+08	5.15023e+08	3.30385e+07	7.55683e+06	2.68413e+06	4.7793e+07	2.13299e+08	2.74189e+08	2.36748e+08	3.10879e+07	2.93396e+06	8.40857e+07	2.21832e+08	5.28452e+08	1.2526e+08	6.36017e+07	3.71904e+08	2.14963e+08	5.95754e+06	5.05557e+07	1.64684e+09	2.50699e+10	1.18524e+10	2.00123e+08	8.57342e+07	1.94478e+09	1.845e+09	1.41713e+10	1.56113e+09	1.41649e+08	3.2335e+07	2.92829e+07	9.25958e+07	7.22626e+09
	CC07012	11025	TS-620	S. lycopersicum	1.78276e+08	7.39624e+07	2.60617e+06	2.00439e+07	1.38282e+07	7.95086e+07	8.33554e+07	3.23887e+06	8.73782e+06	6.57416e+06	1.03054e+07	6.56734e+07	5.63589e+08	1.25072e+07	3.46994e+06	1.73129e+06	5.76492e+07	1.34482e+08	2.51028e+08	2.9069e+08	1.32709e+07	912782	2.91912e+07	2.66293e+08	2.78624e+08	9.22095e+07	1.11039e+08	1.72054e+08	3.46434e+08	6.32543e+06	6.22943e+07	1.40047e+09	2.44048e+10	6.74037e+09	9.88402e+07	6.2707e+07	1.17471e+09	1.34931e+09	1.53119e+10	6.63631e+08	8.41984e+07	1.32854e+07	7.57977e+06	1.14652e+08	7.06724e+09
	CC07014	11140	TS-622	S. lycopersicum	1.3195e+08	9.46661e+07	1.67892e+06	1.66378e+07	7.05227e+06	5.67164e+07	8.22938e+07	815479	3.27132e+06	3.48309e+06	5.72473e+06	2.4316e+07	6.09763e+08	6.11327e+06	2.72145e+06	938886	5.90668e+07	1.44314e+08	1.08988e+08	1.65612e+08	1.83165e+07	540240	1.40543e+07	1.40073e+08	3.164e+08	3.83784e+07	1.00446e+08	8.65353e+07	1.0554e+08	6.03683e+06	2.93806e+07	4.43799e+08	2.36569e+10	1.17906e+10	7.13749e+07	1.92059e+07	1.48164e+09	4.58521e+08	9.98145e+09	1.08937e+09	2.02832e+08	5.90957e+06	7.9816e+07	1.97896e+07	5.14806e+09
	CC07016	11043	TS-564	S. lycopersicum	1.39721e+08	4.85687e+07	2.12082e+06	2.99334e+07	1.32606e+07	6.47981e+07	2.51448e+08	1.15542e+07	3.89859e+06	6.62848e+06	5.19939e+07	1.87021e+08	5.7968e+08	6.847e+06	1.2738e+06	1.9858e+06	8.59632e+07	4.77249e+08	1.96559e+08	2.39772e+08	2.78168e+07	7.2776e+06	1.17415e+08	3.07513e+08	5.96635e+08	2.77775e+07	1.84421e+08	5.35936e+07	1.87971e+08	7.15942e+06	4.69921e+07	1.92307e+09	2.17349e+10	5.5113e+09	3.97848e+07	1.74101e+08	2.70177e+09	1.57621e+09	1.20293e+10	6.17607e+08	1.05494e+08	2.21988e+07	6.37388e+06	6.5134e+07	4.93978e+09
	CC07020	11054	TS-629	S. lycopersicum	1.27373e+08	6.35103e+07	1.11747e+06	1.40563e+07	5.15711e+06	4.53201e+07	5.32805e+07	228517	2.88602e+06	2.78263e+06	4.456e+06	2.71833e+07	6.56215e+08	9.00876e+06	1.13079e+07	1.98327e+06	6.21681e+07	1.46708e+08	1.21765e+08	1.68854e+08	9.25805e+06	341230	3.0825e+06	1.49078e+08	3.10614e+08	2.539e+08	9.3918e+07	6.28783e+07	1.04047e+08	6.28484e+06	2.36587e+07	3.84715e+08	2.31231e+10	7.74439e+09	4.20641e+07	2.12478e+07	1.20304e+09	4.73253e+08	9.48635e+09	5.66167e+08	9.35168e+07	6.10878e+06	1.85026e+07	2.16225e+07	4.88729e+09
	CC07023	10795	TS-572	S. lycopersicum	1.73347e+08	7.50613e+07	1.44851e+06	2.50034e+07	9.83521e+06	6.40135e+07	1.64269e+08	5.08119e+06	1.10018e+07	3.51979e+06	1.60455e+07	6.25167e+07	1.07992e+09	7.9122e+06	1.21135e+06	515679	1.24608e+08	2.46488e+08	3.77626e+08	567248000	1.70164e+07	1.2892e+06	3.84648e+07	5.59663e+08	3.09507e+08	3.24944e+07	1.18648e+08	7.02155e+07	3.34536e+08	1.18406e+07	7.20966e+07	1080000000	3.22165e+10	1.00492e+10	9.19418e+07	4.52945e+07	2.69431e+09	6.53895e+08	1.46442e+10	9.71313e+08	1.9276e+08	1.37181e+07	2.77717e+07	1.87673e+07	5.58522e+09
	CC07025	10797	TS-574	S. lycopersicum	1.32421e+08	5.0642e+07	1.57356e+06	2.28468e+07	1.27099e+07	6.69073e+07	1.47611e+08	3.75987e+06	3.84783e+06	2.07256e+06	1.03354e+07	7.60912e+07	9.19391e+08	8.00223e+06	921738	1.04537e+06	7.24717e+07	1.01372e+08	3.06973e+08	3.99674e+08	1.94375e+07	1.29395e+06	6.14075e+07	2.86154e+08	2.37597e+08	2.09527e+07	8.82079e+07	1.07597e+08	1.2013e+08	6.75868e+06	1.52243e+07	1.06091e+09	2.43373e+10	4.94669e+09	7.34533e+07	4.15484e+07	1.6556e+09	9.83754e+08	1.31307e+10	4.48623e+08	1.29254e+08	1.27835e+07	1.48329e+07	5.19885e+07	6.03973e+09
	CC07026	10798	TS-502	S. lycopersicum	2.19566e+08	1.01767e+08	2.17828e+06	2.31518e+07	1.32971e+07	8.29366e+07	1.07188e+08	4.79859e+06	1.05043e+07	3.35981e+06	7.53723e+06	4.43824e+07	1.22299e+09	2.1832e+07	3.17436e+06	6.72596e+06	1.16921e+08	1.58168e+08	5.11087e+08	9.96536e+08	1.71917e+07	1.61911e+06	1.76458e+07	4.8301e+08	3.43928e+08	5.00413e+07	3.1866e+08	2.16162e+08	2.01541e+08	9.93571e+06	3.42697e+07	9.99735e+08	3.49748e+10	1.05868e+10	1.30194e+08	5.08737e+07	1.87464e+09	1.00341e+09	1.52347e+10	9.2522e+08	1.05298e+08	8.72199e+06	1.2893e+07	4.00824e+07	6.36946e+09
	CC07027	10799	TS-575	S. lycopersicum	1.06908e+08	3.69984e+07	1.34515e+06	1.80175e+07	7.97943e+06	4.59369e+07	1.21612e+08	4.98782e+06	4.17766e+06	1.83205e+06	1.60517e+07	8.43751e+07	9.80996e+08	4.79402e+06	1.44838e+06	565893	1.21434e+08	1.1365e+08	4.62754e+08	5.8468e+08	1.72494e+07	2.01099e+06	7.43247e+07	2.91713e+08	1.82745e+08	4.26082e+07	1.42144e+08	4.52286e+07	9.78726e+07	6.29447e+06	1.13512e+07	5.61041e+08	2.07987e+10	4.24549e+09	5.80844e+07	3.67579e+07	1.78044e+09	4.98542e+08	1.17942e+10	3.71022e+08	1.41649e+08	9.30406e+06	1.18775e+07	1.70519e+07	4.51029e+09
	CC07029	10803	TS-636	S. lycopersicum	2.302e+08	3.60377e+07	2.57157e+06	6.07866e+07	2.67968e+07	1.39144e+08	4.79645e+08	2.30946e+07	2.07888e+07	8.78888e+06	1.11717e+08	6.6349e+08	2.26984e+09	1.77878e+07	1.45644e+06	4.98735e+06	4.61019e+08	3.96709e+08	1.67189e+09	1.53904e+09	5.8334e+07	2.59921e+07	5.64109e+08	8.58816e+08	3.17823e+08	2.29535e+07	2.49897e+08	1.13276e+08	4.23829e+08	1.32543e+07	2.85001e+07	3.43233e+09	3.11392e+10	3.23836e+09	7.39101e+07	4.01729e+08	4.66729e+09	3.2613e+09	2.12774e+10	2.87427e+08	2.27294e+08	9.6084e+07	567491	7.93918e+07	4.21494e+09
	CC07030	10806	TS-503	S. lycopersicum	1.50793e+08	8.24268e+07	1.67084e+06	1.53335e+07	9.4722e+06	5.24383e+07	5.6973e+07	2.89953e+06	7.89349e+06	4.122e+06	4.73169e+06	3.2806e+07	1.49205e+09	1.21816e+07	809906	855948	1.38723e+08	3.02828e+08	2.96347e+08	4.92248e+08	1.24016e+07	630929	2.61991e+07	7.34802e+08	1.26091e+09	1.01183e+07	1.1094e+08	1.41235e+08	1.66977e+08	8.90003e+06	4.06039e+07	1.30767e+09	2.63776e+10	1.06589e+10	1.24383e+08	4.37495e+07	1.18551e+09	9.81919e+08	1.31815e+10	8.63975e+08	6.32175e+07	2.56888e+06	1.36441e+07	3.12438e+07	4.90003e+09
	CC07031	10808	TS-578	S. lycopersicum	8.84366e+07	5.76262e+07	1.03945e+06	1.06213e+07	5.85226e+06	3.96123e+07	3.49761e+07	9.32532e+06	5.38767e+06	2.40451e+06	3.59583e+06	1.58303e+07	9.80328e+08	5.06687e+06	656190	227975	8.45154e+07	1.24202e+08	2.81648e+08	5.64484e+08	7.14508e+06	266014	1.13436e+07	3.63869e+08	4.22497e+08	1.32865e+07	7.60822e+07	6.33739e+07	1.5789e+08	2.68207e+06	4.8511e+07	5.48262e+08	2.07827e+10	8.58598e+09	7.19064e+07	2.10715e+07	7.8153e+08	5.45922e+08	1.12363e+10	1.10916e+09	8.01572e+07	1.93187e+06	2.14945e+07	1.51818e+07	4.46889e+09
	CC07032	10809	TS-579	S. lycopersicum	1.19401e+08	5.31201e+07	1.56425e+06	1.3485e+07	8.70223e+06	4.35462e+07	4.9347e+07	1.70109e+07	7.23071e+06	2.61241e+06	4.49294e+06	5.33869e+07	1.5301e+09	9.99397e+06	579707	1.28618e+06	9.42712e+07	1.30018e+08	3.89033e+08	4.98301e+08	1.16178e+07	853097	3.36179e+07	5.51654e+08	6.06144e+08	1.57536e+07	1.31663e+08	1.7543e+08	1.4206e+08	6.34594e+06	3.33435e+07	9.06156e+08	2.45324e+10	8.18899e+09	1.12557e+08	3.19968e+07	8.02302e+08	7.65057e+08	1.389e+10	7.40154e+08	5.65484e+07	2.29083e+06	1.12549e+07	3.26006e+07	4.98379e+09
	CC07033	10810	TS-580	S. lycopersicum	9.11351e+07	5.52202e+07	1.15246e+06	1.26426e+07	6.85482e+06	3.50677e+07	3.84822e+07	9.2948e+06	4.10391e+06	2.36896e+06	3.19548e+06	2.30579e+07	9.72162e+08	6.12446e+06	171674	609773	7.74853e+07	1.23355e+08	1.81424e+08	3.01595e+08	8.28587e+06	335240	8.88751e+06	4.50942e+08	7.36939e+08	4.70208e+06	5.54551e+07	1.27041e+08	1.06747e+08	4.54304e+06	2.49777e+07	5.07317e+08	2.20122e+10	9.56852e+09	8.6365e+07	2.54476e+07	7.63494e+08	4.78001e+08	1.08374e+10	9.73303e+08	4.97194e+07	1.76796e+06	1.15111e+07	1.41017e+07	4.26854e+09
	CC07034	10811	TS-504	S. lycopersicum	1.35832e+08	6.99908e+07	1.59082e+06	1.57349e+07	9.561e+06	5.5716e+07	1.30197e+08	2.29663e+06	1.9829e+06	1.91095e+06	1.08279e+07	3.67451e+07	5.25672e+08	8.42145e+06	927590	426356	4.79839e+07	1.39003e+08	1.57187e+08	1.67699e+08	2.71651e+07	1.56283e+06	3.0096e+07	2.57294e+08	4.26416e+08	1.66559e+07	5.99262e+07	1.62718e+08	9.76578e+07	6.61663e+06	1.38485e+07	7.93564e+08	2.23695e+10	7.16575e+09	1.15124e+08	3.26315e+07	1.39542e+09	1.01598e+09	1.08632e+10	8.83723e+08	1.09578e+08	1.16722e+07	1.95341e+07	2.44808e+07	4.90607e+09
	CC07037	10816	TS-505	S. lycopersicum	1.86907e+08	8.02077e+07	1.81771e+06	3.04979e+07	1.62862e+07	8.11676e+07	3.01917e+08	7.26836e+06	4.91067e+06	4.98967e+06	4.1431e+07	1.35444e+08	8.62556e+08	1.27434e+07	1.74235e+06	1.28358e+06	1.11962e+08	3.36202e+08	2.37065e+08	2.82675e+08	5.05909e+07	8.17843e+06	1.6298e+08	4.34209e+08	5.99765e+08	2.64857e+07	6.46289e+07	1.50926e+08	1.74468e+08	6.32234e+06	3.14638e+07	1.03549e+09	2.64374e+10	7.80643e+09	9.95743e+07	5.65832e+07	2.13734e+09	1.01226e+09	1.53343e+10	7.66445e+08	1.64546e+08	1.24433e+07	2.24104e+07	2.86886e+07	5.63821e+09
	CC07040	10820	TS-627	S. lycopersicum	1.90483e+08	8.48183e+07	1.959e+06	3.14937e+07	1.64871e+07	9.57946e+07	2.16332e+08	6.51467e+06	5.31638e+06	3.54755e+06	2.63125e+07	1.11752e+08	8.67395e+08	6.41497e+06	788563	1.22302e+06	1.28986e+08	2.98181e+08	2.49847e+08	4.78213e+08	4.0536e+07	5.60837e+06	1.0607e+08	4.07162e+08	4.42569e+08	1.65801e+07	5.83621e+07	6.25968e+07	1.84672e+08	5.44473e+06	3.26869e+07	1.89492e+09	2.7215e+10	6.81521e+09	5.02832e+07	1.206e+08	2.67616e+09	1.53341e+09	1.61575e+10	7.2315e+08	1.55317e+08	1.88482e+07	1.73873e+07	4.87149e+07	5.8217e+09
	CC07044	10838	TS-510	S. lycopersicum	1.24284e+08	3.37195e+07	1.26657e+06	1.80141e+07	7.83563e+06	6.76048e+07	7.63386e+07	3.85579e+06	2.41332e+06	1.17765e+06	7.37682e+06	2.52469e+07	6.16355e+08	8.43346e+06	428653	146547	7.40202e+07	1.13982e+08	1.99989e+08	3.58293e+08	1.37046e+07	1.11705e+06	2.26878e+07	2.13228e+08	1.83954e+08	9.48952e+06	8.23889e+07	9.05548e+07	7.73034e+07	5.98169e+06	6.34183e+06	4.60154e+08	2.18262e+10	4.11447e+09	7.59742e+07	2.68001e+07	1.60427e+09	6.7287e+08	1.33186e+10	3.57465e+08	1.52451e+08	1.20399e+07	1.53359e+07	1.43315e+07	4.08972e+09
	CC07046	10850	TS-513	S. lycopersicum	1.91623e+08	1.07127e+08	1.68211e+06	2.59625e+07	1.09519e+07	7.3022e+07	7.13481e+07	898278	3.31203e+06	3.80561e+06	5.88951e+06	1.88656e+07	5.7669e+08	5.57958e+06	5.27558e+06	1.48767e+06	8.04762e+07	1.67727e+08	1.06781e+08	2.11736e+08	1.56473e+07	702549	5.81966e+06	1.70745e+08	3.25836e+08	7.73736e+07	6.071e+07	6.39827e+07	1.45176e+08	4.24184e+06	3.32008e+07	4.88268e+08	2.41133e+10	9.09742e+09	4.87053e+07	2.9984e+07	2.01696e+09	5.74235e+08	1.133e+10	7.44997e+08	2.09768e+08	7.19252e+06	4.49173e+07	2.80965e+07	6.1598e+09
	CC07047	10853	TS-587	S. lycopersicum	9.04138e+07	4.61387e+07	1.60256e+06	1.42238e+07	5.24166e+06	4.25446e+07	6.51497e+07	647806	3.81033e+06	2.25976e+06	5.35534e+06	1.6998e+07	5.59041e+08	6.60592e+06	2.65656e+06	404660	5.69589e+07	7.99765e+07	2.3362e+08	4.44823e+08	8.63459e+06	235111	8.48774e+06	1.41734e+08	1.0975e+08	4.46906e+07	6.23276e+07	4.56268e+07	6.77177e+07	3.42516e+06	1.32849e+07	2.59805e+08	1.69471e+10	5.11538e+09	4.75876e+07	1.34649e+07	1.51645e+09	2.53414e+08	7.2143e+09	4.1328e+08	1.21865e+08	7.09533e+06	1.82954e+07	1.13251e+07	4.03286e+09
	CC07049	10854	TS-589	S. lycopersicum	1.12298e+08	6.97613e+07	1.15851e+06	1.68353e+07	9.22952e+06	4.31464e+07	9.66189e+07	968380	3.03474e+06	2.76458e+06	7.58928e+06	4.84013e+07	7.066e+08	7.9319e+06	2.16519e+06	480864	6.87896e+07	1.38411e+08	1.61692e+08	3.17148e+08	1.52528e+07	872489	4.59538e+07	1.6388e+08	2.86948e+08	3.61574e+07	9.3728e+07	9.73823e+07	1.17583e+08	4.78874e+06	2.54502e+07	7.23222e+08	1.95066e+10	8.53131e+09	8.07013e+07	3.56992e+07	1.63044e+09	5.62851e+08	9.32527e+09	1.06483e+09	1.08766e+08	8.15962e+06	2.11863e+07	1.97861e+07	4.38752e+09
	CC07051	10864	TS-591	S. lycopersicum	1.13928e+08	9.6994e+07	1.3863e+06	1.34991e+07	5.30221e+06	3.79957e+07	5.64768e+07	740270	1.53423e+06	3.52871e+06	3.85831e+06	8.4466e+06	3.6426e+08	6.74978e+06	4.38922e+06	377033	2.86328e+07	1.12266e+08	6.88734e+07	7.43638e+07	9.01975e+06	285405	1.23026e+06	8.97869e+07	3.30475e+08	8.36799e+07	9.83082e+07	4.81206e+07	7.24801e+07	5.49245e+06	1.72933e+07	9.9305e+07	1.73239e+10	9.01783e+09	7.77006e+07	6.26125e+06	9.6541e+08	3.00443e+08	7.17376e+09	1.05264e+09	1.15534e+08	1.35358e+06	4.38035e+07	6.71192e+06	3.86697e+09
	CC07052	10865	TS-516	S. lycopersicum	1.20146e+08	9.06897e+07	1.52697e+06	1.93246e+07	1.05697e+07	4.32678e+07	1.34053e+08	3.12606e+06	4.13363e+06	4.04374e+06	1.14752e+07	4.35912e+07	6.78195e+08	9.76723e+06	1.99e+06	884703	7.53541e+07	2.73902e+08	1.36885e+08	2.06889e+08	2.30129e+07	1.15975e+06	4.51878e+07	3.35506e+08	5.44244e+08	3.43004e+07	7.55158e+07	1.02638e+08	1.66191e+08	5.95096e+06	5.33441e+07	1.42524e+09	2.45222e+10	1.23141e+10	9.11358e+07	6.41185e+07	1.91671e+09	1.011e+09	1.18084e+10	1.45423e+09	1.54411e+08	9.22022e+06	4.49118e+07	4.15035e+07	5.1795e+09
	CC07053	10866	TS-592	S. lycopersicum	9.04622e+07	4.7777e+07	1.64669e+06	1.40815e+07	5.41463e+06	4.79522e+07	3.01804e+07	855185	2.78709e+06	865490	2.74026e+06	9.7527e+06	7.39851e+08	4.27421e+06	856922	342382	9.72904e+07	6.69952e+07	3.13524e+08	5.66895e+08	4.74806e+06	182225	5.04833e+06	1.1385e+08	8.92829e+07	1.36971e+07	8.90004e+07	4.81333e+07	4.54516e+07	3.90576e+06	7.94218e+06	2.77593e+08	1.82346e+10	6.3306e+09	8.03999e+07	1.97748e+07	1.27114e+09	4.03901e+08	9.42271e+09	7.11673e+08	1.40185e+08	1.90915e+06	3.43896e+07	1.2672e+07	4.43126e+09
	CC07055	10868	TS-518	S. lycopersicum	1.21112e+08	7.5398e+07	1.44245e+06	1.63491e+07	8.74874e+06	5.4326e+07	7.51646e+07	320494	2.75507e+06	3.73032e+06	5.25702e+06	1.8086e+07	4.5856e+08	5.4197e+06	3.08559e+06	404167	3.60353e+07	1.32922e+08	6.87993e+07	1.20885e+08	1.47795e+07	636847	1.2826e+07	1.47882e+08	3.65683e+08	4.06582e+07	6.74248e+07	5.09416e+07	1.4684e+08	4.03666e+06	3.72908e+07	4.14483e+08	1.88525e+10	6.5099e+09	5.33731e+07	2.0127e+07	1.14171e+09	3.74025e+08	9.59767e+09	7.00108e+08	1.32229e+08	4.96559e+06	3.17486e+07	1.34362e+07	3.90728e+09
	CC07059	10876	TS-596	S. lycopersicum	2.21977e+08	9.03129e+07	1.31342e+06	2.81362e+07	1.8384e+07	1.2402e+08	2.19358e+08	3.6381e+06	3.17333e+06	5.48069e+06	2.65317e+07	6.69433e+07	4.45184e+08	6.74911e+06	1.54603e+06	291500	5.46597e+07	2.68844e+08	1.77903e+08	2.66358e+08	4.7217e+07	5.62381e+06	6.36608e+07	2.03982e+08	3.54216e+08	1.59968e+07	4.39457e+07	5.91244e+07	2.35373e+08	4.78396e+06	4.57232e+07	1.62438e+09	2.51313e+10	6.61388e+09	5.82902e+07	1.03418e+08	1.98078e+09	1.5917e+09	1.62455e+10	8.2103e+08	1.29217e+08	1.7581e+07	1.52026e+07	4.49608e+07	5.28739e+09
	CC07060	10878	TS-597	S. lycopersicum	1.70761e+08	9.88754e+07	1.75691e+06	2.21593e+07	9.6493e+06	5.59679e+07	5.13523e+07	704258	2.23307e+06	4.90702e+06	4.24557e+06	1.51973e+07	3.60275e+08	1.00017e+07	5.73352e+06	426154	4.07746e+07	2.17325e+08	8.53115e+07	6.49235e+07	1.18694e+07	456796	3.94715e+06	1.40637e+08	6.17924e+08	1.18019e+08	7.58208e+07	9.73294e+07	1.54519e+08	4.32491e+06	4.27004e+07	2.76341e+08	2.34112e+10	9.85001e+09	8.41667e+07	1.99647e+07	1.70708e+09	6.34333e+08	1.18192e+10	1.00181e+09	1.6815e+08	4.90552e+06	3.99045e+07	1.65232e+07	5.90812e+09
	CC07061	10882	TS-522	S. lycopersicum	2.09261e+08	3.68718e+07	2.29519e+06	4.38114e+07	1.79962e+07	1.18316e+08	3.38039e+08	1.39137e+07	7.02073e+06	1.75845e+06	8.41289e+07	4.15658e+08	2.06559e+09	6.22245e+06	297232	3.72633e+06	4.01586e+08	2.0322e+08	1.24407e+09	1.07906e+09	3.50534e+07	1.22268e+07	3.26639e+08	6.7636e+08	1.44793e+08	7.90516e+06	2.56894e+08	4.66113e+07	1.43365e+08	1.71217e+07	9.18868e+06	1.66053e+09	3.4545e+10	4.2208e+09	8.29786e+07	1.46106e+08	4.21761e+09	1.72896e+09	2.45893e+10	2.29721e+08	2.8577e+08	5.98784e+07	2.91812e+06	6.45493e+07	5.96869e+09
	CC07062	10885	TS-523	S. lycopersicum	1.12772e+08	4.78413e+07	1.16243e+06	1.45635e+07	6.56114e+06	6.65323e+07	4.80054e+07	516401	3.03994e+06	3.47303e+06	5.22662e+06	1.66071e+07	4.97126e+08	4.02395e+06	2.76281e+06	392381	5.02209e+07	1.21034e+08	9.92914e+07	1.73231e+08	8.97957e+06	408008	1.06807e+07	1.58232e+08	2.40621e+08	6.44168e+07	6.5161e+07	2.98448e+07	1.30593e+08	3.57483e+06	2.59796e+07	4.84475e+08	1.98232e+10	5.14309e+09	3.15275e+07	2.60477e+07	1.39278e+09	4.02091e+08	1.02155e+10	4.65722e+08	1.27524e+08	7.16585e+06	1.77835e+07	1.97152e+07	4.80235e+09
	CC07066	10894	TS-600	S. lycopersicum	1.58308e+08	9.861e+07	1.04431e+06	2.22316e+07	7.98186e+06	7.12335e+07	1.02514e+08	780938	1.98284e+06	3.17636e+06	9.15036e+06	1.93634e+07	3.9132e+08	6.8388e+06	1.49296e+06	248798	4.05752e+07	1.60315e+08	9.29675e+07	1.82702e+08	2.53691e+07	1.47629e+06	1.62503e+07	1.80712e+08	3.33112e+08	2.52209e+07	7.06305e+07	7.26465e+07	1.13511e+08	5.30303e+06	2.81443e+07	4.71293e+08	2.3848e+10	9.18027e+09	8.03318e+07	2.14831e+07	1.77861e+09	5.97352e+08	1.09905e+10	9.34267e+08	1.65208e+08	7.87153e+06	3.369e+07	1.29734e+07	4.79174e+09
	CC07067	10896	TS-525	S. lycopersicum	1.47748e+08	1.21705e+08	1.21892e+06	2.05141e+07	9.94152e+06	5.38452e+07	1.04561e+08	629219	1.76434e+06	6.02753e+06	8.58604e+06	2.0263e+07	3.54005e+08	9.35341e+06	7.32294e+06	646651	4.5086e+07	2.51354e+08	8.17757e+07	1.30794e+08	2.3653e+07	1.44851e+06	1.10102e+07	1.44739e+08	4.83747e+08	1.03767e+08	7.05749e+07	6.65389e+07	1.24859e+08	4.78242e+06	3.95463e+07	3.3243e+08	2.40833e+10	1.41678e+10	7.80967e+07	2.3102e+07	1.88315e+09	6.49143e+08	1.09523e+10	1.70009e+09	1.84655e+08	4.13649e+06	6.40407e+07	1.43545e+07	5.50508e+09
	CC07068	11086	TS-602	S. lycopersicum	7.96026e+07	6.78335e+07	601826	1.08758e+07	5.00114e+06	3.20562e+07	6.14977e+07	590011	1.80957e+06	3.50754e+06	6.24022e+06	1.2935e+07	4.46347e+08	7.633e+06	3.35492e+06	829236	6.44763e+07	2.6387e+08	1.04836e+08	7.62205e+07	1.07112e+07	679755	4.68391e+06	1.49117e+08	4.89457e+08	4.17099e+07	9.29864e+07	6.50907e+07	1.27716e+08	2.93069e+06	4.16788e+07	3.60571e+08	2.12523e+10	1.03323e+10	7.29873e+07	1.71383e+07	1.88226e+09	4.62135e+08	8.19883e+09	1.03897e+09	1.56511e+08	7.33621e+06	4.1809e+07	2.05435e+07	5.53534e+09
	CC07070	10918	TS-533	S. lycopersicum	3.87137e+08	9.50498e+07	5.34485e+06	7.22884e+07	1.20377e+08	3.65745e+08	4.24365e+08	9.11823e+06	7.76889e+06	3.94737e+06	4.8549e+07	5.54798e+08	2.0706e+09	9.45716e+06	1.09577e+06	4.02061e+06	2.59702e+08	3.07166e+08	7.25908e+08	8.03794e+08	1.00024e+08	1.05118e+07	3.68086e+08	6.60778e+08	3.48186e+08	1.7533e+07	9.13178e+07	6.56568e+07	1.51838e+08	1.10325e+07	1.83209e+07	2.1615e+09	3.3055e+10	6.92227e+09	7.24024e+07	1.24538e+08	2.76296e+09	2.40297e+09	2.31538e+10	5.23521e+08	1.31832e+08	3.10436e+07	6.55121e+06	8.68186e+07	7.13144e+09
	CC07077	10935	TS-540	S. lycopersicum	1.53553e+08	6.50622e+07	1.97806e+06	1.7462e+07	1.20487e+07	4.49872e+07	8.98873e+07	7.80254e+06	1.4758e+07	5.32509e+06	1.37396e+07	1.14945e+08	1.59055e+09	9.36517e+06	1.0683e+06	2.20566e+06	1.30975e+08	2.83614e+08	2.92138e+08	4.79184e+08	1.41891e+07	1.75416e+06	6.81695e+07	1.24157e+09	8.78035e+08	1.83158e+07	2.2888e+08	1.52649e+08	3.0355e+08	1.24229e+07	5.18535e+07	3.00973e+09	2.87014e+10	7.38439e+09	9.24174e+07	7.90328e+07	1.28949e+09	1.36922e+09	1.45725e+10	6.05351e+08	2.98056e+07	8.59946e+06	2.79509e+06	5.93769e+07	5.36473e+09
	CC07078	10937	TS-542	S. lycopersicum	1.56044e+08	1.13323e+08	1.76834e+06	2.62889e+07	1.2016e+07	5.7394e+07	7.30045e+07	286.776	4.46179e+06	3.24306e+06	1.20164e+07	3.06695e+07	7.93927e+08	9.03291e+06	9.0723e+06	1.83762e+06	9.39733e+07	3.52386e+08	1.45989e+08	2.30563e+08	6.82036e+06	722483	2.23137e+07	2.75487e+08	5.1463e+08	9.32134e+07	9.28023e+07	1.30846e+08	1.5249e+08	6.66311e+06	3.63054e+07	7.12583e+08	2.48816e+10	1.00397e+10	7.72733e+07	3.97438e+07	1.81722e+09	6.92934e+08	9.51674e+09	8.65871e+08	1.23917e+08	5.64492e+06	3.18565e+07	3.56478e+07	6.24497e+09
	CC07079	10939	TS-605	S. lycopersicum	1.96498e+08	8.74946e+07	2.11719e+06	2.78963e+07	1.57678e+07	8.68727e+07	3.54362e+07	259209	6.72446e+06	7.10115e+06	3.32974e+06	1.67626e+07	6.63995e+08	1.47776e+07	7.21224e+06	1.18435e+06	1.03967e+08	3.71689e+08	1.87945e+08	1.92265e+08	9.39246e+06	490350	1.15105e+07	3.45854e+08	5.76835e+08	8.77702e+07	5.05086e+07	1.8096e+08	2.3536e+08	4.06317e+06	5.66268e+07	1.18649e+09	2.39191e+10	7.49659e+09	1.04671e+08	7.01091e+07	2.12517e+09	1.47279e+09	1.3425e+10	6.36462e+08	1.38132e+08	1.6407e+07	2.24797e+07	4.86309e+07	6.04355e+09
	CC07080	10941	TS-606	S. lycopersicum	9.75263e+07	7.50069e+07	1.65772e+06	1.49949e+07	7.36814e+06	3.25052e+07	5.43884e+07	1.62748e+06	3.50556e+06	6.56716e+06	3.93071e+06	1.29912e+07	3.05502e+08	1.4721e+07	8.00233e+06	177570	2.77179e+07	1.25359e+08	1.35776e+08	1.65224e+08	8.44096e+06	330265	6.49475e+06	1.35975e+08	2.57336e+08	2.01834e+08	1.69438e+08	1.48016e+08	1.5678e+08	6.82945e+06	4.279e+07	2.20411e+08	1.88136e+10	1.00872e+10	1.12185e+08	1.4387e+07	1.07688e+09	6.24246e+08	7.51147e+09	1.30803e+09	1.10225e+08	3.2946e+06	3.38113e+07	1.31919e+07	4.72457e+09
	CC07086	10948	TS-610	S. lycopersicum	1.3195e+08	1.01252e+08	1.35199e+06	1.76512e+07	6.8016e+06	4.60351e+07	5.27923e+07	474044	1.41805e+06	2.06915e+06	4.3673e+06	2.52166e+07	6.65003e+08	7.21863e+06	3.83736e+06	1.63547e+06	6.35127e+07	1.56341e+08	7.96203e+07	1.10188e+08	1.28499e+07	563344	3.31954e+06	1.47663e+08	5.28357e+08	6.28799e+07	4.52758e+07	7.07814e+07	6.57488e+07	3.59268e+06	2.2157e+07	3.98527e+08	2.03914e+10	1.0462e+10	6.07005e+07	1.92059e+07	1.08562e+09	4.11493e+08	9.25288e+09	9.47667e+08	1.2445e+08	3.57371e+06	4.48854e+07	3.39821e+07	4.97834e+09
	CC07090	10959	TS-613	S. lycopersicum	1.21357e+08	9.44229e+07	1.88318e+06	2.72608e+07	1.72338e+07	4.63795e+07	8.09092e+07	2.53763e+06	3.20026e+06	4.6363e+06	3.97123e+06	1.12884e+07	3.98752e+08	9.03157e+06	1.83067e+06	224985	2.8692e+07	1.42559e+08	1.39691e+08	2.30406e+08	1.13421e+07	487566	7.64518e+06	1.49475e+08	3.12165e+08	3.96242e+07	1.43273e+08	1.01456e+08	1.52973e+08	5.73802e+06	5.08133e+07	2.21827e+08	2.0321e+10	1.20344e+10	7.35617e+07	1.28466e+07	1.2583e+09	5.3158e+08	7.79034e+09	1.75981e+09	1.31182e+08	3.16772e+06	4.68702e+07	1.9123e+07	5.56855e+09
	CC07091	10960	TS-550	S. lycopersicum	2.27511e+08	1.121e+08	3.70948e+06	5.17549e+07	6.73187e+07	2.171e+08	1.86199e+08	1.17999e+07	5.2588e+06	6.58778e+06	4.01265e+07	2.00648e+08	9.86015e+08	1.84429e+07	1.66331e+06	2.66465e+06	1.04564e+08	3.04865e+08	4.07228e+08	4.9821e+08	3.31162e+07	5.99308e+06	1.05506e+08	3.50618e+08	4.75293e+08	2.86459e+07	8.37967e+07	1.30786e+08	1.94221e+08	4.79988e+06	5.42109e+07	2.13196e+09	2.41891e+10	9.53519e+09	8.17643e+07	1.40176e+08	2.46329e+09	2.01712e+09	1.69556e+10	1.46712e+09	1.59314e+08	2.61544e+07	3.23371e+07	1.39493e+08	6.66907e+09
	CC07092	10967	TS-617	S. lycopersicum	1.52358e+08	4.90295e+07	957154	2.16074e+07	1.0966e+07	8.08582e+07	1.09724e+08	6.66614e+06	8.39349e+06	1.15976e+06	1.41268e+07	4.07585e+07	1.5001e+09	9.75369e+06	5.40406e+06	1.00457e+06	2.2302e+08	1.10939e+08	5.16993e+08	7.46267e+08	1.63531e+07	1.25353e+06	3.01872e+07	4.99292e+08	2.34823e+08	6.17587e+07	1.94316e+08	1.07398e+08	1.31139e+08	1.59542e+07	9.74822e+06	7.70958e+08	3.86045e+10	6.07566e+09	1.47753e+08	5.82606e+07	2.89982e+09	9.3881e+08	2.06865e+10	4.31429e+08	2.8576e+08	8.23013e+06	2.50121e+07	2.94149e+07	6.8226e+09
	CC07093	10969	TS-553	S. lycopersicum	1.05682e+08	3.68252e+07	774661	1.14816e+07	9.05375e+06	5.41357e+07	3.13611e+08	8.03273e+06	7.14852e+06	7.62167e+06	4.44384e+07	1.11182e+08	1.00643e+09	8.76545e+06	1.44742e+06	568397	9.61614e+07	2.93519e+08	2.34767e+08	4.026e+08	6.36534e+07	8.98265e+06	1.56885e+08	6.2622e+08	7.22109e+08	3.40222e+07	6.24799e+07	7.83329e+07	3.29655e+08	5.27084e+06	4.85287e+07	3.10012e+09	2.84219e+10	5.51804e+09	7.2557e+07	1.06891e+08	1.90152e+09	2.35326e+09	1.82002e+10	5.6809e+08	1.31567e+08	2.73246e+07	9.30512e+06	7.73412e+07	5.61595e+09
	CC07095	11130	TS-619	S. lycopersicum	1.37449e+08	2.77279e+07	1.79306e+06	2.21966e+07	1.00276e+07	7.50848e+07	1.43157e+08	4.38927e+06	3.14379e+06	2.06802e+06	1.84921e+07	1.96891e+08	8.82821e+08	6.2204e+06	2.36711e+06	1.45676e+06	1.00481e+08	2.12531e+08	2.83376e+08	3.16744e+08	2.30493e+07	2.05583e+06	1.12297e+08	3.37418e+08	2.99221e+08	3.7274e+07	1.39286e+08	5.01828e+07	7.25435e+07	5.13986e+06	7.28558e+06	8.52494e+08	2.2531e+10	2.98746e+09	3.31772e+07	5.01812e+07	1.77557e+09	6.75018e+08	1.25231e+10	1.87237e+08	1.62407e+08	1.30341e+07	9.60552e+06	3.20864e+07	4.64349e+09
	CC07096	11026	TS-621	S. lycopersicum	2.15006e+08	1.45192e+08	1.60221e+06	2.226e+07	1.19814e+07	6.62472e+07	1.14615e+08	1.33291e+06	5.37698e+06	6.85351e+06	9.24982e+06	4.69848e+07	7.31733e+08	8.95761e+06	6.38815e+06	1.14073e+06	7.29147e+07	2.47064e+08	1.36293e+08	3.21494e+08	1.89833e+07	1.13907e+06	3.30756e+07	2.50543e+08	5.93645e+08	7.61301e+07	8.04099e+07	6.44177e+07	1.86772e+08	5.38161e+06	5.23641e+07	7.37548e+08	2.63079e+10	1.25486e+10	5.96911e+07	4.27816e+07	1.94973e+09	7.24791e+08	1.26666e+10	1.37275e+09	1.63946e+08	5.53256e+06	4.34201e+07	2.35455e+07	5.65828e+09
	CC07097	11033	TS-558	S. lycopersicum	2.34271e+08	2.9629e+07	3.13844e+06	6.08941e+07	4.26772e+07	1.45833e+08	5.67235e+08	1.71825e+07	7.89087e+06	1.94152e+06	1.58659e+08	8.46218e+08	1.75643e+09	5.76824e+06	NA	5.21599e+06	2.65911e+08	2.05852e+08	1.18771e+09	1062720000	4.17486e+07	3.18855e+07	5.26017e+08	6.32623e+08	1.09598e+08	4.7818e+06	8.7655e+07	5.37726e+07	1.60317e+08	9.1128e+06	7.79436e+06	5.01721e+09	2.5952e+10	1.68946e+09	6.05631e+07	3.45054e+08	3.65534e+09	3.48714e+09	1.73995e+10	1.10047e+08	1.23863e+08	9.50606e+07	207321	1.26481e+08	4.80254e+09
	CC07101	11046	TS-625	S. lycopersicum	1.77665e+08	1.54772e+08	2.02899e+06	3.47246e+07	1.80384e+07	6.46525e+07	5.48583e+07	2.72529e+06	5.45966e+06	9.98606e+06	1.18529e+07	5.66091e+07	6.79671e+08	1.86721e+07	1.57328e+07	3.94048e+06	1.46315e+08	7.17817e+08	2.29902e+08	2.49474e+08	7.92083e+06	645138	2.90378e+07	2.74438e+08	5.51377e+08	2.56848e+08	1.85851e+08	1.98658e+08	3.15301e+08	9.07562e+06	1.25569e+08	2.60854e+09	3.16357e+10	1.78416e+10	1.34137e+08	1.71353e+08	3.07534e+09	1.7504e+09	1.51284e+10	1.82075e+09	2.10958e+08	2.38052e+07	6.88652e+07	7.36526e+07	5.61045e+09
	CC07105	10823	TS-583	S. lycopersicum	1.70842e+08	6.92252e+07	1.6809e+06	2.80975e+07	1.21096e+07	7.41183e+07	1.46616e+08	3.54707e+06	2.10386e+06	3.08299e+06	1.96481e+07	5.64282e+07	5.75217e+08	6.10238e+06	2.70011e+06	1.35749e+06	6.56817e+07	3.06015e+08	1.345e+08	2.18837e+08	3.13799e+07	3.6288e+06	6.00913e+07	3.07977e+08	5.92264e+08	5.06795e+07	1.24388e+08	5.47343e+07	1.57962e+08	8.44126e+06	3.24334e+07	1.10994e+09	2.99754e+10	7.46892e+09	6.46288e+07	7.28866e+07	2.58276e+09	8.17811e+08	1.75231e+10	6.31684e+08	1.94943e+08	1.36131e+07	2.10691e+07	3.26319e+07	5.62117e+09
	CC07107	11060	TS-509	S. lycopersicum	5.11537e+07	3.85885e+07	753583	9.517e+06	4.73916e+06	2.26969e+07	6.21969e+07	763861	1.91164e+06	2.00829e+06	5.46644e+06	2.54594e+07	6.14114e+08	6.70051e+06	2.52646e+06	710831	5.8133e+07	1.41609e+08	1.12794e+08	1.79275e+08	1.10607e+07	400774	1.98621e+07	1.65019e+08	3.60399e+08	2.48671e+07	6.45956e+07	4.86435e+07	9.74631e+07	3.78561e+06	2.69376e+07	6.42744e+08	2.00472e+10	8.2733e+09	6.82707e+07	2.2526e+07	1.18275e+09	4.77692e+08	8.91021e+09	9.10206e+08	1.25074e+08	5.35477e+06	3.19918e+07	2.04467e+07	4.55198e+09
	CC07108	10841	TS-511	S. lycopersicum	1.52892e+08	5.69369e+07	1.36989e+06	2.085e+07	7.83249e+06	5.42216e+07	9.54272e+07	4.76978e+06	5.8044e+06	3.60997e+06	9.68151e+06	3.15352e+07	9.81157e+08	6.41033e+06	870055	651644	1.29672e+08	2.58897e+08	2.81445e+08	3.897e+08	1.36812e+07	907271	1.83918e+07	4.26947e+08	3.50382e+08	1.84454e+07	1.24152e+08	8.3207e+07	1.90163e+08	8.41324e+06	3.65377e+07	8.63475e+08	2.72883e+10	7.40369e+09	7.55935e+07	5.21374e+07	2.31862e+09	6.69973e+08	1.35848e+10	5.63692e+08	2.32054e+08	1.09581e+07	3.56454e+07	2.15858e+07	4.31867e+09
	CC07109	10846	TS-512	S. lycopersicum	1.21524e+08	5.32202e+07	1.33966e+06	2.4056e+07	8.50684e+06	4.28511e+07	6.26017e+07	772141	2.32322e+06	2.37828e+06	8.53768e+06	1.50477e+07	5.18092e+08	3.74881e+06	3.19912e+06	995382	7.02805e+07	2.32063e+08	8.42529e+07	1.20334e+08	6.61871e+06	640909	9.47933e+06	2.84914e+08	3.9657e+08	9.40473e+07	6.82013e+07	4.77417e+07	8.32936e+07	5.3893e+06	1.56565e+07	3.59327e+08	2.07441e+10	6.55069e+09	4.80732e+07	2.54624e+07	1.81189e+09	4.09566e+08	9.10716e+09	4.32853e+08	1.68369e+08	4.63148e+06	3.38771e+07	1.44732e+07	4.99312e+09
	CC07110	10857	TS-514	S. lycopersicum	2.40521e+08	7.57947e+07	1.62908e+06	2.95142e+07	1.70451e+07	1.25852e+08	1.83199e+08	5.30735e+06	5.11694e+06	2.16364e+06	1.86054e+07	7.60655e+07	1.222e+09	9.24359e+06	828977	1.1198e+06	1.63276e+08	2.15951e+08	3.9513e+08	6.35046e+08	4.83009e+07	5.47477e+06	7.70498e+07	3.72813e+08	3.23553e+08	1.05342e+07	6.412e+07	4.88699e+07	1.14468e+08	5.6227e+06	1.44631e+07	1.11091e+09	2.92293e+10	5.61537e+09	7.0561e+07	7.19386e+07	2.39381e+09	1.03427e+09	1.84066e+10	3.88048e+08	1.61913e+08	1.25268e+07	1.47185e+07	3.46816e+07	5.55857e+09
	CC07111	10867	TS-517	S. lycopersicum	2.22048e+08	6.68881e+07	1.32829e+06	2.84614e+07	2.0839e+07	1.09626e+08	2.76607e+08	8.13581e+06	7.0775e+06	4.42816e+06	5.04149e+07	1.95667e+08	9.24989e+08	1.47429e+07	626820	1.08144e+06	1.09599e+08	2.15167e+08	4.99789e+08	6.41568e+08	5.69653e+07	1.14984e+07	1.3694e+08	5.37618e+08	315568000	1.05663e+07	4.72938e+07	1.01004e+08	2.25415e+08	6.25866e+06	3.10892e+07	1.56451e+09	2.55401e+10	4.77371e+09	9.04708e+07	6.32959e+07	1.99285e+09	1.53393e+09	1.59496e+10	5.63482e+08	1.03557e+08	3.65737e+07	6.19604e+06	3.54146e+07	5.5781e+09
	CC07112	10874	TS-594	S. lycopersicum	1.78308e+08	1.57782e+08	1.59964e+06	2.46502e+07	1.2334e+07	7.28106e+07	4.31036e+07	1.04781e+06	4.79946e+06	7.5984e+06	4.05996e+06	1.92379e+07	3.85516e+08	1.79845e+07	7.71888e+06	582965	3.88228e+07	1.8761e+08	2.23638e+08	2.31252e+08	8.03203e+06	419052	7.06945e+06	1.32186e+08	3.13707e+08	6.03101e+07	8.62523e+07	1.03408e+08	2.85565e+08	7.92267e+06	9.19635e+07	4.14715e+08	2.38236e+10	1.2283e+10	9.13688e+07	2.89743e+07	1.37489e+09	9.30909e+08	1.30506e+10	2.24222e+09	5.7984e+07	2.92227e+07	1.67766e+07	3.25353e+07	6.0625e+09
	CC07114	11092	TS-532	S. lycopersicum	2.57968e+08	6.88074e+07	2.42061e+06	4.04667e+07	3.00197e+07	1.80141e+08	5.10341e+08	1.37735e+07	1.16281e+07	5.84405e+06	5.2156e+07	9.71949e+08	2.60185e+09	2.05786e+07	3.31064e+06	1.32439e+07	3.4865e+08	6.37925e+08	2.41213e+09	1.23062e+09	8.85516e+07	1.50562e+07	8.69988e+08	9.00763e+08	6.22126e+08	3.16285e+07	6.48459e+07	8.04916e+07	2.20535e+08	7.33776e+06	3.32116e+07	1.80874e+09	3.49325e+10	7.27367e+09	7.60245e+07	1.05991e+08	2.94097e+09	2.0194e+09	2.70756e+10	6.03302e+08	1.82152e+08	3.5335e+07	1.66523e+07	7.24977e+07	7.84674e+09
	CC07116	10921	TS-603	S. lycopersicum	1.4639e+08	9.94392e+07	1.31052e+06	1.91622e+07	9.46633e+06	6.81885e+07	9.13361e+07	2.45228e+06	4.48277e+06	5.43794e+06	5.86865e+06	1.46994e+07	4.38908e+08	1.38359e+07	9.6141e+06	19386.7	4.89021e+07	1.83874e+08	1.59043e+08	2.44656e+08	2.06569e+07	631979	1.17955e+07	2.0512e+08	3.60587e+08	2.02706e+08	7.3149e+07	1.16536e+08	1.63296e+08	3.37831e+06	4.80076e+07	3.80442e+08	2.12671e+10	9.59404e+09	1.05432e+08	1.87071e+07	1.45593e+09	7.0902e+08	1.13266e+10	1.08848e+09	1.07613e+08	1.06556e+07	2.45546e+07	2.16272e+07	5.52647e+09
	CC07117	10922	TS-535	S. lycopersicum	1.4311e+08	5.57954e+07	1.4444e+06	2.14139e+07	1.24335e+07	8.46645e+07	1.36211e+08	3.68203e+06	2.39863e+06	3.32731e+06	1.1768e+07	4.07014e+07	5.87369e+08	6.28045e+06	704387	258967	5.52035e+07	2.16346e+08	1.68735e+08	2.16853e+08	3.2436e+07	2.52928e+06	3.75125e+07	2.45648e+08	4.04458e+08	1.04848e+07	3.28105e+07	6.5725e+07	1.21822e+08	5.11659e+06	1.78428e+07	7.8635e+08	2.16405e+10	5.12519e+09	4.67897e+07	3.75703e+07	1.56047e+09	6.64829e+08	1.24981e+10	5.07671e+08	1.42039e+08	8.71589e+06	1.83615e+07	1.81299e+07	3.57228e+09
	CC07120	10936	TS-541	S. lycopersicum	1.62009e+08	6.27675e+07	2.16914e+06	3.06671e+07	1.29746e+07	6.36662e+07	1.97292e+08	3.17887e+06	7.00749e+06	7.22999e+06	2.04354e+07	7.97354e+07	6.36281e+08	8.28041e+06	1.91711e+06	2.37743e+06	9.84568e+07	4.20733e+08	1.5966e+08	2.0549e+08	3.14391e+07	3.30457e+06	5.51619e+07	2.34511e+08	5.73355e+08	3.80063e+07	6.26682e+07	7.44922e+07	2.13184e+08	7.48692e+06	3.95326e+07	1.39322e+09	2.59023e+10	6.45024e+09	7.16072e+07	8.76117e+07	2.34821e+09	1.02786e+09	1.49628e+10	4.33469e+08	8.92902e+07	2.24537e+07	5.67807e+06	4.4894e+07	6.89799e+09
	CC07121	10943	TS-543	S. lycopersicum	1.55734e+08	5.77612e+07	2.19183e+06	2.98079e+07	1.13543e+07	6.19464e+07	1.92458e+08	9.90397e+06	6.50736e+06	1.45767e+06	3.30591e+07	1.23708e+08	1.12331e+09	5.46532e+06	292957	1.46613e+06	1.84134e+08	1.20711e+08	8.9119e+08	8.45554e+08	2.71448e+07	8.45792e+06	9.86667e+07	3.81973e+08	1.43589e+08	8.65487e+06	2.04723e+08	5.57821e+07	1.22098e+08	1.40655e+07	1.72185e+07	1.16544e+09	2.6298e+10	5.64304e+09	7.39695e+07	9.29241e+07	2.66084e+09	9.87979e+08	1.43878e+10	4.80978e+08	1.87059e+08	1.34181e+07	1.78324e+07	1.78477e+07	2.92878e+09
	CC07122	11108	TS-544	S. lycopersicum	9.79351e+07	5.86435e+07	1.50674e+06	1.62217e+07	1.22995e+07	4.41845e+07	7.44009e+07	1.69575e+06	3.01501e+06	1.56521e+06	5.26064e+06	3.32301e+07	7.84494e+08	6.03569e+06	568321	378295	7.55182e+07	7.80834e+07	2.46724e+08	3.88242e+08	1.05337e+07	482773	2.51205e+07	1.12899e+08	1.29554e+08	7.22267e+06	5.4087e+07	6.14093e+07	5.52226e+07	2.5938e+06	1.15763e+07	7.64653e+08	1.4012e+10	5.20638e+09	4.93014e+07	3.00463e+07	1.06164e+09	7.37972e+08	7.11543e+09	4.55436e+08	1.0621e+08	5.21684e+06	2.81821e+07	2.15334e+07	3.88481e+09
	CC07124	10944	TS-545	S. lycopersicum	3.16187e+08	1.1577e+08	2.92305e+06	4.71885e+07	1.89026e+07	1.41697e+08	5.13787e+07	6.51595e+06	1.61512e+07	6.01875e+06	8.00809e+06	5.09532e+07	7.68891e+08	1.14559e+07	2.94892e+06	2.06373e+06	1.61475e+08	1.18736e+08	5.97183e+08	1.00336e+09	1.002e+07	897469	3.48816e+07	2.33069e+08	1.24114e+08	4.84361e+07	1.47739e+08	8.61317e+07	4.66719e+08	1.40226e+07	8.05781e+07	9.5791e+08	3.89034e+10	8.55589e+09	9.52031e+07	5.80177e+07	2.10457e+09	1.30711e+09	2.1399e+10	8.60239e+08	6.50114e+07	9.65322e+07	1.20028e+06	6.176e+07	1.03563e+10
	CC07125	10945	TS-546	S. lycopersicum	3.07973e+08	7.40993e+07	3.78052e+06	6.49727e+07	3.89531e+07	1.8158e+08	3.47337e+08	1.50945e+07	9.81325e+06	5.56455e+06	6.7449e+07	2.90895e+08	1.55703e+09	1.72523e+07	364238	9.12174e+06	3.09874e+08	2.98013e+08	1.63203e+09	1.08833e+09	4.47926e+07	1.67702e+07	2.34306e+08	7.52007e+08	3.13523e+08	1.13473e+07	3.81696e+08	1.6882e+08	3.129e+08	5.10936e+06	3.81423e+07	4.25169e+09	2.07168e+10	3.82499e+09	8.58425e+07	5.01746e+08	3.73093e+09	3.67145e+09	1.28979e+10	4.66412e+08	1.00989e+08	2.64878e+07	3.10249e+06	2.06725e+08	2.73174e+09
	CC07129	11133	TS-555	S. lycopersicum	9.00169e+07	6.00041e+07	1.85042e+06	1.7235e+07	9.20108e+06	4.25059e+07	1.02292e+08	2.72107e+06	3.20704e+06	2.48914e+06	8.51301e+06	5.31254e+07	7.61725e+08	5.41997e+06	2.99162e+06	1.34476e+06	9.45229e+07	1.19661e+08	2.70324e+08	6.7074e+08	1.416e+07	884947	2.72646e+07	2.15297e+08	2.50591e+08	4.57323e+07	7.70401e+07	6.91611e+07	1.01707e+08	3.85048e+06	2.36432e+07	1.1332e+09	1.74592e+10	6.39369e+09	4.64116e+07	7.4045e+07	1.36566e+09	8.56612e+08	8.35159e+09	6.69316e+08	1.37175e+08	4.73692e+06	3.34399e+07	5.70897e+07	5.15389e+09
	CC07130	11028	TS-556	S. lycopersicum	1.89307e+08	6.98316e+07	2.42403e+06	4.26714e+07	1.74089e+07	9.7356e+07	3.86209e+08	8.93336e+06	1.29359e+07	1.10181e+07	7.26283e+07	2.9625e+08	1.09036e+09	1.02484e+07	1.35561e+06	2.6468e+06	1.62615e+08	5.58122e+08	272250000	387672384	4.57002e+07	8.38706e+06	2.18949e+08	5.83167e+08	5.35944e+08	2.17464e+07	109395000	9.40472e+07	3.53637e+08	1.203e+07	4.89823e+07	2.93749e+09	2.75141e+10	5.32456e+09	1.06756e+08	1.50306e+08	2.97099e+09	1.66303e+09	1.49713e+10	3.93553e+08	1.44468e+08	5.69142e+07	6.85589e+06	7.66229e+07	6.34285e+09
	CC07131	11034	TS-559	S. lycopersicum	1.30149e+08	1.94723e+07	2.00251e+06	2.46033e+07	1.78234e+07	7.71059e+07	5.02196e+08	1.63168e+07	8.55173e+06	2.06967e+06	8.13839e+07	8.07807e+08	2.09756e+09	9.31705e+06	234465	4.14601e+06	2.45228e+08	2.22708e+08	1.34285e+09	1057288320	6.0556e+07	2.00708e+07	7.06069e+08	7.77916e+08	1.72856e+08	7.01322e+06	9.37671e+07	4.4975e+07	1.26971e+08	4.80076e+06	6.76571e+06	2.15416e+09	2.2729e+10	1.83507e+09	4.62306e+07	9.42541e+07	2.11477e+09	1.75212e+09	1.57199e+10	1.25266e+08	8.12758e+07	5.43747e+07	435922	5.75437e+07	4.11949e+09
	CC07133	11039	TS-562	S. lycopersicum	1.53652e+08	4.03963e+07	1.66609e+06	2.33371e+07	2.0127e+07	7.62121e+07	1.93619e+08	7.51057e+06	3.91996e+06	1.876e+06	2.57917e+07	1.86289e+08	8.66177e+08	8.61434e+06	543079	1.52058e+06	9.181e+07	1.25359e+08	3.53017e+08	3.86489e+08	4.20468e+07	8.45423e+06	2.28803e+08	3.26012e+08	2.95319e+08	9.60441e+06	4.64386e+07	9.7129e+07	1.05852e+08	2.5334e+06	6.70913e+06	1.90398e+09	1.78776e+10	2.5267e+09	6.40637e+07	1.03504e+08	1.50026e+09	1.74116e+09	1.08755e+10	2.19708e+08	6.92248e+07	2.0968e+07	2.67479e+06	5.53659e+07	3.9042e+09
	CC07135	11051	TS-567	S. lycopersicum	2.6674e+08	2.65446e+07	2.08968e+06	5.08053e+07	1.93149e+07	1.44855e+08	4.83553e+08	9.20614e+06	7.42652e+06	3.16195e+06	1.07011e+08	6.90563e+08	1.93572e+09	8.40022e+06	653694	3.89339e+06	3.02718e+08	2.81653e+08	1.45272e+09	1.23645e+09	5.46719e+07	2.32154e+07	4.52769e+08	7.44316e+08	1.9028e+08	1.75561e+07	8.21738e+07	5.51961e+07	1.59489e+08	1.33947e+07	8.01578e+06	1.97248e+09	3.04552e+10	2.41906e+09	7.3899e+07	1.8379e+08	3.48783e+09	2.23755e+09	2.31313e+10	1.9058e+08	1.18455e+08	7.15719e+07	881675	6.90007e+07	6.21635e+09
	CC07138	10909	TS-529	S. lycopersicum	1.98479e+08	1.01258e+08	1.44482e+06	2.84613e+07	1.7435e+07	8.27671e+07	1.77187e+08	2.46199e+06	3.33023e+06	4.13718e+06	1.59232e+07	5.0692e+07	5.33582e+08	6.62793e+06	1.71571e+06	661867	5.99486e+07	3.47772e+08	1.26068e+08	1.39694e+08	4.17363e+07	3.42332e+06	5.30851e+07	3.50326e+08	6.1801e+08	2.94225e+07	6.07196e+07	7.53973e+07	1.55655e+08	5.21532e+06	3.69009e+07	1.1976e+09	2.39237e+10	8.5581e+09	6.59037e+07	5.64123e+07	1.89777e+09	8.88081e+08	1.20357e+10	9.85528e+08	1.62944e+08	1.03765e+07	2.98e+07	2.33057e+07	4.80846e+09
	CC07139	10910	TS-530	S. lycopersicum	1.59278e+08	7.05021e+07	602879	1.82725e+07	6.2479e+06	5.91074e+07	3.25444e+07	879598	3.65929e+06	1.99389e+06	4.34321e+06	1.0873e+07	9.31606e+08	6.17607e+06	4.91891e+06	554427	1.45783e+08	2.42659e+08	2.53766e+08	4.23568e+08	5.00603e+06	453332	6.13935e+06	3.21238e+08	2.72287e+08	4.82933e+07	4.44338e+07	5.98152e+07	1.18046e+08	7.61348e+06	1.73362e+07	5.73412e+08	2.76696e+10	7.81887e+09	6.93313e+07	3.46991e+07	2.41694e+09	6.01639e+08	1.36529e+10	5.47968e+08	1.84428e+08	4.89026e+06	3.26375e+07	2.44476e+07	7.55571e+09
	CC07140	10911	TS-531	S. lycopersicum	1.82351e+08	6.31207e+07	1.77334e+06	3.00658e+07	1.20437e+07	9.90488e+07	1.42871e+08	2.45331e+06	5.87788e+06	1.28433e+06	1.45639e+07	6.67745e+07	1.75139e+09	5.42886e+06	448561	3.34012e+06	2.16331e+08	1.47603e+08	4.12477e+08	7.46524e+08	2.16845e+07	2.40865e+06	3.48077e+07	3.08746e+08	1.66251e+08	1.17276e+07	1.54267e+08	4.40932e+07	9.87766e+07	6.81537e+06	1.18787e+07	1.06702e+09	2.69835e+10	5.71176e+09	8.48256e+07	1.28363e+08	2.67378e+09	9.38265e+08	1.54931e+10	4.89377e+08	1.96258e+08	9.96404e+06	1.95959e+07	5.57419e+07	5.72736e+09
	CC07141	10793	TS-571	S. lycopersicum	1.65857e+08	7.58332e+07	1.55496e+06	2.41302e+07	1.88268e+07	9.87666e+07	2.62591e+08	4.25501e+06	3.26313e+06	3.61716e+06	2.8548e+07	9.89662e+07	6.74728e+08	5.77368e+06	1.50432e+06	987580	7.07179e+07	2.23175e+08	1.52188e+08	1.81586e+08	5.01135e+07	4.68167e+06	9.199e+07	2.31213e+08	3.93661e+08	3.02161e+07	4.98421e+07	6.44058e+07	1.54308e+08	4.15662e+06	2.93298e+07	1.74146e+09	2.42399e+10	6.22741e+09	5.26321e+07	8.5588e+07	1.9795e+09	1.6999e+09	1.77551e+10	6.89371e+08	1.34336e+08	1.53256e+07	1.50315e+07	5.97724e+07	5.86604e+09
	CC07142	11152	TS-1	S. lycopersicum	1.28227e+08	5.63003e+07	1.78509e+06	2.45566e+07	1.2827e+07	5.70993e+07	2.09765e+08	4.54314e+06	4.16724e+06	3.0172e+06	2.31254e+07	8.79868e+07	9.26624e+08	5.53635e+06	1.99293e+06	2.1791e+06	9.51428e+07	2.50732e+08	2.47571e+08	2.98173e+08	3.06538e+07	3.46215e+06	8.83971e+07	3.49933e+08	5.3611e+08	4.36457e+07	5.88402e+07	5.96606e+07	1.31835e+08	3.44477e+06	2.10752e+07	1.32101e+09	2.15085e+10	5.41244e+09	4.50704e+07	6.08397e+07	1.87256e+09	1.16239e+09	1.16984e+10	5.579e+08	1.2672e+08	1.15829e+07	1.3437e+07	3.57793e+07	4.50037e+09
	CC07207	11030	TS-188	S. lycopersicum	1.44833e+08	5.54266e+07	1.51111e+06	2.23559e+07	7.33902e+06	4.37734e+07	5.86345e+07	2.58919e+06	2.61825e+06	1.44376e+06	6.25996e+06	2.43777e+07	6.27117e+08	5.18405e+06	1.14201e+06	399157	8.53952e+07	1.78961e+08	1.55616e+08	2.07923e+08	8.79969e+06	456074	1.69885e+07	2.69628e+08	2.21031e+08	2.42944e+07	1.58266e+08	7.92448e+07	8.98879e+07	9.30257e+06	1.32787e+07	5.64635e+08	2.1572e+10	5.50349e+09	7.43879e+07	3.36239e+07	1.82888e+09	4.80913e+08	1.03317e+10	3.76782e+08	1.7767e+08	6.70906e+06	2.40878e+07	1.87576e+07	4.81338e+09
	CC07247	10772	TS-303	S. lycopersicum var cerasiforme	4.94672e+08	8.4316e+07	7.12224e+06	7.84259e+07	9.00175e+07	3.3151e+08	4.21357e+08	5.24552e+06	2.91961e+07	7.42137e+06	5.6387e+07	4.13881e+08	4.28681e+09	2.79013e+07	2.99543e+06	1.55363e+07	8.16708e+08	4.95538e+08	3.26422e+09	2.78891e+09	7.10635e+07	1.27713e+07	2.68745e+08	1.2177e+09	3.65511e+08	4.69182e+07	2.07609e+08	1.62417e+08	4.84603e+08	1.60102e+07	4.47633e+07	6.63352e+09	4.79696e+10	6.78888e+09	1.72775e+08	4.23937e+08	4.47252e+09	8.50616e+09	3.51768e+10	5.86997e+08	1.22761e+08	1.03019e+08	1.8442e+06	2.58163e+08	9.64764e+09
	CC07248	10898	TS-264	S. lycopersicum	1.9287e+08	5.50087e+07	1.84086e+06	2.94307e+07	1.33524e+07	1.03621e+08	1.50623e+08	2.51116e+06	4.88831e+06	945969	1.89246e+07	6.69958e+07	1.75758e+09	6.47932e+06	304399	2.21613e+06	2.37046e+08	1.03566e+08	6.90499e+08	8.5583e+08	2.22362e+07	2.84782e+06	4.65653e+07	3.22509e+08	1.41926e+08	6.14579e+06	2.30499e+08	5.06956e+07	1.08471e+08	6.35179e+06	1.00611e+07	9.72485e+08	2.64684e+10	4.17979e+09	9.2511e+07	7.70771e+07	2.35757e+09	8.26842e+08	1.5385e+10	2.74365e+08	1.8848e+08	9.15901e+06	1.54837e+07	3.56977e+07	4.66864e+09
	CC07249	11068	TS-278	S. lycopersicum	2.11765e+08	1.03832e+08	1.69682e+06	3.05861e+07	1.34985e+07	9.79986e+07	1.88606e+08	4.36546e+06	4.61076e+06	4.19256e+06	2.24359e+07	4.72535e+07	8.62022e+08	1.0276e+07	1.60509e+06	254892	1.0875e+08	3.99738e+08	2.6011e+08	3.89341e+08	3.69549e+07	3.73685e+06	5.1847e+07	4.15477e+08	5.32943e+08	2.83559e+07	6.52091e+07	9.84018e+07	1.38816e+08	6.19036e+06	2.55187e+07	7.87582e+08	2.75433e+10	9.70157e+09	8.56582e+07	4.67125e+07	2.57997e+09	9.41865e+08	1.67931e+10	1.19563e+09	2.13629e+08	1.05527e+07	4.11094e+07	2.32101e+07	6.06178e+09
	CC07250	11149	TS-171	S. lycopersicum	1.56264e+08	6.46077e+07	2.12183e+06	2.43822e+07	1.57855e+07	8.11474e+07	2.32973e+08	1.00098e+07	5.57656e+06	5.97303e+06	3.31265e+07	2.85604e+08	6.56917e+08	1.41738e+07	1.81532e+06	2.10435e+06	6.90731e+07	2.36948e+08	3.0894e+08	2.72675e+08	2.95093e+07	3.5679e+06	1.93892e+08	2.3379e+08	4.16177e+08	2.90151e+07	5.52315e+07	1.51295e+08	2.17764e+08	3.96164e+06	3.51538e+07	1.78463e+09	2.28126e+10	5.50661e+09	6.84819e+07	9.32712e+07	1.73164e+09	1.68146e+09	1.47782e+10	6.20467e+08	1.07115e+08	2.47574e+07	9.25715e+06	6.84786e+07	5.74774e+09
	CC07251	11023	TS-130	S. lycopersicum	1.82365e+08	8.67592e+07	4.09244e+06	4.77929e+07	6.79595e+07	1.91942e+08	1.63015e+08	3.71745e+06	4.1693e+06	2.09321e+06	1.86711e+07	9.75589e+07	8.00078e+08	1.24591e+07	1.24219e+06	1.82118e+06	9.36766e+07	1.65853e+08	3.0098e+08	393976000	2.67401e+07	2.59508e+06	6.62354e+07	2.80381e+08	2.35151e+08	1.88224e+07	5.25039e+07	1.90206e+08	1.20433e+08	5.06203e+06	1.93788e+07	1.49926e+09	22288140522	7.52727e+09	1.29638e+08	7.48897e+07	2.06529e+09	1.38827e+09	1.18865e+10	8.94129e+08	1.29839e+08	2.26197e+07	2.38491e+07	4.72812e+07	5.1744e+09
	CC07252	11078	TS-277	S. lycopersicum	2.18601e+08	4.27779e+07	2.78541e+06	3.74606e+07	3.90402e+07	1.34804e+08	4.14396e+08	1.95626e+07	7.58298e+06	4.38478e+06	8.31135e+07	1.05059e+09	1.4376e+09	4.503e+07	1.09366e+06	7.68849e+06	2.05533e+08	2.93613e+08	1.10847e+09	7.51166e+08	6.84299e+07	1.78563e+07	9.77889e+08	5.95297e+08	3.95223e+08	1.26504e+07	5.16518e+07	2.27168e+08	1.56129e+08	5.65202e+06	1.08867e+07	2.41706e+09	2.41212e+10	2.93564e+09	1.22026e+08	1.41737e+08	2.04443e+09	3.69085e+09	2.04719e+10	3.43784e+08	7.70734e+07	5.05619e+07	635528	1.01617e+08	5.81904e+09
	CC07253	11120	TS-186	S. lycopersicum	1.52586e+08	5.10372e+07	1.79866e+06	2.75583e+07	1.21907e+07	8.17636e+07	1.761e+08	4.63109e+06	6.3189e+06	2.73038e+06	2.60205e+07	8.42578e+07	1.10584e+09	3.26863e+06	465560	1.56798e+06	1.69349e+08	2.49714e+08	2.72767e+08	4.49283e+08	2.81347e+07	4.09592e+06	6.83943e+07	3.41667e+08	2.71796e+08	1.0745e+07	3.61538e+07	2.67401e+07	1.3135e+08	4.4765e+06	2.03461e+07	1.01707e+09	2.48475e+10	5.97262e+09	3.87783e+07	6.17711e+07	2.17395e+09	9.21834e+08	1.36606e+10	4.23237e+08	1.21672e+08	1.3343e+07	1.09098e+07	2.1698e+07	5.08178e+09
	CC07254	11103	TS-210	S. lycopersicum	6.08282e+07	2.91416e+07	1.58938e+06	1.24406e+07	7.11956e+06	2.43882e+07	8.64883e+07	6.45909e+06	4.22065e+06	835486	7.58142e+06	7.36821e+07	9.30177e+08	6.29172e+06	197750	739180	9.31009e+07	7.81009e+07	2.80325e+08	3.84023e+08	1.22873e+07	708541	4.94979e+07	2.23158e+08	1.69146e+08	7.89756e+06	6.97876e+07	7.3737e+07	6.9263e+07	3.57236e+06	1.45857e+07	7.76462e+08	1.34204e+10	3.57539e+09	3.64587e+07	3.91169e+07	9.46096e+08	4.99969e+08	5.98794e+09	2.0712e+08	9.30485e+07	4.15085e+06	1.50599e+07	2.48805e+07	3.08425e+09
	CC07255	11101	TS-239	S. lycopersicum	1.1279e+08	5.49197e+07	1.93526e+06	2.09292e+07	1.06183e+07	4.71682e+07	8.6134e+07	2.21223e+06	5.08777e+06	2.33705e+06	8.02146e+06	4.53426e+07	8.3371e+08	1.65541e+07	648949	638567	1.07535e+08	1.64541e+08	2.7896e+08	4.39964e+08	1.51773e+07	730723	2.87981e+07	2.76408e+08	3.26219e+08	1.18235e+07	8.80215e+07	5.36982e+08	1.84725e+08	6.50101e+06	2.37493e+07	7.30224e+08	2.1215e+10	6.48004e+09	2.10045e+08	4.36582e+07	1.64647e+09	1.04573e+09	9.836e+09	6.16957e+08	1.18822e+08	1.36589e+07	1.69915e+07	3.05746e+07	4.24949e+09
	CC07256	11102	TS-121	S. lycopersicum	2.03222e+08	6.12538e+07	1.78099e+06	2.66182e+07	1.68371e+07	9.69227e+07	1.52042e+08	3.7845e+06	3.91218e+06	3.44147e+06	1.47013e+07	5.42234e+07	6.8465e+08	8.64306e+06	774333	1.30047e+06	8.38811e+07	2.81396e+08	1.79796e+08	1.93653e+08	2.68961e+07	2.00718e+06	5.43867e+07	2.97184e+08	4.70171e+08	1.23994e+07	6.27298e+07	7.77589e+07	1.36869e+08	6.37172e+06	1.59186e+07	1.50786e+09	2.60819e+10	4.75412e+09	6.23649e+07	6.82214e+07	1.93003e+09	1.3762e+09	1.68567e+10	5.60533e+08	1.57575e+08	1.89673e+07	1.28893e+07	4.31143e+07	5.88367e+09
[truncated: 55 more rows]
[truncated: 731 more columns]

## Sheet: S3_S. neorickii BILs
	DataSet S3: Lipid content of homozygous S. neorickii BILs.
		phenotypic data (lipid levels) and genotypic data (the 10K SolCAP single nucleotide polymorphism chip) used for mapping S. neorickii BILs heterozygous lines
[truncated: 279 more rows]
[truncated: 3,973 more columns]

## Sheet: S4_S. neorickii BILs
	Dataset S4: Lipid content of heterozygous S. neorickii BILs.
[truncated: 238 more rows]
[truncated: 3,973 more columns]

## Sheet: S5_list of lipids
DataSet S5: List of lipid compounds identified and quantified in both GWAS and S. neorickii BILs.
	lipids detected in:
[truncated: 139 more rows]

## Sheet: S6_No. of QTL
																		pink color indicates the region where insertion of S. neorickii genome caused an incresed level of mapped lipids																												Dataset S6D: Number and distribution of the identified mQTL in both GWAS and S. neorickii BILs.
[truncated: 339 more rows]
[truncated: 20 more columns]

[truncated: 8 more sheets: S7_Sl-LIP8, S8_CFAPS1, S9_TomLLP_phylogenetic_tree, S10_TomLLP_OE_qPCR, S11_TomLLP_OE, S12_CSE_KO_KD, S13_TomLoxC, S14_primers]
